# Supplementary material for: Chitinase-like protein 3: A novel niche factor for mouse neural stem cells
Source: Stem Cell Reports. 2022 Nov 10;17(12):2704–17. doi: 10.1016/j.stemcr.2022.10.012 (PMC9768575; doi:10.1016/j.stemcr.2022.10.012)
Supplement: Data S1. Microarray data [file mmc2.xlsx]

## Sheet: microarray
Microarray data and results of cluster analysis.
								Gene expression (value)								Gene expression (detection)								rcCHIL3 3D/MHM+GF 3D		rcCHIL3 7D/MHM+GF 7D		MHM+GF 7D/MHM+GF 3D		rcCHIL3 7D/rcCHIL3 3D
Column 1	Gene Title	Gene Symbol	Cluster1	Cluster2	Cluster3	Cluster4	Cluster5	MHM+GF 3D #1	MHM+GF 3D #2	MHM+GF 7D #1	MHM+GF 7D #2	rcCHIL3 3D #1	rcCHIL3 3D #2	rcCHIL3 7D #1	rcCHIL3 7D #2	MHM+GF 3D #1	MHM+GF 3D #2	MHM+GF 7D #1	MHM+GF 7D #2	rcCHIL3 3D #1	rcCHIL3 3D #2	rcCHIL3 7D #1	rcCHIL3 7D #2	Ratio	Reproducibility 0～±4	Ratio	Reproducibility 0～±4	Ratio	Reproducibility 0～±4	Ratio	Reproducibility 0～±4
1415677_at	dehydrogenase/reductase (SDR family) member 1	Dhrs1		Cluster2				646.7	829	2688.8	2782.4	3134	2865.8	3485.4	3590.3	P	P	P	P	P	P	P	P	4.06573	4	1.29326	4	3.70753	4	1.17932	4
1415698_at	golgi membrane protein 1	Golm1				Cluster4		1304.4	1166.5	456.2	460.2	340.4	390.1	364.9	281.9	P	P	P	P	P	P	P	P	-3.38248	-4	-1.41682	-4	-2.69631	-4	-1.12941	-2
1415803_at	chemokine (C-X3-C motif) ligand 1	Cx3cl1				Cluster4		274.7	184.3	97	84.5	66.5	55.7	169.1	140.4	P	P	P	P	P	P	P	P	-3.75614	-4	1.70523	4	-2.52893	-4	2.53273	4
1415810_at	ubiquitin-like, containing PHD and RING finger domains, 1	Uhrf1				Cluster4		1218.6	1043.9	312.9	343.4	166.7	139.7	80	80.7	P	P	P	P	P	P	P	P	-7.38414	-4	-4.08401	-4	-3.44736	-4	-1.90666	-4
1415811_at	ubiquitin-like, containing PHD and RING finger domains, 1	Uhrf1				Cluster4		196.7	156.7	47.5	35.4	33.6	31.8	17.2	14.5	P	P	A	M	P	A	A	A	-5.40367	-4	-2.61514	-4	-4.26297	-4	-2.06309	-4
1415823_at	stearoyl-Coenzyme A desaturase 2	Scd2					Cluster5	2797.7	2174.5	803.9	527.5	1889.1	1460.6	1783	1397.8	P	P	P	P	P	P	P	P	-1.48437	-4	2.38906	4	-3.73457	-4	-1.0531	-2
1415834_at	dual specificity phosphatase 6	Dusp6				Cluster4		761.5	645.5	198.2	238.3	234.1	200.5	266.8	270.3	P	P	P	P	P	P	P	P	-3.23746	-4	1.23047	4	-3.22337	-4	1.23585	4
1415855_at	kit ligand	Kitl				Cluster4		531.6	422.7	216.6	192.6	57.8	61.7	122.5	100	P	P	P	P	P	P	P	P	-7.98577	-4	-1.8391	-4	-2.33211	-4	1.86192	4
1415860_at	karyopherin (importin) alpha 2	Kpna2				Cluster4		3359.1	3129.8	753.8	728.4	991.7	814.5	763.7	721.2	P	P	P	P	P	P	P	P	-3.59257	-4	1.00182	0	-4.37788	-4	-1.21638	-4
1415861_at	tyrosinase-related protein 1	Tyrp1		Cluster2				4.4	12.2	57.7	86.1	64.2	61.6	87	79.4	A	A	P	P	P	P	P	P	7.57831	4	1.15716	2	8.66265	4	1.32273	4
1415871_at	transforming growth factor, beta induced	Tgfbi		Cluster2				35.9	29.5	4.4	16.1	52.3	27.9	85.7	60.5	P	P	A	A	P	P	P	P	1.2263	0	7.13171	4	-3.19024	-4	1.82294	4
1415874_at	similar to sprouty 1 /// sprouty homolog 1 (Drosophila)	LOC100046643 /// Spry1				Cluster4		398.7	345.3	62.1	80.9	126.1	120.4	82	56.1	P	P	P	P	P	P	P	M	-3.01826	-4	-1.03548	0	-5.2028	-4	-1.78494	-4
1415878_at	ribonucleotide reductase M1	Rrm1				Cluster4		1306.2	1033.4	560.8	545.4	352.4	304.2	422	354.3	P	P	P	P	P	P	P	P	-3.5632	-4	-1.42496	-4	-2.11499	-4	1.1823	4
1415904_at	lipoprotein lipase	Lpl		Cluster2				212.2	107.1	46.7	59.7	96.7	69.8	178	168.9	P	P	P	P	P	P	P	P	-1.91772	-4	3.26034	4	-3.00094	-4	2.08348	4
1415927_at	actin, alpha, cardiac muscle 1 /// similar to alpha-actin (AA 27-375)	Actc1 /// LOC100048431				Cluster4		484	490.3	22.9	10	31.2	50.8	15.2	30.5	P	P	A	A	A	A	A	A	-11.8817	-4	1.38906	2	-29.614	-4	-1.79431	-4
1415945_at	minichromosome maintenance deficient 5, cell division cycle 46 (S. cerevisiae)	Mcm5				Cluster4		396.9	332.8	134.1	146.8	57.9	54.9	24	20.5	P	P	P	P	P	P	M	P	-6.46897	-4	-6.31236	-4	-2.59772	-4	-2.53483	-4
1415964_at	stearoyl-Coenzyme A desaturase 1	Scd1					Cluster5	5100	4688.9	703.1	853.9	3673.8	3281.9	1916.9	1919.1	P	P	P	P	P	P	P	P	-1.40732	-4	2.46371	4	-6.28703	-4	-1.81327	-4
1415965_at	stearoyl-Coenzyme A desaturase 1	Scd1				Cluster4		1026.7	948.7	49.8	50.5	148	139.5	100.7	86.9	P	P	P	P	P	P	P	P	-6.87096	-4	1.87039	4	-19.6949	-4	-1.53252	-4
1415978_at	tubulin, beta 3	Tubb3			Cluster3			81.6	51.8	311.4	243.9	187.2	157.2	57.3	54.4	P	P	P	P	P	P	P	P	2.58171	4	-4.97135	-4	4.16267	4	-3.08326	-4
1415993_at	squalene epoxidase	Sqle					Cluster5	2292.9	2099.5	557.6	604.7	1731	1457.5	832.1	840.4	P	P	P	P	P	P	P	P	-1.37758	-4	1.43896	4	-3.77906	-4	-1.90643	-4
1415996_at	thioredoxin interacting protein	Txnip			Cluster3			864.2	784.4	2480.2	2429.1	401.1	346.6	2203.5	2103.3	P	P	P	P	P	P	P	P	-2.2049	-4	-1.1399	-4	2.97786	4	5.76006	4
1415997_at	thioredoxin interacting protein	Txnip		Cluster2				112.1	122.6	369.6	214.9	43.6	22.9	399.8	252.1	A	P	P	P	A	A	P	P	-3.52932	-4	1.11531	2	2.49041	4	9.80301	4
1415999_at	hairy/enhancer-of-split related with YRPW motif 1	Hey1					Cluster5	1377.5	1208.1	178.6	215	1567.8	1363.7	493	451	P	P	P	P	P	P	P	P	1.13378	2	2.39837	4	-6.56911	-4	-3.1054	-4
1416003_at	claudin 11	Cldn11		Cluster2				377	315.3	1200	1106.5	1846.6	1612.1	3083.5	3067.5	P	P	P	P	P	P	P	P	4.99596	4	2.66681	4	3.33165	4	1.77841	4
1416006_at	midkine	Mdk			Cluster3			573.6	563	795	723	226.8	206.5	113.5	111.7	P	P	P	P	P	P	P	P	-2.62312	-4	-6.74067	-4	1.33556	4	-1.92407	-4
1416030_a_at	minichromosome maintenance deficient 7 (S. cerevisiae)	Mcm7				Cluster4		917.1	854.2	577.5	576	265.8	221	178.8	155.7	P	P	P	P	P	P	P	P	-3.63866	-4	-3.44843	-4	-1.53559	-4	-1.45531	-4
1416051_at	complement component 2 (within H-2S)	C2				Cluster4		52.9	51.7	2.8	2.7	2.8	7.9	12.9	7.3	P	P	A	A	A	A	A	A	-9.7757	-4	3.67273	4	-19.0182	-4	1.88785	2
1416069_at	phosphofructokinase, platelet	Pfkp		Cluster2				1109	988.4	701.6	836.5	671.7	623.2	2480.7	2098.7	P	P	P	P	P	P	P	P	-1.61974	-4	2.97731	4	-1.36363	-4	3.53649	4
1416076_at	cyclin B1 /// predicted gene 5593 /// predicted gene 8416	Ccnb1 /// Gm5593 /// Gm8416				Cluster4		779	713	54.8	43	51.4	43.3	17.9	22.3	P	P	P	P	P	P	P	P	-15.755	-4	-2.43284	-4	-15.2556	-4	-2.35572	-4
1416077_at	adrenomedullin	Adm		Cluster2				848.1	727.3	106.6	108.9	245.8	226.6	786.2	972.9	P	P	P	P	P	P	P	P	-3.33489	-4	8.16288	4	-7.31044	-4	3.72375	4
1416094_at	a disintegrin and metallopeptidase domain 9 (meltrin gamma)	Adam9					Cluster5	2450.7	2194.8	682.3	721.7	1524.9	1320.1	1154.1	1086	P	P	P	P	P	P	P	P	-1.63286	-4	1.59551	4	-3.30876	-4	-1.27003	-4
1416101_a_at	histone cluster 1, H1c	Hist1h1c				Cluster4		4608.5	4051.2	1813.8	1702.7	637.4	544.6	633.2	568.2	P	P	P	P	P	P	P	P	-7.32631	-4	-2.927	-4	-2.46259	-4	1.01641	0
1416118_at	tripartite motif-containing 59	Trim59				Cluster4		1296.8	1023.3	461.8	413.1	371.7	310.5	351.3	306.1	P	P	P	P	P	P	P	P	-3.40091	-4	-1.33085	-4	-2.65185	-4	-1.03772	-2
1416120_at	ribonucleotide reductase M2	Rrm2				Cluster4		724.8	540.9	171.8	126.9	99.3	120.3	67.3	73.2	P	P	P	A	A	P	A	A	-5.76366	-4	-2.12598	-4	-4.23736	-4	-1.56299	-4
1416123_at	cyclin D2	Ccnd2			Cluster3			364.7	379.4	555.2	490.6	241.6	230.2	187.2	145.6	P	P	P	P	P	P	P	P	-1.57715	-4	-3.14243	-4	1.40546	4	-1.41767	-4
1416136_at	matrix metallopeptidase 2	Mmp2		Cluster2				53.1	40.6	123.1	125.2	159.3	155.3	788.7	709.6	A	P	P	P	P	P	P	P	3.35752	4	6.03423	4	2.64995	4	4.76256	4
1416137_at	annexin A7	Anxa7			Cluster3			63.6	62.7	208.7	237.9	114	129.1	235.8	240.8	A	A	P	P	P	P	P	P	1.92478	4	1.06717	2	3.53603	4	1.96051	4
1416168_at	serine (or cysteine) peptidase inhibitor, clade F, member 1	Serpinf1	Cluster1					20.3	13.4	23.5	22	118.6	100.7	55.6	53.5	P	A	A	A	P	P	P	P	6.50742	4	2.3978	4	1.35015	4	-2.01008	-4
1416200_at	interleukin 33	Il33				Cluster4		84.5	91.7	30.7	49.7	13.7	13.4	32.2	36.3	P	P	P	P	A	A	A	P	-6.50185	-4	-1.17372	0	-2.19154	-4	2.52768	4
1416211_a_at	pleiotrophin	Ptn				Cluster4		5015	4443.7	1688.2	1472.1	1515.3	1196.7	1154	1116.7	P	P	P	P	P	P	P	P	-3.48772	-4	-1.39177	-4	-2.99298	-4	-1.19435	-4
1416222_at	NAD(P) dependent steroid dehydrogenase-like	Nsdhl					Cluster5	1492.2	1228.5	372.6	322.7	1138.5	976.3	636.8	602.8	P	P	P	P	P	P	P	P	-1.2865	-4	1.78283	4	-3.91299	-4	-1.70603	-4
1416239_at	argininosuccinate synthetase 1	Ass1		Cluster2				32.2	35.3	95.9	73.8	125.4	113.5	245.8	226	A	P	P	P	P	P	P	P	3.53926	4	2.7802	4	2.51407	4	1.97488	4
1416251_at	minichromosome maintenance deficient 6 (MIS5 homolog, S. pombe) (S. cerevisiae)	Mcm6				Cluster4		876.8	906.4	548.7	512.8	252.1	205.2	265.2	240	P	P	P	P	P	P	P	P	-3.89941	-4	-2.10115	-4	-1.67989	-4	1.10475	2
1416258_at	thymidine kinase 1	Tk1				Cluster4		324.9	268.2	55.7	68.2	38.8	33	0.9	1.2	P	P	A	A	A	A	A	A	-8.26045	-4	-59	-4	-4.78692	-4	-34.1905	-4
1416271_at	PERP, TP53 apoptosis effector	Perp			Cluster3			188.9	178.4	332.7	383.5	99.8	79	103.1	98.6	P	P	P	P	P	P	P	P	-2.05425	-4	-3.55082	-4	1.9499	4	1.12808	2
1416286_at	regulator of G-protein signaling 4	Rgs4		Cluster2				64.5	56.8	96.8	105	28	36.2	161	131.5	P	P	P	P	P	A	P	P	-1.88941	-4	1.44945	4	1.66364	4	4.55607	4
1416299_at	Shc SH2-domain binding protein 1	Shcbp1				Cluster4		631.4	535.1	138.9	136.6	78.5	74.6	39.7	40.5	P	P	P	P	P	P	P	P	-7.6192	-4	-3.43516	-4	-4.23412	-4	-1.90898	-4
1416309_at	nucleolar and spindle associated protein 1	Nusap1				Cluster4		1690.6	1208.4	247.6	229.4	172.4	151.6	106.6	98.9	P	P	P	P	P	P	P	P	-8.94753	-4	-2.32117	-4	-6.07757	-4	-1.57664	-4
1416310_at	nucleolar and spindle associated protein 1	Nusap1				Cluster4		103.5	98.8	28	19.5	27.1	27	14.9	7.8	P	P	P	A	P	P	P	M	-3.73937	-4	-2.09251	-4	-4.25895	-4	-2.38326	-4
1416321_s_at	proline arginine-rich end leucine-rich repeat	Prelp			Cluster3			25.8	17.6	85	95.5	9.8	12.4	89.9	87.6	A	A	P	P	A	A	P	P	-1.95495	-4	-1.0169	0	4.15899	4	7.9955	4
1416342_at	tenascin C	Tnc					Cluster5	2605.9	2443.5	711	703.5	2034.1	1847	576.3	518.1	P	P	P	P	P	P	P	P	-1.30102	-4	-1.29249	-4	-3.56974	-4	-3.54633	-4
1416371_at	apolipoprotein D	Apod			Cluster3			37.5	23.4	113.8	109.9	30.7	26.6	83.3	96.8	A	A	P	P	A	A	P	P	-1.06283	0	-1.24209	-4	3.67323	4	3.14311	4
1416376_at	transmembrane protein 97	Tmem97				Cluster4		499.7	430.1	64.2	89	166.9	138.7	214.6	185.6	P	P	A	M	P	P	P	P	-3.04254	-4	2.61227	4	-6.06919	-4	1.30955	4
1416431_at	tubulin, beta 6	Tubb6					Cluster5	719.1	739.3	183.4	178.8	554.8	485.6	240.3	252.6	P	P	P	P	P	P	P	P	-1.40177	-4	1.36085	4	-4.0265	-4	-2.11077	-4
1416432_at	6-phosphofructo-2-kinase/fructose-2,6-biphosphatase 3	Pfkfb3					Cluster5	1124.2	1152.2	311.3	395	998.1	833.3	936.8	845.9	P	P	P	P	P	P	P	P	-1.24298	-4	2.524	4	-3.22299	-4	-1.02732	0
1416441_at	plasma glutamate carboxypeptidase	Pgcp				Cluster4		390.6	366.5	140.6	129.7	80.1	73.3	212.9	156.8	P	P	P	P	P	P	P	P	-4.93546	-4	1.36774	4	-2.80096	-4	2.41004	4
1416455_a_at	crystallin, alpha B	Cryab		Cluster2				48.3	60.7	266	281.4	356.4	336.8	467.4	470.5	P	P	P	P	P	P	P	P	6.35963	4	1.71337	4	5.02202	4	1.353	4
1416480_a_at	predicted gene 9790 /// HIG1 domain family, member 1A /// similar to hypoxia induced gene 1	Gm9790 /// Higd1a /// LOC100045763		Cluster2				3572.3	3042.9	1039.6	1138.1	2428	2276	4633.6	4643.9	P	P	P	P	P	P	P	P	-1.40629	-4	4.26023	4	-3.0377	-4	1.97226	4
1416481_s_at	HIG1 domain family, member 1A	Higd1a		Cluster2				419.5	472.3	223.8	239	434.2	363.7	770.4	736.9	P	P	P	P	P	P	P	P	-1.11768	-2	3.25691	4	-1.92697	-4	1.88908	4
1416487_a_at	yes-associated protein 1	Yap1				Cluster4		64.8	80.1	52	46	18.6	23.1	74.6	42.6	P	P	M	P	A	M	P	A	-3.47482	-4	1.19592	0	-1.47857	-4	2.81055	4
1416498_at	peptidylprolyl isomerase C	Ppic				Cluster4		2258.5	2003.1	619.2	726.2	500.1	453.2	484.8	428	P	P	P	P	P	P	P	P	-4.47037	-4	-1.47393	-4	-3.16753	-4	-1.04437	-2
1416523_at	ribonuclease, RNase A family, 1 (pancreatic)	Rnase1			Cluster3			51.5	32.5	2337.3	2721.8	385.7	375.7	1014.3	994.7	A	P	P	P	P	P	P	P	9.06429	4	-2.51822	-4	60.2274	4	2.63856	4
1416558_at	maternal embryonic leucine zipper kinase	Melk				Cluster4		455.7	368.3	112.7	86.5	39.8	56.6	23.6	15.8	P	P	P	P	P	P	A	A	-8.54772	-4	-5.05584	-4	-4.13655	-4	-2.4467	-4
1416560_at	solute carrier family 13 (sodium-dependent dicarboxylate transporter), member 3	Slc13a3		Cluster2				77.9	69	75.7	54.4	40.5	34.3	176.4	146.9	P	P	P	P	P	P	P	P	-1.9639	-4	2.48501	4	-1.12913	-2	4.32219	4
1416575_at	cell division cycle 45 homolog (S. cerevisiae)	Cdc45				Cluster4		179.1	135.2	51	77.4	57	46	46.7	38.4	P	P	P	P	P	P	P	A	-3.05146	-4	-1.50881	-4	-2.44782	-4	-1.21034	-2
1416576_at	suppressor of cytokine signaling 3	Socs3	Cluster1					698.8	605	1048.8	1102.2	2109.6	1951.2	1838.7	1678	P	P	P	P	P	P	P	P	3.11459	4	1.63491	4	1.64979	4	-1.15472	-4
1416579_a_at	epithelial cell adhesion molecule	Epcam	Cluster1					58.2	59.1	52	62.4	131.9	110.3	22.9	19.6	A	P	M	M	P	P	A	A	2.06479	4	-2.69176	-4	-1.02535	0	-5.69882	-4
1416612_at	cytochrome P450, family 1, subfamily b, polypeptide 1	Cyp1b1			Cluster3			51.2	63.5	841.3	959.1	209.1	180.6	814.7	781.7	P	P	P	P	P	P	P	P	3.39756	4	-1.12779	-4	15.6966	4	4.09648	4
1416613_at	cytochrome P450, family 1, subfamily b, polypeptide 1	Cyp1b1			Cluster3			11.4	5.5	120.3	121.2	26.4	30.6	114.4	133.7	A	A	P	P	P	P	P	P	3.37278	4	1.02733	0	14.2899	4	4.35263	4
1416619_at	RIKEN cDNA 4632428N05 gene	4632428N05Rik		Cluster2				33.9	25.9	13.9	13.1	93.1	65.4	163.1	161.5	P	P	A	P	P	P	P	P	2.6505	4	12.0222	4	-2.21481	-4	2.04795	4
1416625_at	serine (or cysteine) peptidase inhibitor, clade G, member 1	Serping1			Cluster3			19.4	21.3	61.1	63.4	16.8	19	54.9	56.9	P	P	P	P	A	A	P	P	-1.13687	-4	-1.1136	-4	3.05897	4	3.12291	4
1416629_at	solute carrier family 1 (neutral amino acid transporter), member 5	Slc1a5		Cluster2				126.8	122.9	52	66.5	190.4	196.4	182.3	199.6	P	P	A	M	P	P	P	P	1.54906	4	3.22278	4	-2.10717	-4	-1.01283	0
1416630_at	inhibitor of DNA binding 3	Id3	Cluster1					2896	2634.8	963.6	872.5	4533.9	4090.1	1822.5	1648.3	P	P	P	P	P	P	P	P	1.55927	4	1.89031	4	-3.01225	-4	-2.48473	-4
1416641_at	ligase I, DNA, ATP-dependent	Lig1				Cluster4		760	660.8	366.8	354.3	207.6	194.2	191.4	172.7	P	P	P	P	P	P	P	P	-3.53609	-4	-1.9805	-4	-1.97032	-4	-1.10354	-4
1416664_at	cell division cycle 20 homolog (S. cerevisiae)	Cdc20				Cluster4		1300.7	1180.6	138.4	150.1	173.3	133.3	95.8	121.8	P	P	P	P	P	P	P	P	-8.09295	-4	-1.32583	-4	-8.60069	-4	-1.40901	-4
1416673_at	beta-site APP-cleaving enzyme 2	Bace2		Cluster2				33.3	10.2	86.5	101.4	84.7	57.6	228.4	266.8	P	A	P	P	P	P	P	P	3.27126	4	2.63544	4	4.31954	4	3.47997	4
1416686_at	procollagen lysine, 2-oxoglutarate 5-dioxygenase 2	Plod2				Cluster4		1593.1	1433.6	290.7	365.6	797.3	644	1011.4	921.2	P	P	P	P	P	P	P	P	-2.09998	-4	2.94469	4	-4.61176	-4	1.34087	4
1416687_at	procollagen lysine, 2-oxoglutarate 5-dioxygenase 2	Plod2				Cluster4		742.3	745.1	126.4	111	315.8	304.7	453.3	355.6	P	P	P	P	P	P	P	P	-2.3971	-4	3.40733	4	-6.26537	-4	1.30363	4
1416695_at	translocator protein	Tspo						159	129.9	92.1	111.4	54.7	27.4	171.9	174.8	P	P	P	P	A	A	P	P	-3.51888	-4	1.70369	4	-1.41966	-4	4.2229	4
1416698_a_at	CDC28 protein kinase 1b	Cks1b				Cluster4		2825.6	2806.3	1091.8	1203.8	777.2	657.9	508.1	452.6	P	P	P	P	P	P	P	P	-3.9244	-4	-2.38951	-4	-2.45335	-4	-1.49381	-4
1416700_at	Rho family GTPase 3	Rnd3		Cluster2				579.3	387.5	1645.8	1402	725.4	695	1947.5	1620.9	P	P	P	P	P	P	P	P	1.46918	4	1.17081	2	3.15246	4	2.51225	4
1416713_at	tubulin polymerization-promoting protein family member 3	Tppp3		Cluster2				96.8	83.9	237.5	238.4	862.2	731	1700.3	1596.2	P	P	P	P	P	P	P	P	8.81682	4	6.92688	4	2.63365	4	2.06911	4
1416737_at	glycogen synthase 1, muscle	Gys1				Cluster4		257.3	307.5	76.7	92.7	206	172.8	262.2	191.7	P	P	P	P	P	P	P	P	-1.49102	-4	2.67946	4	-3.33412	-4	1.19826	2
1416740_at	collagen, type V, alpha 1	Col5a1		Cluster2				101.2	95.3	23.1	42.3	32.7	37	118.7	103.2	P	P	P	P	P	M	P	P	-2.81923	-4	3.39297	4	-3.00459	-4	3.18364	4
1416746_at	H2A histone family, member X	H2afx				Cluster4		1520.3	1332	599.9	569.2	436	416.3	498.8	455.8	P	P	P	P	P	P	P	P	-3.34659	-4	-1.2247	-4	-2.43974	-4	1.12003	4
1416757_at	Zwilch, kinetochore associated, homolog (Drosophila)	Zwilch				Cluster4		665.3	520.7	184.3	141.9	77.3	52.3	103.6	92.3	P	P	P	P	P	P	P	P	-9.15123	-4	-1.66514	-4	-3.63581	-4	1.51157	4
1416762_at	S100 calcium binding protein A10 (calpactin)	S100a10				Cluster4		1129.7	1069.8	519.3	614.1	165.1	154.2	540.5	565	P	P	P	P	P	P	P	P	-6.88851	-4	-1.02524	0	-1.94062	-4	3.46226	4
1416798_a_at	non-metastatic cells 4, protein expressed in	Nme4				Cluster4		250.1	190	103.6	98.4	49.9	60	25.5	11.2	P	P	P	P	P	P	A	A	-4.00455	-4	-5.50409	-4	-2.17871	-4	-2.99455	-4
1416802_a_at	cell division cycle associated 5	Cdca5				Cluster4		453	448.7	87.7	119.7	79.2	56.9	33.4	48	P	P	P	P	P	P	P	P	-6.62528	-4	-2.54791	-4	-4.34764	-4	-1.67199	-4
1416825_at	syntrophin, acidic 1	Snta1		Cluster2				123	103	553.8	573.9	654.3	587.2	764.3	677.1	P	P	P	P	P	P	P	P	5.49336	4	1.27818	4	4.98982	4	1.16101	4
1416832_at	solute carrier family 39 (metal ion transporter), member 8	Slc39a8				Cluster4		82.7	60.6	34.2	30.5	12.1	8.4	26.4	20.2	P	P	P	P	P	A	P	P	-6.99024	-4	-1.38841	-4	-2.21484	-4	2.27317	4
1416895_at	ephrin A1	Efna1	Cluster1					68	54.2	113.2	120.8	209.2	183.1	174.8	170.1	P	P	P	P	P	P	P	P	3.21031	4	1.47393	4	1.91489	4	-1.13743	-4
1416953_at	connective tissue growth factor	Ctgf			Cluster3			105.7	86.8	326.7	304	21.3	25	65.8	33.3	P	P	P	P	A	M	P	P	-4.15767	-4	-6.36428	-4	3.27636	4	2.14039	4
1416961_at	budding uninhibited by benzimidazoles 1 homolog, beta (S. cerevisiae)	Bub1b				Cluster4		408.6	339	51.5	31.2	37.1	34.1	7.4	5.1	P	P	A	A	A	A	A	A	-10.5	-4	-6.616	-4	-9.0399	-4	-5.696	-4
1416969_at	G two S phase expressed protein 1	Gtse1				Cluster4		191	193	70.8	56	57.5	63.1	85.8	65.7	P	P	A	A	A	A	A	A	-3.18408	-4	1.19479	2	-3.02839	-4	1.25622	4
1416978_at	Fc receptor, IgG, alpha chain transporter	Fcgrt		Cluster2				55.3	27.7	220	212.6	144.5	129.5	435.8	365	A	A	P	P	P	P	P	P	3.3012	4	1.85113	4	5.21205	4	2.92263	4
1416985_at	signal-regulatory protein alpha	Sirpa	Cluster1					202.1	178.3	350.8	343	898.6	783.8	765.1	643.7	P	P	P	P	P	P	P	P	4.42271	4	2.03056	4	1.82387	4	-1.19421	-4
1416992_at	similar to manic fringe /// MFNG O-fucosylpeptide 3-beta-N-acetylglucosaminyltransferase	LOC100046464 /// Mfng				Cluster4		292	272.9	183.3	168.2	176.6	162.4	49.9	48.9	P	P	P	P	P	P	A	A	-1.66637	-4	-3.55769	-4	-1.60711	-4	-3.43117	-4
1417013_at	heat shock protein 8	Hspb8	Cluster1					137.6	92	489.8	523.1	1798.5	1664.4	1024.7	1032.9	P	P	P	P	P	P	P	P	15.0823	4	2.0314	4	4.41159	4	-1.68298	-4
1417014_at	heat shock protein 8	Hspb8	Cluster1					53.8	52.9	166.2	130.7	670.1	452.2	325.9	305.9	P	P	P	P	P	P	P	P	10.5183	4	2.12799	4	2.78257	4	-1.77635	-4
1417019_a_at	cell division cycle 6 homolog (S. cerevisiae)	Cdc6				Cluster4		125.3	96.5	46.1	55.9	25.2	25.8	16.2	10.6	P	P	P	P	P	P	A	A	-4.34902	-4	-3.80597	-4	-2.17451	-4	-1.90299	-4
1417023_a_at	fatty acid binding protein 4, adipocyte	Fabp4			Cluster3			11.7	10.7	130.6	165.3	28.5	25.8	106.2	107.6	A	A	P	P	P	P	P	P	2.42411	4	-1.384	-4	13.2098	4	3.93738	4
1417038_at	septin 9	40795				Cluster4		1965	1771.2	814.1	675.4	640.3	506.1	633.7	631.2	P	P	P	P	P	P	P	P	-3.25907	-4	-1.17756	-4	-2.50836	-4	1.10337	0
1417043_at	lecithin cholesterol acyltransferase	Lcat	Cluster1					80.6	50.1	34.3	23.9	197.2	136.2	104.5	79.7	P	P	P	P	P	P	P	P	2.55088	4	3.16495	4	-2.2457	-4	-1.80999	-4
1417070_at	cytochrome P450, family 4, subfamily v, polypeptide 3	Cyp4v3			Cluster3			28	20.1	75.1	84.9	27.2	20.1	75.7	66.4	P	P	P	P	P	A	P	P	-1.01691	0	-1.12597	-2	3.3264	4	3.00423	4
1417071_s_at	cytochrome P450, family 4, subfamily v, polypeptide 3	Cyp4v3			Cluster3			66.9	52.6	156.5	206.8	56.3	56.2	136.9	136.6	P	P	P	P	P	M	P	P	-1.06222	0	-1.32834	-4	3.04017	4	2.43111	4
1417111_at	mannosidase 1, alpha	Man1a		Cluster2				72.9	59.6	246.3	233.5	169.8	149.9	327.4	326.2	P	P	P	P	P	P	P	P	2.41283	4	1.36223	4	3.62113	4	2.04442	4
1417118_a_at	N(alpha)-acetyltransferase 10, NatA catalytic subunitNalpha acetyltransferase 10	Naa10				Cluster4		589.8	564.3	184.9	136.3	264.4	273	192	209	P	P	P	P	P	P	P	P	-2.14756	-4	1.24844	4	-3.59309	-4	-1.34015	-4
1417122_at	vav 3 oncogene	Vav3				Cluster4		611.6	653.8	202.1	230.6	195.6	153.5	333.4	262.1	P	P	P	P	P	P	P	P	-3.62475	-4	1.37624	4	-2.92443	-4	1.70581	4
1417123_at	vav 3 oncogene	Vav3				Cluster4		95.2	52.2	22.6	23.6	29.1	17	25.8	37.3	P	P	A	M	P	A	P	A	-3.1974	-4	1.3658	4	-3.19048	-4	1.36876	2
1417130_s_at	angiopoietin-like 4	Angptl4			Cluster3			176.8	147.9	2875.5	2606	344.9	315.2	492.7	425.5	P	P	P	P	P	P	P	P	2.03295	4	-5.96983	-4	16.8817	4	1.391	4
1417133_at	peripheral myelin protein 22	Pmp22		Cluster2				288.9	258.3	319.1	330.2	1081.4	944.4	1750.3	1789.5	P	P	P	P	P	P	P	P	3.70212	4	5.45172	4	1.18659	4	1.74736	4
1417143_at	lysophosphatidic acid receptor 1	Lpar1		Cluster2				59.5	37.7	68	66.3	84.5	81	287.2	249.5	P	P	P	P	P	P	P	P	1.70267	4	3.99628	4	1.38169	4	3.2429	4
1417149_at	procollagen-proline, 2-oxoglutarate 4-dioxygenase (proline 4-hydroxylase), alpha II polypeptide	P4ha2				Cluster4		616.5	628.5	63.7	84	359.5	293.9	541	445.3	P	P	P	P	P	P	P	P	-1.90542	-4	6.67773	4	-8.42925	-4	1.50949	4
1417151_a_at	neurotensin receptor 2	Ntsr2		Cluster2				336.6	287.1	1404	1515	951.6	855.1	1824.1	1823	P	P	P	P	P	P	P	P	2.89675	4	1.24943	4	4.68013	4	2.01865	4
1417155_at	v-myc myelocytomatosis viral related oncogene, neuroblastoma derived (avian)	Mycn			Cluster3			133.1	120.2	581.8	529.6	149.7	153.4	234.4	233.8	P	P	P	P	P	P	P	P	1.1966	4	-2.37377	-4	4.38768	4	1.5447	4
1417177_at	galactokinase 1	Galk1				Cluster4		990.3	800.2	245.6	215.6	351.1	281.6	460.7	468.7	P	P	P	P	P	P	P	P	-2.82994	-4	2.01518	4	-3.88226	-4	1.46894	4
1417190_at	nicotinamide phosphoribosyltransferase	Nampt					Cluster5	1002.3	908.3	283.3	286.4	889.3	751.6	690.9	677.2	P	P	P	P	P	P	P	P	-1.16436	-4	2.40144	4	-3.35369	-4	-1.1994	-4
1417262_at	prostaglandin-endoperoxide synthase 2	Ptgs2	Cluster1					56	54	25.1	21.7	107.6	114.7	35	33.9	P	P	P	P	P	P	P	P	2.02091	4	1.47222	4	-2.35043	-4	-3.22642	-4
1417273_at	pyruvate dehydrogenase kinase, isoenzyme 4	Pdk4			Cluster3			480.1	386.7	1457.4	1537.6	639.9	576.4	967.1	826.9	P	P	P	P	P	P	P	P	1.40321	4	-1.66945	-4	3.45524	4	1.47497	4
1417275_at	myelin and lymphocyte protein, T-cell differentiation protein	Mal		Cluster2				16.3	23.9	136.4	213.9	52.7	42.9	1051.4	974	A	A	P	P	P	P	P	P	2.37811	4	5.7819	4	8.71393	4	21.1862	4
1417283_at	Ly6/neurotoxin 1	Lynx1		Cluster2				55.8	30.3	73	59.2	89.3	94	221.3	181.9	A	P	P	P	P	P	P	P	2.12892	4	3.04992	4	1.53542	4	2.19967	4
1417288_at	pleckstrin homology domain-containing, family A (phosphoinositide binding specific) member 2	Plekha2				Cluster4		1423.1	1270.9	240.9	259.6	352.5	328.1	488.6	408.7	P	P	P	P	P	P	P	P	-3.95827	-4	1.79281	4	-5.38262	-4	1.3184	4
1417289_at	pleckstrin homology domain-containing, family A (phosphoinositide binding specific) member 2	Plekha2				Cluster4		149.2	112	32.9	31.3	40.4	32.7	78.7	69.3	P	P	P	A	P	P	P	P	-3.57319	-4	2.3053	4	-4.06854	-4	2.02462	4
1417299_at	NIMA (never in mitosis gene a)-related expressed kinase 2	Nek2				Cluster4		173.2	147.7	48.3	38.9	38.5	14.5	21.8	26.9	P	P	P	P	P	A	A	P	-6.05472	-4	-1.79055	-4	-3.68005	-4	-1.0883	0
1417301_at	frizzled homolog 6 (Drosophila)	Fzd6		Cluster2				43.3	32.4	131.7	126.6	30.3	22.9	186.9	177.9	A	P	P	P	A	A	P	P	-1.42293	-4	1.41231	4	3.41215	4	6.85714	4
1417303_at	mevalonate (diphospho) decarboxylase	Mvd					Cluster5	582.9	529	104.7	91.2	448.3	390.8	170.1	140.1	P	P	P	P	P	P	P	P	-1.32511	-4	1.58346	4	-5.67586	-4	-2.70503	-4
1417308_at	pyruvate kinase, muscle	Pkm2				Cluster4		3225.1	2676.4	843.7	820.7	1422.4	1338.5	2058.4	1993.1	P	P	P	P	P	P	P	P	-2.13753	-4	2.43421	4	-3.54572	-4	1.46746	4
1417343_at	FXYD domain-containing ion transport regulator 6	Fxyd6	Cluster1					485.8	440.8	1026.7	1036.4	2407.9	2130.1	803.3	728.4	P	P	P	P	P	P	P	P	4.89747	4	-1.34693	-4	2.22653	4	-2.96272	-4
1417373_a_at	tubulin, alpha 4A	Tuba4a		Cluster2				278.4	197.4	802.3	941.4	1002.6	875.5	1012.5	1008	P	P	P	P	P	P	P	P	3.94725	4	1.15874	4	3.66478	4	1.07582	4
1417374_at	tubulin, alpha 4A	Tuba4a		Cluster2				111.9	97.8	347.9	310.5	360.9	330.1	394.3	332.3	P	P	P	P	P	P	P	P	3.29518	4	1.10358	2	3.13972	4	1.05152	2
1417388_at	brain expressed X-linked 2	Bex2				Cluster4		2173.6	1928.6	1137.5	1262.8	1151	1028	385.7	374.3	P	P	P	P	P	P	P	P	-1.88261	-4	-3.15829	-4	-1.70904	-4	-2.86711	-4
1417399_at	growth arrest specific 6	Gas6		Cluster2				335.5	269.1	521.2	567.1	1162.3	1056.9	1717.4	1570.7	P	P	P	P	P	P	P	P	3.67053	4	3.02132	4	1.80003	4	1.48166	4
1417416_at	potassium voltage-gated channel, shaker-related subfamily, member 1	Kcna1		Cluster2				59.4	29.2	54.5	41.9	463	361.7	906.6	767.9	A	A	A	M	P	P	P	P	9.30813	4	17.3703	4	1.08804	0	2.03044	4
1417419_at	cyclin D1	Ccnd1				Cluster4		540.7	614.4	56.5	35.2	63.9	50.8	47.2	50.5	P	P	M	A	P	P	A	A	-10.0706	-4	1.06543	0	-12.5965	-4	-1.174	-4
1417420_at	cyclin D1	Ccnd1				Cluster4		2756.5	2402	378.7	376.6	395.6	343.3	257.8	262.9	P	P	P	P	P	P	P	P	-6.98132	-4	-1.45055	-4	-6.82974	-4	-1.41905	-4
1417445_at	NDC80 homolog, kinetochore complex component (S. cerevisiae)	Ndc80				Cluster4		148.6	145.2	44	58.7	9.7	19.4	15.7	11.2	P	P	P	A	A	A	A	A	-10.0962	-4	-3.81784	-4	-2.86076	-4	-1.08178	0
1417450_a_at	transforming, acidic coiled-coil containing protein 3	Tacc3				Cluster4		503.4	446.5	92.7	73	76.7	78.2	58.6	46.9	P	P	P	P	P	P	P	P	-6.13234	-4	-1.57062	-4	-5.73265	-4	-1.46825	-4
1417457_at	CDC28 protein kinase regulatory subunit 2	Cks2				Cluster4		2866.9	2486.1	433.6	543.1	342.7	300.5	328.6	290	P	P	P	P	P	P	P	P	-8.32245	-4	-1.57889	-4	-5.4807	-4	-1.03977	-2
1417458_s_at	CDC28 protein kinase regulatory subunit 2	Cks2				Cluster4		3195.3	3001	559.1	612.7	463.6	382.7	363.5	382.7	P	P	P	P	P	P	P	P	-7.32164	-4	-1.57036	-4	-5.28785	-4	-1.13415	-2
1417460_at	interferon induced transmembrane protein 2	Ifitm2		Cluster2				562.8	529.3	549.3	533.3	401.2	362.8	1491.4	1456.8	P	P	P	P	P	P	P	P	-1.42945	-4	2.72326	4	-1.00878	0	3.8589	4
1417466_at	regulator of G-protein signaling 5	Rgs5			Cluster3			53.9	35	637.4	673.6	69.9	43.6	151.8	147.3	P	P	P	P	P	P	P	P	1.27672	2	-4.38315	-4	14.7469	4	2.63524	4
1417506_at	geminin	Gmnn				Cluster4		1036	961.8	281.8	267.6	156.6	150.1	90.9	100.8	P	P	P	P	P	P	P	P	-6.51386	-4	-2.86594	-4	-3.63633	-4	-1.5999	-4
1417541_at	helicase, lymphoid specific	Hells				Cluster4		596.4	505.4	242.8	250.1	143.6	129.9	94.3	79.9	P	P	P	P	P	P	P	P	-4.02852	-4	-2.82951	-4	-2.23534	-4	-1.57003	-4
1417580_s_at	selenium binding protein 1	Selenbp1				Cluster4		794.7	753.8	143.8	131.8	86.1	74.1	598.3	518.7	P	P	P	P	P	P	P	P	-9.66604	-4	4.05298	4	-5.61865	-4	6.97253	4
1417586_at	timeless homolog (Drosophila)	Timeless				Cluster4		468.3	398.6	198	176.9	128	88	87.4	71.3	P	P	P	P	P	P	P	P	-4.01343	-4	-2.36232	-4	-2.31235	-4	-1.36106	-4
1417587_at	timeless homolog (Drosophila)	Timeless				Cluster4		88.5	77.3	30.4	34.9	3.3	13.4	10.6	7.5	P	P	P	P	A	A	A	A	-9.92814	-4	-3.60773	-4	-2.53905	-4	1.08383	0
1417600_at	solute carrier family 15 (H+/peptide transporter), member 2	Slc15a2				Cluster4		2646.3	2258	924.6	1032.7	507.7	436.2	636.6	550.5	P	P	P	P	P	P	P	P	-5.19578	-4	-1.64881	-4	-2.50565	-4	1.25765	4
1417629_at	proline dehydrogenase	Prodh	Cluster1					58.8	43.9	75.5	44.9	195.2	189.2	127.9	132	P	P	P	P	P	P	P	P	3.74294	4	2.15864	4	1.17235	2	-1.47903	-4
1417635_at	sperm autoantigenic protein 17	Spa17						200.2	162.7	151.6	145.7	56.1	45.8	200.3	187.7	P	P	P	P	P	P	P	P	-3.56133	-4	1.30508	4	-1.22065	-4	3.80765	4
1417639_at	solute carrier family 22 (organic cation transporter), member 4	Slc22a4		Cluster2				8	2.7	149.8	159.9	1.4	3.2	203	181.1	A	A	P	P	A	A	P	P	-2.32609	-2	1.24023	4	28.9439	4	83.5	4
1417643_at	radial spoke head 1 homolog (Chlamydomonas)	Rsph1		Cluster2				136.8	92.5	111.7	150.7	75	55.8	398.4	381	P	P	P	P	P	P	P	P	-1.75306	-4	2.97027	4	1.14435	2	5.95872	4
1417649_at	cyclin-dependent kinase inhibitor 1C (P57)	Cdkn1c				Cluster4		1620.4	1590.2	181.2	153.5	228.8	188.5	269	241.8	P	P	P	P	P	P	P	P	-7.69375	-4	1.52614	4	-9.59247	-4	1.22406	4
1417653_at	parvalbumin	Pvalb		Cluster2				86.9	65.2	103.7	175.2	175.5	141.5	838.9	838.2	P	P	P	P	P	P	P	P	2.08416	4	6.01327	4	1.83366	4	5.29054	4
1417667_a_at	phosphotriesterase related	Pter				Cluster4		184.2	134.5	75.5	62.7	47.9	44.5	88.1	86.2	P	P	P	P	A	A	P	P	-3.44913	-4	1.26122	4	-2.30608	-4	1.88636	4
1417700_at	RAB38, member of RAS oncogene family	Rab38				Cluster4		82.5	53.9	19	20.5	16.1	19.8	19.4	19.5	P	P	P	M	M	P	P	P	-3.79944	-4	-1.01542	0	-3.45316	-4	1.08357	0
1417702_a_at	histamine N-methyltransferase	Hnmt			Cluster3			47.4	29.7	113	93.8	10.6	13.1	20.2	26.2	P	P	P	P	P	P	P	P	-3.25316	-4	-4.4569	-4	2.68223	4	1.95781	4
1417709_at	cytochrome P450, family 46, subfamily a, polypeptide 1	Cyp46a1	Cluster1					244.9	199.3	433.5	514	776.6	722.7	676.7	722.2	P	P	P	P	P	P	P	P	3.37528	4	1.47641	4	2.13305	4	-1.07177	-4
1417748_x_at	forkhead box M1	Foxm1				Cluster4		116.8	86.7	38.9	45.9	37.4	19.7	19.1	18.8	P	P	P	A	A	A	A	A	-3.56392	-4	-2.23747	-4	-2.39976	-4	-1.5066	-4
1417765_a_at	amylase 1, salivary	Amy1			Cluster3			84.1	69.3	293.3	344.8	149.1	125.6	330.3	272.5	P	P	P	P	P	P	P	P	1.79074	4	-1.05856	-2	4.15971	4	2.19439	4
1417780_at	LAG1 homolog, ceramide synthase 4	Lass4			Cluster3			60.1	50.6	168.4	185.2	56.6	45.6	83.7	68.6	P	P	P	P	P	P	P	P	-1.08317	-2	-2.32173	-4	3.19422	4	1.49022	4
1417821_at	DNA segment, Chr 17, human D6S56E 5	D17H6S56E-5				Cluster4		168.5	143.5	34.9	37.9	32.1	26.1	23.5	18.9	P	P	P	P	P	P	A	A	-5.36082	-4	-1.71698	-4	-4.28571	-4	-1.37264	-4
1417822_at	DNA segment, Chr 17, human D6S56E 5	D17H6S56E-5				Cluster4		373	291.3	150.4	150	69.7	75.9	135.1	101.5	P	P	P	P	P	P	P	P	-4.5625	-4	-1.26965	-4	-2.21138	-4	1.625	4
1417823_at	glycine C-acetyltransferase (2-amino-3-ketobutyrate-coenzyme A ligase)	Gcat					Cluster5	217.1	215.9	17.5	5.8	118	95.4	65.2	35.2	P	P	A	A	P	P	A	A	-2.02905	-4	4.30901	4	-18.5837	-4	-2.1255	-4
1417836_at	glutathione peroxidase 7	Gpx7				Cluster4		436.1	440.7	213.1	230.7	77.7	94.3	210.4	197.4	P	P	P	P	P	P	P	P	-5.09767	-4	-1.08828	-4	-1.97566	-4	2.37093	4
1417900_a_at	very low density lipoprotein receptor	Vldlr					Cluster5	639.7	664.4	124.1	96.4	412.4	356.9	332.8	268	P	P	P	P	P	P	P	P	-1.69518	-4	2.72472	4	-5.91429	-4	-1.28046	-4
1417910_at	cyclin A2	Ccna2				Cluster4		1552	1448.5	293.6	280.3	191.8	167.2	60.5	63.3	P	P	P	P	P	P	M	P	-8.35794	-4	-4.6357	-4	-5.22826	-4	-2.89984	-4
1417911_at	cyclin A2	Ccna2				Cluster4		826.8	712.8	121	60	106.3	55	35.2	38	P	P	P	P	P	P	P	P	-9.54495	-4	-2.47268	-4	-8.50608	-4	-2.20355	-4
1417926_at	non-SMC condensin II complex, subunit G2	Ncapg2				Cluster4		709.4	597.6	266	263.8	230.6	188.1	195.5	196.6	P	P	P	P	P	P	P	P	-3.12157	-4	-1.35119	-4	-2.46697	-4	-1.06784	0
1417938_at	RAD51 associated protein 1	Rad51ap1				Cluster4		414.5	390.2	153	154.5	56.9	77.5	50.7	31.2	P	P	P	P	P	P	P	P	-5.98735	-4	-3.75458	-4	-2.61691	-4	-1.64103	-4
1417939_at	RAD51 associated protein 1	Rad51ap1				Cluster4		84.2	82.8	14.4	24.2	11.2	17.8	6.3	1.5	P	P	A	A	A	A	A	A	-5.75862	-4	-4.94872	-4	-4.32642	-4	-3.71795	-4
1417956_at	cell death-inducing DNA fragmentation factor, alpha subunit-like effector A	Cidea	Cluster1					220.1	180.3	467.8	549.3	815.2	807.3	481	449.8	P	P	P	P	P	P	P	P	4.0522	4	-1.09272	-2	2.54021	4	-1.74312	-4
1417960_at	cytoplasmic polyadenylation element binding protein 1	Cpeb1		Cluster2				93.7	63	170.9	124.3	333.4	313.2	491	376.1	P	P	P	P	P	P	P	P	4.12636	4	2.93733	4	1.88385	4	1.34101	4
1417976_at	adenosine deaminase	Ada		Cluster2				40.8	33.1	19.3	13.3	40.4	37.5	54.2	63.3	P	P	P	A	P	P	P	P	1.05413	0	3.60429	4	-2.26687	-4	1.50834	4
1417985_at	Notch-regulated ankyrin repeat protein	Nrarp				Cluster4		1231.6	1109.8	346.8	391.6	547.8	493.2	447.7	453.5	P	P	P	P	P	P	P	P	-2.24918	-4	1.22048	4	-3.17091	-4	-1.15513	-4
1418020_s_at	carboxypeptidase D	Cpd				Cluster4		94	71.1	26.4	18.4	54.7	32.9	71.2	45	P	P	A	A	P	P	P	P	-1.8847	-4	2.59375	4	-3.68527	-4	1.32648	2
1418021_at	complement component 4B (Childo blood group)	C4b			Cluster3			59.1	42.9	1158.5	1345.5	128.3	124.5	202.9	160.9	P	M	P	P	P	P	P	P	2.47843	4	-6.8829	-4	24.549	4	1.43908	4
1418026_at	exonuclease 1	Exo1				Cluster4		143.4	124.9	56.1	49.8	33.3	26.7	26.2	25.7	P	P	P	P	P	P	M	A	-4.47167	-4	-2.04046	-4	-2.53352	-4	-1.15607	-4
1418028_at	dopachrome tautomerase	Dct		Cluster2				32.6	9.2	85.6	74.8	160.2	160.1	1702.7	1534.2	P	A	P	P	P	P	P	P	7.66268	4	20.1802	4	3.83732	4	10.1058	4
1418050_at	glycosylphosphatidylinositol specific phospholipase D1	Gpld1		Cluster2				20.3	26.4	34.5	53.3	25	40.4	132.2	97.7	A	M	P	P	P	P	P	P	1.40043	2	2.61845	4	1.88009	4	3.51529	4
1418072_at	histone cluster 1, H2bc	Hist1h2bc				Cluster4		3699.5	3398.6	1450.8	1528.3	723.2	693.6	1256.5	1169.1	P	P	P	P	P	P	P	P	-5.00995	-4	-1.22819	-4	-2.38263	-4	1.71203	4
1418090_at	plasmalemma vesicle associated protein	Plvap					Cluster5	304.4	259.2	65.1	67.6	216.8	168	121.6	141.5	P	P	A	M	P	P	P	P	-1.46466	-4	1.98267	4	-4.24717	-4	-1.46256	-4
1418091_at	transcription factor CP2-like 1	Tcfcp2l1		Cluster2				11.4	17.8	58.3	30.6	50.3	53	139.4	113.7	A	A	P	P	P	P	P	P	3.53767	4	2.84702	4	3.04452	4	2.45015	4
1418102_at	hairy and enhancer of split 1 (Drosophila)	Hes1				Cluster4		265.3	201.8	180.1	139.8	81.4	63.1	87.2	72	P	P	P	P	P	P	P	P	-3.23253	-4	-2.00942	-4	-1.46014	-4	1.10173	2
1418139_at	doublecortin	Dcx	Cluster1					236.4	206.6	626.6	634.2	702.6	546.3	216.8	191	P	P	P	P	P	P	P	P	2.81919	4	-3.09171	-4	2.84605	4	-3.06253	-4
1418174_at	D site albumin promoter binding protein	Dbp	Cluster1					724.4	658	402.3	420.6	1606.9	1397.3	1231.8	1294.5	P	P	P	P	P	P	P	P	2.17318	4	3.07	4	-1.67991	-4	-1.18917	-4
1418181_at	protein tyrosine phosphatase 4a3	Ptp4a3	Cluster1					457.3	318.5	894	965.5	1326.1	1212.3	504.1	455.6	P	P	P	P	P	P	P	P	3.27198	4	-1.93758	-4	2.39688	4	-2.64499	-4
1418184_at	centromere protein M	Cenpm				Cluster4		408.5	263.9	45.9	67.3	43.1	41.3	39.1	22.3	P	P	P	P	P	A	P	A	-7.96682	-4	-1.84365	-4	-5.93993	-4	-1.37459	-4
1418186_at	glutathione S-transferase, theta 1	Gstt1				Cluster4		425.6	359.1	126.3	140	62.6	64.5	162.2	138.1	P	P	P	P	P	P	P	P	-6.17388	-4	1.12768	2	-2.94668	-4	2.36271	4
1418191_at	similar to ubiquitin specific protease UBP43 /// ubiquitin specific peptidase 18	LOC100048346 /// Usp18		Cluster2				44.1	29.3	20.1	29.1	67.3	45.4	74.2	75.9	P	P	P	P	P	P	P	P	1.53542	4	3.05081	4	-1.49187	-4	1.33185	4
1418203_at	phorbol-12-myristate-13-acetate-induced protein 1	Pmaip1					Cluster5	365.6	342.1	120.8	107.1	343.5	283.9	204.6	173.3	P	P	P	P	P	P	P	P	-1.12799	-2	1.65818	4	-3.10531	-4	-1.66023	-4
1418206_at	stromal cell-derived factor 2-like 1	Sdf2l1				Cluster4		217	186	58.2	33.3	102.2	91.3	51.4	57.2	P	P	M	P	P	P	P	P	-2.08269	-4	1.18689	0	-4.40437	-4	-1.78177	-4
1418237_s_at	collagen, type XVIII, alpha 1	Col18a1		Cluster2				116.2	105.2	30.2	32.7	33.4	3	110.1	108.5	P	P	M	A	A	A	P	P	-6.08242	-4	3.47536	4	-3.51987	-4	6.00549	4
1418238_at	isovaleryl coenzyme A dehydrogenase	Ivd				Cluster4		471.8	408	172.5	186.9	167.7	121.9	240.3	244.6	P	P	P	P	P	P	P	P	-3.03798	-4	1.34919	4	-2.44797	-4	1.67438	4
1418240_at	guanylate binding protein 2	Gbp2		Cluster2				66.7	53.1	281.2	317.9	106.6	104.1	461.7	425.5	P	P	P	P	P	P	P	P	1.75876	4	1.48089	4	5.00083	4	4.21073	4
1418252_at	peptidyl arginine deiminase, type II	Padi2	Cluster1					283.7	203	1145.5	1231.6	2075.8	1939	1538.4	1505.1	P	P	P	P	P	P	P	P	8.24902	4	1.28034	4	4.88412	4	-1.31914	-4
1418259_a_at	ectonucleoside triphosphate diphosphohydrolase 2	Entpd2		Cluster2				189.8	174.9	1122.6	1059.7	1508.8	1326.3	1552.5	1477.7	P	P	P	P	P	P	P	P	7.77379	4	1.38854	4	5.98382	4	1.06882	2
1418264_at	centromere protein K	Cenpk				Cluster4		395.5	372.3	233.7	213.6	112.3	97.5	60.3	47.7	P	P	P	P	P	P	P	P	-3.65968	-4	-4.14167	-4	-1.71652	-4	-1.94259	-4
1418280_at	Kruppel-like factor 6	Klf6					Cluster5	171.8	140.1	46.1	42.8	171.9	160.3	100.6	66.4	P	P	P	P	P	P	P	P	1.06508	2	1.87852	4	-3.50844	-4	-1.98922	-4
1418281_at	RAD51 homolog (S. cerevisiae)	Rad51				Cluster4		286.4	266.4	96.8	122.1	69	63.8	66.6	56.2	P	P	P	P	P	P	P	P	-4.16265	-4	-1.78257	-4	-2.52535	-4	-1.08143	-2
1418289_at	nestin	Nes				Cluster4		276.6	298.6	78.8	62.4	73.1	67.1	68.2	62	P	P	P	P	P	P	P	P	-4.10271	-4	-1.08449	-2	-4.07365	-4	-1.0768	-2
1418318_at	ring finger protein 128	Rnf128				Cluster4		55.8	74	18.8	24	31.6	31.7	49.5	36.8	P	P	A	P	P	P	P	P	-2.05055	-4	2.01636	4	-3.03271	-4	1.36335	4
1418326_at	similar to solute carrier family 7 (cationic amino acid transporter, y+ system), member 5 /// solute carrier family 7 (cationic amino acid transporter, y+ system), member 5	LOC100047619 /// Slc7a5	Cluster1					1021.9	925.2	488.7	520.9	1500.4	1359.6	455.2	459.4	P	P	P	P	P	P	P	P	1.46885	4	-1.10387	-4	-1.92859	-4	-3.12705	-4
1418334_at	DBF4 homolog (S. cerevisiae)	Dbf4				Cluster4		757.6	734.7	257.2	238.7	230.2	213.2	147.4	132.9	P	P	P	P	P	P	P	P	-3.36558	-4	-1.76918	-4	-3.00928	-4	-1.58188	-4
1418365_at	cathepsin H	Ctsh				Cluster4		124.4	105.7	28.3	36.3	18.1	9.1	30	43.2	P	P	P	P	A	A	P	P	-8.45956	-4	1.13313	2	-3.56192	-4	2.69118	4
1418392_a_at	guanylate binding protein 3	Gbp3		Cluster2				111.7	79.3	44.9	43.9	108.2	88.2	223.9	200.9	P	P	P	P	P	P	P	P	1.02827	0	4.78378	4	-2.1509	-4	2.16293	4
1418394_a_at	CD97 antigen	Cd97				Cluster4		191.5	181.8	100.1	93.7	59.1	44	138.7	117.8	P	P	P	P	P	P	P	P	-3.62076	-4	1.32353	4	-1.92621	-4	2.48788	4
1418402_at	a disintegrin and metallopeptidase domain 19 (meltrin beta) /// similar to metalloprotease-disintegrin meltrin beta	Adam19 /// LOC100045780				Cluster4		320	334.3	80.8	89.8	106.6	106.6	101.3	74.1	P	P	P	P	P	P	P	P	-3.06895	-4	1.02814	0	-3.83529	-4	-1.21551	-4
1418424_at	tumor necrosis factor alpha induced protein 6	Tnfaip6				Cluster4		503.3	388.9	88.7	89.3	59.2	39.3	35.1	39.8	P	P	P	P	P	P	P	P	-9.05787	-4	-2.3765	-4	-5.01236	-4	-1.31509	-2
1418450_at	immunoglobulin superfamily containing leucine-rich repeat	Islr	Cluster1					23.3	12.6	184.4	205.6	967.2	913.2	800.8	810.3	P	P	P	P	P	P	P	P	52.3788	4	4.13103	4	10.8635	4	-1.16715	-4
1418453_a_at	ATPase, Na+/K+ transporting, beta 1 polypeptide	Atp1b1		Cluster2				422.3	370.3	821	630.6	1375.1	1109.5	1698.2	1531.3	P	P	P	P	P	P	P	P	3.13475	4	2.22479	4	1.83144	4	1.29981	4
1418478_at	LIM domain only 1	Lmo1				Cluster4		1140.3	1001.5	296.4	256.6	237.7	269.2	572.7	493.9	P	P	P	P	P	P	P	P	-4.22529	-4	1.92875	4	-3.87306	-4	2.10416	4
1418483_a_at	glycoprotein galactosyltransferase alpha 1, 3	Ggta1			Cluster3			202.9	160	972.5	981.1	401.2	337.9	667.3	567.2	P	P	P	P	P	P	P	P	2.03665	4	-1.5825	-4	5.3833	4	1.67027	4
1418493_a_at	synuclein, alpha	Snca				Cluster4		338.3	242	52.6	38.7	98.3	78.4	61.9	80.3	P	P	A	A	A	A	A	A	-3.2841	-4	1.5575	4	-6.35597	-4	-1.24262	-2
1418507_s_at	suppressor of cytokine signaling 2	Socs2			Cluster3			106	115.8	517.5	664.7	218.4	233.5	329.8	308.5	P	P	P	P	P	P	P	P	2.03742	4	-1.85211	-4	5.33003	4	1.41248	4
1418538_at	KDEL (Lys-Asp-Glu-Leu) endoplasmic reticulum protein retention receptor 3	Kdelr3		Cluster2				305.5	323.3	93.3	110.8	109.9	74.6	545.7	461	P	P	P	P	P	P	P	P	-3.40813	-4	4.93239	4	-3.08084	-4	5.45637	4
1418539_a_at	protein tyrosine phosphatase, receptor type, E	Ptpre	Cluster1					140.4	133.8	95.9	102.2	387	352.8	124	111.2	P	P	P	P	P	P	P	P	2.69803	4	1.18728	4	-1.38415	-4	-3.14541	-4
1418540_a_at	protein tyrosine phosphatase, receptor type, E	Ptpre	Cluster1					298.9	251.5	228.8	231.3	875.7	769.8	259.5	230.4	P	P	P	P	P	P	P	P	2.98964	4	1.06477	2	-1.19626	-4	-3.35885	-4
1418571_at	tumor necrosis factor receptor superfamily, member 12a	Tnfrsf12a		Cluster2				254.2	249.8	103.2	127.1	266.9	261.3	479.8	364.2	P	P	A	A	P	P	P	P	1.04802	4	3.66479	4	-2.18845	-4	1.59788	4
1418572_x_at	tumor necrosis factor receptor superfamily, member 12a	Tnfrsf12a		Cluster2				309.9	252.2	124.4	119.6	418.7	381.9	366.2	370.1	P	P	P	P	P	P	P	P	1.4243	4	3.01762	4	-2.30369	-4	-1.08733	-4
1418589_a_at	myeloid leukemia factor 1	Mlf1		Cluster2				82.7	77.9	120.2	143.6	43.9	38.8	312.8	306.2	P	P	P	P	P	P	P	P	-1.94196	-4	2.34647	4	1.64259	4	7.48489	4
1418595_at	perilipin 4	Plin4		Cluster2				10.9	4.1	154	166.3	143.1	148.8	182.4	192.3	A	A	P	P	P	P	P	P	19.46	4	1.16984	4	21.3533	4	1.28366	4
1418599_at	collagen, type XI, alpha 1	Col11a1				Cluster4		273.2	239.6	70.7	71.9	164.6	151.4	70.1	64.3	P	P	P	P	P	P	P	P	-1.62278	-4	-1.06101	-4	-3.59607	-4	-2.35119	-4
1418626_a_at	clusterin /// similar to clusterin	Clu /// LOC100046120		Cluster2				726.2	648.2	4917.9	5312.1	4376.5	3809.3	5522.2	5843.8	P	P	P	P	P	P	P	P	5.95591	4	1.11105	4	7.44325	4	1.3885	4
1418627_at	glutamate-cysteine ligase, modifier subunit	Gclm	Cluster1					411	428.4	795.3	654.3	1235.2	1337	1470.7	1349.7	P	P	P	P	P	P	P	P	3.06433	4	1.94564	4	1.72695	4	1.09649	4
1418648_at	EGL nine homolog 3 (C. elegans)	Egln3		Cluster2				257.9	218.5	51.8	50.4	148	110.2	282.2	250.6	P	P	P	M	P	P	P	P	-1.84508	-4	5.21331	4	-4.66145	-4	2.06352	4
1418649_at	EGL nine homolog 3 (C. elegans)	Egln3		Cluster2				571.3	455.4	106.5	108.8	234.8	196.3	574.7	543.3	P	P	P	P	P	P	P	P	-2.38158	-4	5.19275	4	-4.76869	-4	2.59337	4
1418650_at	spermatogenesis associated 6	Spata6				Cluster4		139.2	81.4	48.4	33.1	14.8	6.4	86.3	58	P	P	P	P	A	A	P	P	-10.4057	-4	1.77055	4	-2.70675	-4	6.8066	4
1418651_at	spermatogenesis associated 6	Spata6						400.8	255.8	226.9	246.6	119.4	78	340.3	320.2	P	P	P	P	P	A	P	P	-3.32624	-4	1.39493	4	-1.38669	-4	3.346	4
1418674_at	oncostatin M receptor	Osmr			Cluster3			22.6	21	525.3	520.8	45.8	56.5	355.6	319.2	P	P	P	P	P	P	P	P	2.34633	4	-1.55024	-4	23.9931	4	6.59629	4
1418687_at	activity regulated cytoskeletal-associated protein	Arc		Cluster2				178	138.5	32.7	9	265.9	229.7	351.4	328.7	P	P	A	A	P	P	P	P	1.56588	4	16.3094	4	-7.58993	-4	1.37228	4
1418710_at	CD59a antigen	Cd59a		Cluster2				94.5	107.4	330.1	323	118.6	124.4	382.5	398.3	P	P	P	P	P	P	P	P	1.20357	4	1.19553	4	3.23477	4	3.21317	4
1418713_at	pterin 4 alpha carbinolamine dehydratase/dimerization cofactor of hepatocyte nuclear factor 1 alpha (TCF1) 1	Pcbd1				Cluster4		198.9	171.9	64.3	53.3	33.1	11.9	58.5	58.4	P	P	A	P	A	A	A	A	-8.24	-4	-1.00599	0	-3.15306	-4	2.59778	4
1418719_at	4HAUS augmin-like complex, subunit 8	Haus8				Cluster4		170.1	157.5	76	67	56.9	34.4	45.3	31.6	P	P	P	P	P	P	P	A	-3.58817	-4	-1.85956	-4	-2.29091	-4	-1.18726	-2
1418744_s_at	similar to Tescalcin /// tescalcin	LOC100047138 /// Tesc		Cluster2				112	91.1	65.6	66.3	6.7	4.7	176.2	165.4	P	P	A	P	A	A	P	P	-17.8158	-4	2.58984	4	-1.5398	-4	29.9649	4
1418753_at	glutamine fructose-6-phosphate transaminase 2	Gfpt2				Cluster4		221.2	159.4	35.7	65.4	54	77.7	47.1	55.1	P	P	P	P	P	P	P	P	-2.8899	-4	1.01088	0	-3.76459	-4	-1.28865	-2
1418780_at	cytochrome P450, family 39, subfamily a, polypeptide 1	Cyp39a1						98.9	90.6	92.1	69.3	25.5	28.9	79.1	61.7	P	P	P	P	P	P	P	P	-3.48346	-4	-1.14631	-2	-1.1741	-2	2.58824	4
1418789_at	syntrophin, gamma 2	Sntg2			Cluster3			47.6	29.6	176.4	194.1	108.3	79.5	148	148.9	P	P	P	P	P	P	P	P	2.43264	4	-1.24789	-4	4.79922	4	1.58094	4
1418808_at	retinol dehydrogenase 5	Rdh5	Cluster1					289.3	241.8	1562.8	1664.6	2553.1	2039	1162.8	1119.2	P	P	P	P	P	P	P	P	8.64639	4	-1.41429	-4	6.07682	4	-2.01231	-4
1418829_a_at	enolase 2, gamma neuronal	Eno2		Cluster2				1115.6	984.8	297.2	321.8	787.7	684	1220	1030.1	P	P	P	P	P	P	P	P	-1.42719	-4	3.63506	4	-3.39321	-4	1.52891	4
1418889_a_at	casein kinase 1, delta	Csnk1d				Cluster4		331.4	299.6	113	91.5	181.3	140.8	189.9	179.9	P	P	P	P	P	P	P	P	-1.95902	-4	1.80831	4	-3.08557	-4	1.14809	2
1418895_at	src family associated phosphoprotein 2	Skap2				Cluster4		767.1	588.5	517.4	553.4	230.4	194.3	371.7	317.6	P	P	P	P	P	P	P	P	-3.1919	-4	-1.55346	-4	-1.26597	-4	1.62303	4
1418910_at	bone morphogenetic protein 7	Bmp7				Cluster4		70.9	68.5	7.5	3.1	16.6	14.7	25.1	7.3	P	P	A	A	A	A	P	A	-4.45367	-4	3.0566	2	-13.1509	-4	1.03514	0
1418911_s_at	acyl-CoA synthetase long-chain family member 4	Acsl4					Cluster5	177.9	155.1	45.8	47.2	137.6	84.3	115.7	85.3	P	P	M	P	P	P	P	P	-1.50068	-4	2.16129	4	-3.58065	-4	-1.10398	0
1418919_at	shugoshin-like 1 (S. pombe)	Sgol1				Cluster4		358.3	262.2	55.9	53.2	30.6	25	20	6.5	P	P	A	A	A	A	A	A	-11.1601	-4	-4.11698	-4	-5.68744	-4	-2.09811	-4
1418921_at	cell adhesion molecule 3	Cadm3	Cluster1					119.4	76.2	103.8	82.1	134.8	108.4	25	34.2	P	P	M	P	P	P	A	A	1.24335	2	-3.1402	-4	-1.05218	0	-4.10811	-4
1418922_at	cell adhesion molecule 3	Cadm3	Cluster1					83.9	52.7	65.6	62.4	165.2	103.9	46.2	35.5	M	M	P	P	P	P	A	P	1.96999	4	-1.56671	-4	-1.06719	0	-3.29376	-4
1418925_at	cadherin, EGF LAG seven-pass G-type receptor 1 (flamingo homolog, Drosophila)	Celsr1	Cluster1					213	191	388	413.5	715.4	560.7	426	367.2	P	P	P	P	P	P	P	P	3.15866	4	-1.01046	0	1.98391	4	-1.6088	-4
1418949_at	growth differentiation factor 15	Gdf15	Cluster1					312.1	186.2	69	55.1	406.8	389.4	126.5	115.1	P	P	P	P	P	P	P	P	1.59783	4	1.94682	4	-4.01531	-4	-3.29553	-4
1418951_at	taxilin beta	Txlnb			Cluster3			20.5	17.9	184.3	208.8	81.3	83.7	149.5	156.7	P	P	P	P	P	P	P	P	4.29688	4	-1.2838	-4	10.237	4	1.85576	4
1419022_a_at	enolase 1, alpha non-neuron /// predicted gene 5506 /// enolase 1, alpha non-neuron pseudogene	Eno1 /// Gm5506 /// Gm5855				Cluster4		5741.7	5513.3	1579.2	1436.8	2859	2492.4	4809.1	4499.1	P	P	P	P	P	P	P	P	-2.10319	-4	3.08627	4	-3.73176	-4	1.7394	4
1419029_at	ERO1-like (S. cerevisiae)	Ero1l		Cluster2				713.2	646	107.1	98.2	245.7	219.8	1088.3	1165.5	P	P	P	P	P	P	P	P	-2.91987	-4	10.9781	4	-6.62056	-4	4.84168	4
1419030_at	ERO1-like (S. cerevisiae)	Ero1l		Cluster2				505.5	392.9	100.3	70.9	251.6	198	745.2	605.1	P	P	P	P	P	P	P	P	-1.99822	-4	7.88727	4	-5.24766	-4	3.00334	4
1419056_at	reticulon 2 (Z-band associated protein)	Rtn2				Cluster4		226.7	216.4	127.5	129.4	122.5	74.7	33.9	42.5	P	P	P	P	P	P	P	P	-2.24696	-4	-3.36257	-4	-1.7248	-4	-2.58115	-4
1419063_at	UDP galactosyltransferase 8A	Ugt8a	Cluster1					1139.9	993.9	888.6	860.8	4876.4	4481	3107.9	2990.9	P	P	P	P	P	P	P	P	4.38532	4	3.48622	4	-1.21973	-4	-1.5343	-4
1419091_a_at	annexin A2	Anxa2						1081.3	980.5	633.6	632	197.1	159.6	873.9	906.9	P	P	P	P	P	P	P	P	-5.78021	-4	1.40708	4	-1.62911	-4	4.99243	4
1419099_x_at	stomatin	Stom			Cluster3			10.7	17	76.1	57.2	33.8	26.9	43.6	37.6	A	P	P	P	P	P	P	P	2.19134	4	-1.64163	-4	4.81227	4	1.33773	4
1419100_at	serine (or cysteine) peptidase inhibitor, clade A, member 3N	Serpina3n		Cluster2				73.4	73.6	388.8	352.1	140.2	95	428.7	412.1	P	P	P	P	P	P	P	P	1.6	4	1.13484	4	5.04014	4	3.57483	4
1419103_a_at	abhydrolase domain containing 6	Abhd6		Cluster2				339.6	331.1	371.2	318.1	773.2	797.4	1079	997.8	P	P	P	P	P	P	P	P	2.34173	4	3.01291	4	1.02773	0	1.3223	4
1419107_at	oligophrenin 1	Ophn1			Cluster3			124.7	102.5	378	395.9	270	250.5	255.7	297.5	P	P	P	P	P	P	P	P	2.29093	4	-1.39895	-4	3.40625	4	1.06282	2
1419108_at	oligophrenin 1	Ophn1			Cluster3			92.8	77.8	349.2	386.7	191.4	171.3	205.5	168.2	P	P	P	P	P	P	P	P	2.12603	4	-1.96923	-4	4.3136	4	1.03033	0
1419109_at	histidine rich calcium binding protein	Hrc				Cluster4		68.1	67.9	34.6	37.4	35.9	4.7	46.7	41.5	P	P	A	P	P	A	P	M	-3.34975	-4	1.225	4	-1.88889	-4	2.17241	4
1419123_a_at	platelet-derived growth factor, C polypeptide	Pdgfc		Cluster2				174.2	147	398	252.6	122.9	111.2	329.5	374.5	P	P	P	P	P	P	P	P	-1.37206	-4	1.08208	0	2.02553	4	3.00726	4
1419153_at	RIKEN cDNA 2810417H13 gene	2810417H13Rik				Cluster4		1947.2	1637.2	650	683.1	404.4	345.3	122.4	119.3	P	P	P	P	P	P	P	P	-4.78111	-4	-5.51552	-4	-2.68877	-4	-3.10178	-4
1419204_at	delta-like 1 (Drosophila)	Dll1				Cluster4		1591.4	1377.5	927.3	950.8	531.2	453	599.2	584	P	P	P	P	P	P	P	P	-3.01656	-4	-1.58731	-4	-1.5808	-4	1.20219	4
1419223_a_at	dystrobrevin alpha	Dtna			Cluster3			34.3	44.1	331.9	275.3	86.1	63.7	203.5	167.5	A	P	P	P	P	P	P	P	1.91071	4	-1.63666	-4	7.7449	4	2.47664	4
1419306_at	coiled-coil domain containing 96	Ccdc96		Cluster2				3.1	9.7	33.1	28.1	15.1	19.6	73.4	61.2	A	A	P	M	A	P	P	P	2.71094	4	2.19935	4	4.78125	4	3.87896	4
1419307_at	tumor necrosis factor receptor superfamily, member 13c	Tnfrsf13c				Cluster4		96.8	82.3	21.6	24.2	47.8	53.5	16.4	24	P	P	A	P	P	P	A	A	-1.76802	-4	-1.13366	-2	-3.91048	-4	-2.50743	-4
1419309_at	podoplanin	Pdpn		Cluster2				450.9	375.6	1267.7	1295.5	1240.5	1147	1061	998.1	P	P	P	P	P	P	P	P	2.88869	4	-1.24482	-4	3.10127	4	-1.15949	-4
1419383_at	S100 protein, beta polypeptide, neural	S100b	Cluster1					192.2	210.6	331.9	323	837.6	762.3	678.6	655.2	P	P	P	P	P	P	P	P	3.97195	4	2.03665	4	1.62587	4	-1.19951	-4
1419389_at	phosphodiesterase 10A	Pde10a				Cluster4		107.9	99.2	9.8	17	29.2	12.1	25.1	17	P	P	A	A	A	A	A	A	-5.01453	-4	1.5709	4	-7.72761	-4	1.01937	0
1419402_at	meiosis-specific nuclear structural protein 1	Mns1		Cluster2				30.2	43.3	97.1	90.3	35.6	23.7	160.1	151.4	P	P	P	P	P	P	P	P	-1.23946	-2	1.66222	4	2.54966	4	5.25295	4
1419405_at	neuromedin B	Nmb		Cluster2				128	115.3	177.9	170.5	241.2	229.8	802.3	748.3	M	P	P	P	P	P	P	P	1.93588	4	4.45063	4	1.43198	4	3.29214	4
1419435_at	aldehyde oxidase 1	Aox1			Cluster3			31.5	22.4	90.8	97.4	43.2	39	91.9	77.4	P	A	P	P	P	P	P	P	1.52505	4	-1.11164	-2	3.49165	4	2.05961	4
1419456_at	dicarbonyl L-xylulose reductase	Dcxr		Cluster2				495.2	414	255	273.3	625.4	614	926.6	844	P	P	P	P	P	P	P	P	1.36318	4	3.3515	4	-1.72099	-4	1.42859	4
1419503_at	stanniocalcin 2	Stc2		Cluster2				93.9	62.7	31	20.6	39.8	33.1	94.9	72.4	P	P	A	A	P	P	P	P	-2.14815	-4	3.24225	4	-3.03488	-4	2.29492	4
1419513_a_at	ect2 oncogene	Ect2				Cluster4		944.1	828.7	198.1	197.2	134.3	122.9	96.6	87.2	P	P	P	P	P	P	P	P	-6.89269	-4	-2.15071	-4	-4.4847	-4	-1.39935	-4
1419520_at	N-acetyltransferase 8 (GCN5-related, putative)	Nat8		Cluster2				67.7	37.8	187.6	180.1	86.5	66.4	235.5	215.4	A	A	P	P	A	A	P	P	1.44929	2	1.22627	4	3.48531	4	2.94899	4
1419523_at	cytochrome P450, family 3, subfamily a, polypeptide 13	Cyp3a13		Cluster2				8.5	2.6	16.6	10.3	16.2	16.3	50.1	51.5	A	A	P	A	P	P	P	P	2.92793	4	3.77695	4	2.42342	4	3.12615	4
1419550_a_at	serine/threonine kinase 39, STE20/SPS1 homolog (yeast)	Stk39					Cluster5	206.1	248.8	83.1	54.7	122.9	131.7	128.8	114.9	P	P	P	P	P	P	P	P	-1.78672	-4	1.76851	4	-3.30116	-4	-1.04473	-2
1419573_a_at	lectin, galactose binding, soluble 1	Lgals1				Cluster4		3449.1	3431.8	860.7	945.8	631.5	499.9	1187.7	1087.5	P	P	P	P	P	P	P	P	-6.08176	-4	1.25945	4	-3.80897	-4	2.01096	4
1419588_at	sperm associated antigen 1	Spag1		Cluster2				128.2	152.2	636.5	670.4	709.4	585.1	530.8	468.5	P	P	P	P	P	P	P	P	4.61662	4	-1.30782	-4	4.66084	4	-1.29541	-4
1419589_at	CD93 antigen	Cd93				Cluster4		256.5	216.7	11	3.1	3.6	11.4	18.5	7.4	P	P	A	A	A	A	A	A	-31.5467	-4	1.83688	2	-33.5603	-4	1.72667	2
1419593_at	gene regulated by estrogen in breast cancer protein /// similar to Greb1 protein	Greb1 /// LOC100045413				Cluster4		79.4	63.5	29.5	30.7	28.2	10.8	40.7	29.4	P	P	A	M	A	A	A	A	-3.6641	-4	1.16445	0	-2.37375	-4	1.79744	4
1419606_a_at	troponin T1, skeletal, slow	Tnnt1		Cluster2				234.6	190	98.7	89.2	225.3	224.9	277.3	287.5	P	P	P	P	P	P	P	P	1.06029	0	3.00585	4	-2.25971	-4	1.25455	4
1419618_at	butyrobetaine (gamma), 2-oxoglutarate dioxygenase 1 (gamma-butyrobetaine hydroxylase)	Bbox1		Cluster2				6.6	1.8	24.7	7.8	2.3	1.8	91.6	102.9	A	A	A	A	A	A	P	P	-2.04878	0	5.98462	4	3.86905	4	47.439	4
1419620_at	pituitary tumor-transforming gene 1	Pttg1				Cluster4		295.9	192	43.4	51.9	40.1	38.7	48.1	28.5	P	P	A	P	A	P	A	A	-6.19162	-4	-1.24413	-2	-5.11962	-4	-1.02872	0
1419646_a_at	myelin basic protein	Mbp		Cluster2				1850.9	1625.1	4876.5	4730.9	6305.9	5918.4	7268.8	7378.3	P	P	P	P	P	P	P	P	3.51677	4	1.52456	4	2.76392	4	1.1982	4
1419663_at	osteoglycin	Ogn	Cluster1					6.1	6.8	33.2	37.6	83.6	64.3	65.6	57.7	A	A	P	P	P	P	P	P	11.4651	4	1.74153	4	5.48837	4	-1.19951	-2
1419688_at	glypican 6	Gpc6					Cluster5	225.9	197.1	69.4	59.7	152.2	107.8	155.3	132.2	P	P	A	A	P	P	P	P	-1.62692	-4	2.22696	4	-3.27653	-4	1.10577	2
1419706_a_at	A kinase (PRKA) anchor protein (gravin) 12	Akap12				Cluster4		1356.2	1309.5	148.1	166.5	258.4	251.8	184.3	179	P	P	P	P	P	P	P	P	-5.22481	-4	1.1548	4	-8.4733	-4	-1.40435	-4
1419719_at	gamma-aminobutyric acid (GABA) A receptor, subunit beta 1	Gabrb1			Cluster3			16.3	21.4	216.7	245.6	104.1	34.4	101.9	115.2	A	A	P	P	P	P	P	P	3.67374	4	-2.12943	-4	12.2626	4	1.56751	2
1419737_a_at	lactate dehydrogenase A	Ldha				Cluster4		6156.2	5655.8	1288.9	1132.5	3588.2	3166.2	4753.2	4697.3	P	P	P	P	P	P	P	P	-1.74879	-4	3.90291	4	-4.87817	-4	1.39916	4
1419838_s_at	polo-like kinase 4 (Drosophila)	Plk4				Cluster4		562.8	510.9	175.3	203.1	160.6	98.3	85.5	109.3	P	P	P	P	P	P	P	P	-4.14716	-4	-1.94251	-4	-2.83747	-4	-1.32906	-2
1419845_at	distal-less homeobox 1, antisense	Dlx1as			Cluster3			15.1	11.9	135.8	142	91.4	101.2	33.9	33.6	A	A	P	P	P	P	P	P	7.13333	4	-4.11556	-4	10.2889	4	-2.85333	-4
1419853_a_at	purinergic receptor P2X, ligand-gated ion channel, 7	P2rx7				Cluster4		116.8	115.7	48.1	29.5	25.5	21.7	39	26.5	P	P	P	P	P	P	P	P	-4.92585	-4	-1.18473	-2	-2.99613	-4	1.38771	4
1419905_s_at	hydroxyprostaglandin dehydrogenase 15 (NAD)	Hpgd			Cluster3			17.9	18.3	117	103	80	58.2	86.1	98.5	M	P	P	P	P	P	P	P	3.81768	4	-1.19177	-4	6.07735	4	1.33575	4
1419943_s_at	cyclin B1	Ccnb1				Cluster4		742.3	613.2	54.2	56.1	66.8	45.7	13.5	10.7	P	P	P	P	P	A	A	A	-12.0489	-4	-4.55785	-4	-12.2892	-4	-4.64876	-4
1420013_s_at	lanosterol synthase	Lss				Cluster4		901.8	876.4	98.2	69.9	359.5	308	149.9	93.3	P	P	P	P	P	P	P	P	-2.66397	-4	1.44676	2	-10.5782	-4	-2.74465	-4
1420028_s_at	similar to DNA replication licensing factor MCM3 (DNA polymerase alpha holoenzyme-associated protein P1) (P1-MCM3) /// minichromosome maintenance deficient 3 (S. cerevisiae)	LOC100045677 /// Mcm3				Cluster4		660.6	538.8	340.6	313.7	123	102.3	137.5	109	P	P	P	P	P	P	P	P	-5.32357	-4	-2.65436	-4	-1.8331	-4	1.0941	2
1420056_s_at	jumonji domain containing 6	Jmjd6				Cluster4		764.5	614.7	180.2	177.9	330.9	289.6	320.3	314.6	P	P	P	P	P	P	P	P	-2.22272	-4	1.77297	4	-3.85144	-4	1.02321	0
1420081_s_at	DNA segment, Chr 2, ERATO Doi 750, expressed	D2Ertd750e				Cluster4		428.2	389.8	80.4	83.4	63.6	51.3	46.7	55.4	P	P	P	P	P	P	P	P	-7.11923	-4	-1.60431	-4	-4.99389	-4	-1.12537	-2
1420141_at	expressed sequence AA517023	AA517023			Cluster3			13.1	21.2	50.8	63.3	34.1	18.6	52.4	29.4	P	P	P	P	P	P	P	P	1.53644	2	-1.39487	-2	3.32653	4	1.55218	2
1420150_at	splA/ryanodine receptor domain and SOCS box containing 1	Spsb1	Cluster1					231.8	192.9	261.3	282.2	661.3	614.2	530.1	419.4	P	P	P	P	P	P	P	P	3.0033	4	1.74701	4	1.27973	4	-1.34334	-4
1420342_at	ganglioside-induced differentiation-associated-protein 10	Gdap10					Cluster5	376.1	375.5	104.5	132.1	304.2	315	254.6	223.1	P	P	P	P	P	P	P	P	-1.21382	-4	2.01902	4	-3.17667	-4	-1.29621	-4
1420377_at	ST8 alpha-N-acetyl-neuraminide alpha-2,8-sialyltransferase 2	St8sia2		Cluster2				41.6	33.8	140.2	115.6	62.5	66.6	132.2	133.5	M	P	P	P	P	P	P	P	1.7122	4	1.0387	0	3.39257	4	2.05809	4
1420381_a_at	ribosomal protein L31	Rpl31				Cluster4		575.5	658.6	199	208.3	369.3	299.2	208.7	192.7	P	P	P	P	P	P	P	P	-1.84607	-4	-1.0147	0	-3.02995	-4	-1.66542	-4
1420395_a_at	kinesin family member 9 /// similar to kinesin family member 9	Kif9 /// LOC100047193		Cluster2				24.8	12.8	46.7	53.1	18.1	22.3	91.8	84.4	A	A	P	A	P	M	P	P	1.07447	0	1.76553	4	2.65426	4	4.36139	4
1420406_at	paternally expressed 12	Peg12				Cluster4		116.5	141.3	31.6	42.6	67.6	42.4	54.9	45.1	P	P	P	P	P	P	P	P	-2.34364	-4	1.34771	4	-3.47439	-4	-1.1	0
1420413_at	solute carrier family 7 (cationic amino acid transporter, y+ system), member 11	Slc7a11	Cluster1					48.4	48.2	66.8	67.3	155.4	135.4	142.8	128.3	P	P	P	P	P	P	P	P	3.01035	4	2.02163	4	1.3882	4	-1.07267	-2
1420416_at	sema domain, immunoglobulin domain (Ig), short basic domain, secreted, (semaphorin) 3A	Sema3a				Cluster4		160.7	140.5	39	35.9	73.2	52.3	22.4	28.6	P	P	P	P	P	P	P	A	-2.4	-4	-1.46863	-4	-4.02136	-4	-2.46078	-4
1420448_at	reproductive homeobox 2A	Rhox2a			Cluster3			24.7	10.2	55.7	58.6	5.2	26.5	19.1	22.7	A	A	P	P	A	P	A	P	-1.10095	0	-2.73445	-4	3.27507	4	1.31861	0
1420478_at	nucleosome assembly protein 1-like 1	Nap1l1				Cluster4		3081	2645	1188.7	1034.4	987.2	840.3	716.8	608.7	P	P	P	P	P	P	P	P	-3.13324	-4	-1.67718	-4	-2.57568	-4	-1.37873	-4
1420514_at	transmembrane protein 47	Tmem47		Cluster2				1150.1	917.3	3633.4	2946.5	2595.9	2236.2	4412.9	4103.4	P	P	P	P	P	P	P	P	2.33728	4	1.29429	4	3.18269	4	1.76244	4
1420549_at	guanylate binding protein 1	Gbp1		Cluster2				10.9	16.1	86.2	87	34.7	13.3	121.5	89.3	A	A	P	P	A	A	P	P	1.77778	2	1.21709	4	6.41481	4	4.39167	4
1420563_at	glutamate receptor, ionotropic, AMPA3 (alpha 3)	Gria3					Cluster5	99.6	92.3	29.4	23.3	82.3	79.4	79	74.4	P	P	A	A	P	P	P	P	-1.18677	-4	2.91082	4	-3.64137	-4	-1.05411	-4
1420570_x_at	T-cell leukemia/lymphoma 1B, 3	Tcl1b3			Cluster3			549.1	331.8	818.6	767	575.6	492.3	200.7	254.3	P	P	P	P	P	P	P	P	1.21228	2	-3.48484	-4	1.79998	4	-2.34703	-4
1420624_a_at	vesicle-associated membrane protein 8	Vamp8		Cluster2				86.6	71.4	128.4	167.5	60.7	55.5	181.4	196.6	P	P	P	P	P	P	P	P	-1.35972	-4	1.27746	4	1.87278	4	3.25301	4
1420641_a_at	sulfide quinone reductase-like (yeast)	Sqrdl		Cluster2				165.4	149	222.1	258	91.6	74	333.6	391.1	P	P	P	P	P	P	P	P	-1.89855	-4	1.50948	4	1.52704	4	4.37621	4
1420654_a_at	glucan (1,4-alpha-), branching enzyme 1	Gbe1		Cluster2				125.6	188.6	123.2	104.7	167.1	102.3	1435.3	1216.5	P	P	P	P	P	P	P	P	-1.1663	-2	11.6358	4	-1.37867	-4	9.84336	4
1420664_s_at	protein C receptor, endothelial	Procr		Cluster2				29.5	40.1	17.4	12.7	9.7	8.5	77.3	71.7	P	P	A	A	A	A	P	P	-3.82418	-4	4.95017	4	-2.31229	-4	8.18681	4
1420678_a_at	interleukin 17 receptor B	Il17rb	Cluster1					26.1	14.3	17	13.8	66	65.4	44.1	48.4	A	A	A	A	P	P	P	P	3.25248	4	3.00325	4	-1.31169	-2	-1.42054	-4
1420707_a_at	TRAF-interacting protein	Traip				Cluster4		157.2	107.6	39	51.1	29.2	36.2	42.4	24.9	P	P	P	P	P	P	P	P	-4.04893	-4	-1.33878	-2	-2.93896	-4	1.02905	0
1420719_at	testis expressed gene 15	Tex15			Cluster3			80.1	41.7	400	407.4	133.5	108.8	362.1	315.1	P	P	P	P	P	P	P	P	1.98933	4	-1.19226	-4	6.6289	4	2.79488	4
1420760_s_at	N-myc downstream regulated gene 1	Ndrg1						1194.6	1089.4	717.1	786.7	174.8	140.5	1163	1175.7	P	P	P	P	P	P	P	P	-7.24389	-4	1.55519	4	-1.51882	-4	7.41738	4
1420774_a_at	RIKEN cDNA 4930583H14 gene	4930583H14Rik				Cluster4		277.2	198.9	40.1	29.8	40.7	32.8	148.5	134.7	P	P	P	P	P	P	P	P	-6.47755	-4	4.0515	4	-6.81116	-4	3.85306	4
1420876_a_at	septin 6	40792				Cluster4		83.2	70.9	29.5	18.8	22.9	24.1	28.8	24.1	P	P	P	P	A	P	P	P	-3.27872	-4	1.09524	0	-3.19048	-4	1.12553	4
1420877_at	septin 6	40792				Cluster4		173.4	150.9	43.1	51.5	75.4	65	42.6	32	P	P	P	P	P	P	P	P	-2.30983	-4	-1.2681	-4	-3.42812	-4	-1.88204	-4
1420909_at	vascular endothelial growth factor A	Vegfa		Cluster2				2497.5	2498.6	361.8	334.2	1172	1025.5	2667.2	2515.8	P	P	P	P	P	P	P	P	-2.27354	-4	7.44684	4	-7.1783	-4	2.35859	4
1420941_at	regulator of G-protein signaling 5	Rgs5			Cluster3			12	4.3	84.1	55.2	12.1	13.7	33	6.8	A	A	P	P	A	A	A	A	1.58282	4	-3.5	-4	8.54601	4	1.54264	0
1420942_s_at	regulator of G-protein signaling 5	Rgs5			Cluster3			14.6	8.3	75.3	51.4	1.7	7.1	29.3	15.6	A	A	P	P	A	A	A	A	-2.60227	-4	-2.82183	-4	5.53275	4	5.10227	4
1420944_at	zinc finger protein 185	Zfp185	Cluster1					25.5	26.1	94.2	79.2	192.6	148.4	135.4	115.3	A	A	A	P	P	P	P	A	6.60853	4	1.44579	4	3.36047	4	-1.36019	-4
1420979_at	p21 protein (Cdc42/Rac)-activated kinase 1	Pak1		Cluster2				206.6	172.6	117	118.6	90.3	80.4	274.6	252.6	P	P	P	P	P	P	P	P	-2.22144	-4	2.23769	4	-1.60951	-4	3.08846	4
1420994_at	UDP-GlcNAc:betaGal beta-1,3-N-acetylglucosaminyltransferase 5	B3gnt5				Cluster4		781.9	653.2	263.7	274.7	262.5	209.9	121.2	107.6	P	P	P	P	P	P	P	P	-3.03789	-4	-2.35315	-4	-2.66549	-4	-2.06469	-4
1421002_at	angiopoietin-like 2	Angptl2		Cluster2				15.5	2.9	2.4	13.7	80.1	68.8	123.4	133.5	A	A	A	A	P	P	P	P	8.09239	4	15.9565	4	-1.14286	-2	1.72532	4
1421010_at	myelin-associated oligodendrocytic basic protein	Mobp		Cluster2				2.2	0.8	131.7	106.3	1.3	1.7	141.3	111	A	A	P	P	A	A	P	P	1	0	1.06008	2	79.3333	4	84.1	4
1421027_a_at	myocyte enhancer factor 2C	Mef2c				Cluster4		258.8	267.8	77.3	64.2	109	123.6	137.4	121.1	P	P	P	P	P	P	P	P	-2.26397	-4	1.82686	4	-3.72155	-4	1.11135	2
1421040_a_at	glutathione S-transferase, alpha 2 (Yc2)	Gsta2	Cluster1					13.6	13.7	117.2	112.1	539.2	508.3	269.8	299.8	A	A	P	P	P	P	P	P	38.37	4	2.48408	4	8.39927	4	-1.83901	-4
1421041_s_at	glutathione S-transferase, alpha 1 (Ya) /// glutathione S-transferase, alpha 2 (Yc2)	Gsta1 /// Gsta2	Cluster1					19.3	13.8	105.6	116.1	500.5	452.1	277.9	228.3	P	P	P	P	P	P	P	P	28.7795	4	2.28327	4	6.69789	4	-1.88186	-4
1421045_at	mannose receptor, C type 2	Mrc2		Cluster2				84.5	32.2	20.4	7.6	28.4	6.2	65.9	52.2	P	M	A	A	P	A	P	P	-3.37283	-4	4.21786	4	-4.16786	-4	3.41329	4
1421074_at	cytochrome P450, family 7, subfamily b, polypeptide 1	Cyp7b1			Cluster3			150.2	120.8	469.4	462.9	81.7	64.1	254.2	221.1	P	P	P	P	P	P	P	P	-1.85871	-4	-1.9615	-4	3.44022	4	3.25995	4
1421093_at	solute carrier family 7 (cationic amino acid transporter, y+ system), member 10	Slc7a10				Cluster4		97.1	68.5	59.9	42.9	19.8	26.8	35.8	23.6	P	P	P	P	P	P	P	P	-3.55365	-4	-1.73064	-4	-1.61089	-4	1.27468	2
1421101_a_at	LIM domain binding 2	Ldb2			Cluster3			122.9	109.4	403.4	374.1	232.2	295.1	345.7	327.6	P	P	P	P	P	P	P	P	2.26991	4	-1.15476	-4	3.34697	4	1.27688	4
1421106_at	jagged 1	Jag1				Cluster4		81.4	55.9	33.7	31	25.3	19.3	23.7	19.9	P	P	P	A	A	A	A	A	-3.07848	-4	-1.48394	-4	-2.1221	-4	-1.02294	0
1421112_at	NK2 transcription factor related, locus 2 (Drosophila)	Nkx2-2	Cluster1					515.2	488.7	196	172.9	624.6	585.4	165.5	174	P	P	P	P	P	P	P	P	1.2053	4	-1.0866	-2	-2.72133	-4	-3.56406	-4
1421171_at	a disintegrin and metallopeptidase domain 12 (meltrin alpha)	Adam12				Cluster4		153.5	122.9	11.8	6.4	26.4	13.5	29.1	10.9	P	P	A	A	A	A	A	A	-6.92732	-4	2.1978	2	-15.1868	-4	1.00251	0
1421172_at	a disintegrin and metallopeptidase domain 12 (meltrin alpha)	Adam12				Cluster4		711	696.8	75.8	83.4	68.8	50.7	84.1	102.3	P	P	P	P	P	P	P	P	-11.7808	-4	1.17085	4	-8.84296	-4	1.55983	4
1421180_at	limb expression 1 homolog (chicken)	Lix1		Cluster2				111.1	51.4	108.4	77.9	35.3	42.8	120.6	154	A	A	P	P	A	A	P	P	-2.08067	-4	1.47397	4	1.14646	0	3.51601	4
1421223_a_at	annexin A4	Anxa4		Cluster2				169.9	160.6	241.9	252.8	94.6	105.1	308.3	334.8	P	P	P	P	P	P	P	P	-1.65498	-4	1.29998	4	1.49682	4	3.22033	4
1421225_a_at	solute carrier family 4 (anion exchanger), member 4	Slc4a4				Cluster4		221.1	187.5	51.1	42.4	52.3	58.8	112.9	108.7	P	P	P	P	P	P	P	P	-3.67777	-4	2.37005	4	-4.37005	-4	1.9946	4
1421239_at	interleukin 6 signal transducer	Il6st		Cluster2				20.6	14.6	28	23.7	17.6	23.9	75.7	59.4	A	A	P	A	A	P	P	P	1.17898	2	2.61315	4	1.46875	4	3.25542	4
1421321_a_at	neuroepithelial cell transforming gene 1	Net1		Cluster2				73.1	65.2	139.1	127.8	68.4	50.3	194.9	181.8	P	P	P	P	P	P	P	P	-1.16512	-2	1.41139	4	1.92986	4	3.17355	4
1421348_a_at	cell cycle exit and neuronal differentiation 1	Cend1	Cluster1					17	16.6	18.4	18.3	81.3	67.3	73.7	72.5	A	A	A	M	P	P	P	P	4.42262	4	3.98365	4	1.09226	4	-1.01642	0
1421349_x_at	cell cycle exit and neuronal differentiation 1	Cend1	Cluster1					18.5	21.4	25.2	23.3	104	87.5	116.9	94.2	A	P	P	A	P	P	P	P	4.7995	4	4.35258	4	1.21554	4	1.10235	2
1421374_a_at	FXYD domain-containing ion transport regulator 1	Fxyd1			Cluster3			50.7	51.7	1052.9	1258.2	668.1	592.2	1141.8	1082.5	P	A	P	P	P	P	P	P	12.3076	4	-1.03902	0	22.5693	4	1.7649	4
1421375_a_at	S100 calcium binding protein A6 (calcyclin)	S100a6		Cluster2				310.8	269.9	837	922.6	748.4	689.6	1884.2	1769	P	P	P	P	P	P	P	P	2.47632	4	2.07615	4	3.03014	4	2.54047	4
1421378_s_at	ATP-binding cassette, sub-family C (CFTR/MRP), member 1	Abcc1		Cluster2				54.6	42.4	26.9	24.2	60.1	43.2	87.4	69.9	M	P	P	A	P	P	P	P	1.06495	2	3.07828	4	-1.89824	-4	1.52275	4
1421385_a_at	myosin VIIA	Myo7a		Cluster2				13.1	10.1	45.1	56.3	55.3	50.4	101.9	94.5	A	P	P	P	P	P	P	P	4.55603	4	1.93688	4	4.37069	4	1.85809	4
1421391_at	vasoactive intestinal peptide receptor 2	Vipr2	Cluster1					17	5.1	50.1	51.2	85.8	75.5	77.4	51.3	A	A	P	P	P	P	P	P	7.29864	4	1.27048	4	4.58371	4	-1.2533	-2
1421399_at	insulinoma-associated 1	Insm1			Cluster3			133	115.4	502.4	467.1	232.5	175.1	48.7	62.3	P	P	P	P	P	P	P	P	1.6409	4	-8.73423	-4	3.90298	4	-3.67207	-4
1421425_a_at	regulator of calcineurin 2	Rcan2				Cluster4		407.5	359.9	137.8	142.8	99.7	79.3	275.4	292.1	P	P	P	P	P	P	P	P	-4.28715	-4	2.02245	4	-2.73485	-4	3.17039	4
1421430_at	RAD51-like 1 (S. cerevisiae)	Rad51l1				Cluster4		75.6	57.1	22.8	20.5	19.9	20.5	27	19	P	P	P	A	M	M	P	P	-3.28465	-4	1.06236	0	-3.06467	-4	1.13861	0
1421456_at	purinergic receptor P2Y, G-protein coupled 1	P2ry1		Cluster2				18.4	5.3	46	19.1	31.2	17.9	74.7	92	A	A	A	A	A	A	P	P	2.07173	2	2.56068	4	2.74684	4	3.39511	4
1421469_a_at	signal transducer and activator of transcription 5A	Stat5a		Cluster2				17.3	13.4	28	5.4	44.3	35.5	97	106.3	A	A	P	A	P	M	P	P	2.59935	4	6.08683	4	1.08795	0	2.54762	4
1421546_a_at	Rac GTPase-activating protein 1	Racgap1				Cluster4		624.6	429.6	142.1	129.4	81.8	67.4	43.2	45.6	P	P	P	P	P	P	P	P	-7.06568	-4	-3.05743	-4	-3.88287	-4	-1.68018	-4
1421594_a_at	synaptotagmin-like 2	Sytl2		Cluster2				94.3	91	189.1	145.9	84.3	55.6	238.9	196.5	P	P	P	P	P	P	P	P	-1.32452	-4	1.2997	4	1.80788	4	3.11222	4
1421679_a_at	cyclin-dependent kinase inhibitor 1A (P21)	Cdkn1a		Cluster2				1270.5	1624.1	605.6	564.6	1591.6	1719.9	2410.4	2343.5	P	P	P	P	P	P	P	P	1.14403	2	4.06247	4	-2.47359	-4	1.43557	4
1421694_a_at	versican	Vcan				Cluster4		211.5	233.8	81.5	58	159.4	106.7	62	73.5	P	P	P	A	P	P	A	P	-1.67343	-4	-1.02952	0	-3.19211	-4	-1.96384	-4
1421821_at	low density lipoprotein receptor	Ldlr				Cluster4		1161.7	937.1	88.6	85	489.1	469.7	164.2	148.3	P	P	P	P	P	P	P	P	-2.18899	-4	1.80012	4	-12.0899	-4	-3.06816	-4
1421830_at	adenylate kinase 3-like 1 /// similar to adenylate kinase 4	Ak3l1 /// LOC100047616		Cluster2				759.7	607.3	263.4	257.7	440.1	327.9	890.3	697.4	P	P	P	P	P	P	P	P	-1.77995	-4	3.04682	4	-2.6233	-4	2.06732	4
1421834_at	phosphatidylinositol-4-phosphate 5-kinase, type 1 beta	Pip5k1b			Cluster3			37.7	18	83.1	88.2	56.6	31.2	68.3	45.3	A	A	P	P	M	A	M	A	1.5763	2	-1.50792	-4	3.0754	4	1.29385	2
1421835_at	microtubule-associated protein 7	Mtap7		Cluster2				53.3	39	85.3	82.9	79.4	45	287.5	218	P	P	P	P	P	P	P	P	1.34778	2	3.00535	4	1.82232	4	4.0635	4
1421836_at	microtubule-associated protein 7	Mtap7		Cluster2				161.6	160.3	432.2	526.7	283.5	220.5	1100.5	1060.4	P	P	P	P	P	P	P	P	1.5657	4	2.25352	4	2.97888	4	4.2875	4
1421856_at	S100 calcium binding protein A3	S100a3		Cluster2				7.9	13.1	24.5	50.8	40	35.3	167.5	167.2	A	A	A	P	P	M	P	P	3.58571	4	4.44489	4	3.58571	4	4.44489	4
1421882_a_at	ELAV (embryonic lethal, abnormal vision, Drosophila)-like 2 (Hu antigen B)	Elavl2			Cluster3			474.1	359.7	500.7	331.8	258.7	276.2	107.5	102.2	P	P	P	P	P	P	P	P	-1.5588	-4	-3.96996	-4	-1.00156	0	-2.55079	-4
1421883_at	ELAV (embryonic lethal, abnormal vision, Drosophila)-like 2 (Hu antigen B)	Elavl2			Cluster3			312.8	389.1	392	434.8	237.7	205.2	68	97.3	P	P	P	P	P	P	P	P	-1.58478	-4	-5.00181	-4	1.17795	4	-2.67937	-4
1421937_at	dual adaptor for phosphotyrosine and 3-phosphoinositides 1	Dapp1			Cluster3			29	20.2	127.8	104.5	47.2	46.6	93	141.7	A	A	P	P	A	A	P	P	1.9065	4	1.01033	0	4.72154	4	2.50213	4
1421963_a_at	cell division cycle 25 homolog B (S. pombe)	Cdc25b				Cluster4		384	281.5	212.6	205.6	116.9	77.3	103.4	104.8	P	P	P	P	P	P	P	P	-3.42688	-4	-2.00865	-4	-1.59134	-4	1.07209	0
1421992_a_at	insulin-like growth factor binding protein 4	Igfbp4				Cluster4		173.9	137.1	39.7	24.1	23.8	35.7	45.4	45.5	P	P	P	P	P	P	P	P	-5.22689	-4	1.42476	4	-4.87461	-4	1.52773	4
1421999_at	thyroid stimulating hormone receptor	Tshr		Cluster2				18.1	16	56.8	66.6	46.5	23.2	127.7	65.2	A	A	P	P	A	A	P	P	2.04399	4	1.56321	2	3.61877	4	2.76758	4
1422016_a_at	centromere protein H	Cenph				Cluster4		212.1	184	81.8	72.7	45.2	33.8	22.4	21.3	P	P	P	P	P	P	P	P	-5.01392	-4	-3.53547	-4	-2.56375	-4	-1.80778	-4
1422033_a_at	ciliary neurotrophic factor /// zinc finger protein 91 /// Zfp91-Cntf readthrough transcript	Cntf /// Zfp91 /// Zfp91-Cntf		Cluster2				125.5	102.3	619.5	682.1	582	497.3	947.6	893.2	P	P	P	P	P	P	P	P	4.73793	4	1.41426	4	5.71378	4	1.70555	4
1422130_at	neuronal pentraxin 1	Nptx1				Cluster4		230.5	142.3	43.1	34.4	56.8	42.7	51.1	34.3	P	P	P	P	P	P	P	P	-3.74673	-4	1.10194	0	-4.81032	-4	-1.16511	-2
1422252_a_at	cell division cycle 25 homolog C (S. pombe)	Cdc25c				Cluster4		270.5	226.7	32.2	36.6	52.5	38.1	6.2	20.6	P	P	A	P	A	A	A	A	-5.48786	-4	-2.56716	-4	-7.22674	-4	-3.3806	-4
1422264_s_at	Kruppel-like factor 9	Klf9		Cluster2				81.9	105	48.8	27.9	206.8	269.1	328.6	285.9	P	P	P	P	P	P	P	P	2.54628	4	8.01173	4	-2.43677	-4	1.29124	4
1422300_at	noggin	Nog	Cluster1					21.5	23.7	8.7	9.8	65.5	55.7	7.4	1.2	A	A	A	A	P	P	A	A	2.68142	4	-2.15116	-4	-2.44324	-4	-14.093	-4
1422430_at	fidgetin-like 1	Fignl1				Cluster4		323.2	291	128.4	118.5	57	41.8	58.2	43.9	P	P	P	P	P	P	P	A	-6.2166	-4	-2.41822	-4	-2.48765	-4	1.0334	2
1422437_at	collagen, type V, alpha 2	Col5a2				Cluster4		950.7	833	291.6	292.3	105.2	96.9	231.8	159.6	P	P	P	P	P	P	P	P	-8.82583	-4	-1.49182	-4	-3.0548	-4	1.93667	4
1422460_at	MAD2 mitotic arrest deficient-like 1 (yeast)	Mad2l1				Cluster4		1355.9	1319.7	254.9	281.8	241.2	222.9	176.5	218.6	P	P	P	P	P	P	P	P	-5.76514	-4	-1.35839	-4	-4.98528	-4	-1.17464	-4
1422462_at	ubiquitin-conjugating enzyme E2T (putative)	Ube2t				Cluster4		552.8	492.5	87.8	78.3	108.3	81.3	101.6	116.7	P	P	P	P	P	P	P	P	-5.51319	-4	1.31427	4	-6.2932	-4	1.15137	2
1422470_at	BCL2/adenovirus E1B interacting protein 3	Bnip3		Cluster2				4464	3720.8	1438.5	1431.9	2399.7	1986.2	4637.5	4602.3	P	P	P	P	P	P	P	P	-1.86616	-4	3.21899	4	-2.85145	-4	2.10671	4
1422478_a_at	acyl-CoA synthetase short-chain family member 2	Acss2					Cluster5	1751.2	1788	414	456.2	1596.1	1410.1	895.8	931.1	P	P	P	P	P	P	P	P	-1.1773	-4	2.0994	4	-4.06711	-4	-1.64552	-4
1422479_at	acyl-CoA synthetase short-chain family member 2	Acss2					Cluster5	1520.4	1320.5	358.2	342.1	1220.4	1112.2	901.8	777.6	P	P	P	P	P	P	P	P	-1.21791	-4	2.39812	4	-4.05669	-4	-1.38895	-4
1422513_at	cyclin F	Ccnf				Cluster4		172.3	142.1	35.5	35.6	39.2	33.9	37.5	34.2	P	P	A	A	A	A	A	A	-4.30096	-4	1.00844	0	-4.42194	-4	-1.01953	0
1422514_at	AE binding protein 1	Aebp1		Cluster2				90.4	80.9	285.3	316.9	580.9	499.5	806	613.1	P	P	P	P	P	P	P	P	6.30706	4	2.35653	4	3.51547	4	1.3135	4
1422533_at	cytochrome P450, family 51	Cyp51					Cluster5	1205.5	950.3	230.7	234.4	784.5	663.5	318.4	325.5	P	P	P	P	P	P	P	P	-1.48881	-4	1.38443	4	-4.63513	-4	-2.2488	-4
1422534_at	cytochrome P450, family 51	Cyp51				Cluster4		159.1	138.7	33.1	25.9	79.4	83.9	41.2	35.5	P	P	A	A	A	P	A	A	-1.82364	-4	1.3	4	-5.04746	-4	-2.12907	-4
1422535_at	cyclin E2	Ccne2				Cluster4		134.6	139	54.4	68.4	45.8	39.3	50	33.8	P	P	P	P	P	P	P	P	-3.21504	-4	-1.46539	-4	-2.22801	-4	-1.01551	0
1422567_at	family with sequence similarity 129, member A	Fam129a			Cluster3			39.3	42.7	84.7	123.9	70.3	50.8	43.7	25.3	P	P	P	P	P	P	P	P	1.47683	4	-3.02319	-4	2.5439	4	-1.75507	-4
1422571_at	thrombospondin 2	Thbs2	Cluster1					54.1	32.7	9	26.3	199.2	162.5	26.2	21.2	P	P	P	P	P	P	P	P	4.16705	4	1.34278	0	-2.45892	-4	-7.6308	-4
1422583_at	RAB3B, member RAS oncogene family	Rab3b				Cluster4		405.8	301.7	78.6	52.7	8.8	23.1	61.9	53.9	P	P	P	A	A	A	A	A	-22.1787	-4	-1.13385	0	-5.38842	-4	3.63009	4
1422597_at	matrix metallopeptidase 15	Mmp15				Cluster4		518.4	468.9	129.5	114.4	153.8	127.9	188.4	127	P	P	P	P	P	P	P	P	-3.50479	-4	1.29315	2	-4.04797	-4	1.11963	0
1422601_at	serine (or cysteine) peptidase inhibitor, clade B, member 9	Serpinb9			Cluster3			11.4	7.9	59.7	73.7	6.1	18.8	75.3	62.4	A	A	P	P	A	A	P	P	1.29016	0	1.03223	2	6.91192	4	5.53012	4
1422603_at	ribonuclease, RNase A family 4	Rnase4			Cluster3			73.7	50.6	1304.2	1437.2	118.8	94.5	327.2	310.7	P	P	P	P	P	P	P	P	1.71601	4	-4.29754	-4	22.0547	4	2.99062	4
1422607_at	ets variant gene 1	Etv1				Cluster4		852.5	948.9	598	503.3	328.9	259.9	380.5	318.2	P	P	P	P	P	P	P	P	-3.05944	-4	-1.57621	-4	-1.6357	-4	1.18665	2
1422612_at	hexokinase 2	Hk2				Cluster4		1203.1	1111.2	54.6	47.8	496.1	397.3	576.1	590.2	P	P	P	P	P	P	P	P	-2.59044	-4	11.3896	4	-22.6006	-4	1.30546	4
1422625_at	similar to Lymphocyte antigen 6H precursor (Ly-6H) /// lymphocyte antigen 6 complex, locus H	LOC100046207 /// Ly6h			Cluster3			43.3	36.8	263.6	228.6	122.5	106.8	115.9	110	P	P	P	P	P	P	P	P	2.86267	4	-2.17884	-4	6.14482	4	-1.01505	0
1422628_at	family with sequence similarity 111, member A	Fam111a				Cluster4		278.1	213.6	86.8	87	55.4	37.1	23	16.2	P	P	P	P	P	P	P	P	-5.31568	-4	-4.43367	-4	-2.82911	-4	-2.35969	-4
1422631_at	aryl-hydrocarbon receptor	Ahr			Cluster3			22.5	22.5	158	154.8	53.3	45.7	104.6	101.7	P	P	P	P	P	P	P	P	2.2	4	-1.51624	-4	6.95111	4	2.08384	4
1422640_at	protocadherin beta 9	Pcdhb9			Cluster3			55.1	69.8	190.2	201.8	100	72.4	125.5	128.3	P	P	P	P	P	P	P	P	1.3803	4	-1.54452	-4	3.13851	4	1.47216	4
1422643_at	monooxygenase, DBH-like 1	Moxd1				Cluster4		179.7	122.6	41.8	56	64.1	45.8	68.1	46.3	P	P	A	A	P	P	A	M	-2.75068	-4	1.16973	2	-3.091	-4	1.04095	2
1422727_at	non-metastatic cells 5, protein expressed in (nucleoside-diphosphate kinase)	Nme5		Cluster2				53.9	89.9	218.9	258.9	110.4	77.8	277	240.9	P	P	P	P	P	P	P	P	1.30876	2	1.08393	2	3.32267	4	2.75186	4
1422771_at	MAD homolog 6 (Drosophila)	Smad6	Cluster1					17.8	7.7	13	7.9	94.8	92.5	59.3	57.2	P	A	P	A	P	P	P	P	7.3451	4	5.57416	4	-1.2201	0	-1.60773	-4
1422773_at	myelin transcription factor 1	Myt1	Cluster1					413.2	331.8	303.3	270.1	418.5	337.6	105.8	79.8	P	P	P	P	P	P	P	P	1.0149	2	-3.08944	-4	-1.29927	-4	-4.07381	-4
1422781_at	toll-like receptor 3	Tlr3		Cluster2				41.6	30.3	85.5	42.1	62.6	49.3	175.6	187	P	P	P	P	P	P	P	P	1.55633	4	2.84169	4	1.77469	4	3.24039	4
1422814_at	asp (abnormal spindle)-like, microcephaly associated (Drosophila)	Aspm				Cluster4		1155.6	965.7	195	194.6	151.4	114.6	57.7	51.9	P	P	P	P	P	P	P	P	-7.97481	-4	-3.55474	-4	-5.44482	-4	-2.42701	-4
1422834_at	potassium voltage-gated channel, Shal-related family, member 2	Kcnd2				Cluster4		144.9	152.4	22.1	24.2	34.1	33.9	28.2	38.9	P	P	P	P	P	P	P	P	-4.37206	-4	1.44924	4	-6.42117	-4	-1.01341	0
1422835_at	potassium voltage-gated channel, Shal-related family, member 2	Kcnd2				Cluster4		1127.2	927	235.4	201.4	303	253.4	195.6	156.8	P	P	P	P	P	P	P	P	-3.69195	-4	-1.2395	-4	-4.70284	-4	-1.57889	-4
1422889_at	protocadherin 18	Pcdh18						63	53.1	44.7	54	13.6	17.1	50.4	53.8	P	P	P	A	A	A	P	P	-3.78176	-4	1.05572	0	-1.17629	-2	3.39414	4
1422906_at	ATP-binding cassette, sub-family G (WHITE), member 2	Abcg2				Cluster4		420.6	311.3	120.5	118.7	90	87	95.6	70.9	P	P	P	P	P	P	P	P	-4.13503	-4	-1.43664	-4	-3.05978	-4	-1.06306	0
1422912_at	bone morphogenetic protein 4	Bmp4	Cluster1					533	451.9	346.5	287.6	1510.8	1199.8	410.9	380.9	P	P	P	P	P	P	P	P	2.75216	4	1.2487	4	-1.55323	-4	-3.42334	-4
1422924_at	tumor necrosis factor (ligand) superfamily, member 9	Tnfsf9					Cluster5	136.5	100.4	42.1	36.2	109.8	108.2	82.6	79.6	P	P	P	P	P	P	P	P	-1.0867	0	2.07152	4	-3.02554	-4	-1.34402	-4
1422943_a_at	heat shock protein 1	Hspb1				Cluster4		347	327.2	110.1	85.6	83.4	75.7	142	132.6	P	P	P	P	P	P	P	P	-4.23759	-4	1.40317	4	-3.44507	-4	1.72596	4
1422948_s_at	predicted gene 11275 /// histone cluster 1, H4a /// histone cluster 1, H4b /// histone cluster 1, H4c /// histone cluster 1, H4h /// histone cluster 1, H4i /// histone cluster 1, H4j /// histone cluster 1, H4k /// histone cluster 1, H4m	Gm11275 /// Hist1h4a /// Hist1h4b /// Hist1h4c /// Hist1h4h /// Hist1h4i /// Hist1h4j /// Hist1h4k /// Hist1h4m				Cluster4		150.4	186.1	69.5	101.8	26.3	31.9	28	37.6	P	P	P	P	A	A	A	A	-5.78179	-4	-2.61128	-4	-1.96439	-4	1.12715	2
1422973_a_at	thyroid hormone responsive SPOT14 homolog (Rattus)	Thrsp			Cluster3			287.5	301.6	873.6	1015.7	512.5	420.5	900.4	836	P	P	P	P	P	P	P	P	1.58377	4	-1.08806	-2	3.2071	4	1.86109	4
1423049_a_at	tropomyosin 1, alpha	Tpm1				Cluster4		1054.7	879.6	326.8	317.4	520.3	453.4	356.3	341.3	P	P	P	P	P	P	P	P	-1.98655	-4	1.08289	4	-3.00264	-4	-1.39579	-4
1423062_at	insulin-like growth factor binding protein 3	Igfbp3				Cluster4		1300	1152.1	91.7	103.6	210.4	185.3	84.3	60.7	P	P	P	P	P	P	P	P	-6.19687	-4	-1.3469	-4	-12.5556	-4	-2.72897	-4
1423078_a_at	sterol-C4-methyl oxidase-like	Sc4mol					Cluster5	4222.7	3844.5	960.4	853.8	3105.5	2486.4	1900.2	1852.4	P	P	P	P	P	P	P	P	-1.44266	-4	2.06846	4	-4.4467	-4	-1.49014	-4
1423092_at	inner centromere protein	Incenp				Cluster4		488.5	447.7	121.8	165.3	119.3	95.8	83	89.9	P	P	P	P	P	P	P	P	-4.35239	-4	-1.6605	-4	-3.26088	-4	-1.24407	-4
1423122_at	arginine vasopressin-induced 1	Avpi1		Cluster2				323.8	280.2	110.6	99.3	137.3	141.1	355	328.9	P	P	P	P	P	P	P	P	-2.16954	-4	3.25822	4	-2.87756	-4	2.45654	4
1423123_at	RAD54 like (S. cerevisiae)	Rad54l				Cluster4		108.9	88.6	58.8	64.1	23	24.1	23.6	18.6	P	P	P	P	P	P	P	P	-4.19321	-4	-2.91232	-4	-1.607	-4	-1.11611	-2
1423124_x_at	RAD54 like (S. cerevisiae)	Rad54l				Cluster4		90.1	84	51.4	50.2	20.8	28.5	14.4	18.5	P	P	P	P	P	P	P	P	-3.53144	-4	-3.08815	-4	-1.71358	-4	-1.49848	-4
1423146_at	hairy and enhancer of split 5 (Drosophila)	Hes5	Cluster1					921.1	779.1	399.7	418.1	893.1	827.9	183.6	223.9	P	P	P	P	P	P	P	P	1.01223	0	-2.00687	-4	-2.07899	-4	-4.22331	-4
1423166_at	CD36 antigen	Cd36			Cluster3			20.1	23.3	289	277	112.9	91.1	271.8	248.8	M	A	P	P	P	P	P	P	4.70046	4	-1.08721	-4	13.0415	4	2.55196	4
1423232_at	ets variant gene 4 (E1A enhancer binding protein, E1AF)	Etv4				Cluster4		266.3	254.4	31.9	13	3.8	2.7	7.4	3.1	P	P	A	A	A	A	A	A	-80.1077	-4	-4.27619	-4	-11.5969	-4	1.61538	2
1423233_at	CCAAT/enhancer binding protein (C/EBP), delta	Cebpd	Cluster1					260.2	225.5	394	401.6	1012.6	973.6	557.1	531.7	P	P	P	P	P	P	P	P	4.08936	4	1.36853	4	1.63805	4	-1.82421	-4
1423250_a_at	transforming growth factor, beta 2	Tgfb2	Cluster1					149.8	200.1	355.5	328.1	591.6	601.6	448.7	407.2	P	P	P	P	P	P	P	P	3.41012	4	1.25205	4	1.9537	4	-1.39409	-4
1423259_at	inhibitor of DNA binding 4 /// similar to Id4	Id4 /// LOC100045546		Cluster2				1238.1	1093.7	3513.5	3572.8	4255.8	3702	4181.3	4193.7	P	P	P	P	P	P	P	P	3.41273	4	1.18186	4	3.03898	4	1.05243	0
1423260_at	inhibitor of DNA binding 4 /// similar to Id4	Id4 /// LOC100045546		Cluster2				330.3	288.6	1279.8	1195.4	1372.7	1127.6	1439.7	1286.9	P	P	P	P	P	P	P	P	4.03991	4	1.10157	4	3.99935	4	1.09051	2
1423261_at	RIKEN cDNA 1500015O10 gene	1500015O10Rik		Cluster2				44.3	52.6	24.5	22.5	33.8	33	198	174.7	A	A	A	A	A	A	P	P	-1.4506	-4	7.92979	4	-2.0617	-4	5.57934	4
1423266_at	RIKEN cDNA 2810405K02 gene	2810405K02Rik		Cluster2				187.8	155.3	160.6	158.9	474.8	427.6	751.8	727	P	P	P	P	P	P	P	P	2.63014	4	4.62848	4	-1.07387	0	1.63874	4
1423280_at	stathmin-like 2	Stmn2		Cluster2				66.4	30.6	191.9	159.1	253.4	214.3	236.6	225.2	A	M	P	P	P	P	P	P	4.82165	4	1.31567	4	3.61856	4	-1.01278	0
1423281_at	stathmin-like 2	Stmn2		Cluster2				44.1	33.5	321.4	355.1	308.8	262.7	339.5	311.6	P	P	P	P	P	P	P	P	7.36469	4	-1.03901	-2	8.71778	4	1.13928	4
1423294_at	mesoderm specific transcript	Mest				Cluster4		2933.9	2604.6	1775.3	1617	754.6	719.1	965.7	852.7	P	P	P	P	P	P	P	P	-3.75823	-4	-1.86554	-4	-1.63267	-4	1.2339	4
1423321_at	myeloid-associated differentiation marker	Myadm						623.4	486.9	364.3	410.7	152.2	134.5	396.5	376.9	P	P	M	A	A	A	A	A	-3.87269	-4	-1.00207	0	-1.43265	-4	2.69759	4
1423341_at	chondroitin sulfate proteoglycan 4	Cspg4				Cluster4		486.2	394.7	137.2	145	219.6	200.2	226.7	217.2	P	P	P	P	P	P	P	P	-2.09838	-4	1.573	4	-3.12155	-4	1.05741	2
1423343_at	solute carrier organic anion transporter family, member 1c1	Slco1c1		Cluster2				85.6	92.6	228.9	235.9	46.2	48.7	302.8	249.7	P	P	P	P	P	P	P	P	-1.87777	-4	1.18868	4	2.60831	4	5.82192	4
1423377_at	insulin-like growth factor binding protein-like 1	Igfbpl1			Cluster3			4.2	1.2	168.9	126.3	64.8	68.7	81.7	98	A	A	P	P	M	P	P	P	24.7222	4	-1.64274	-4	54.6667	4	1.34607	4
1423378_at	a disintegrin and metallopeptidase domain 23 /// similar to ADAM23	Adam23 /// LOC100046035		Cluster2				17.8	31.3	23.6	33.3	59.6	71.8	133.1	91.7	A	A	A	A	M	P	P	P	2.67617	4	3.95079	4	1.15886	2	1.71081	4
1423380_s_at	nuclear factor of activated T-cells, cytoplasmic, calcineurin-dependent 4	Nfatc4			Cluster3			94.2	60.3	294.7	284	59.7	66.6	50.2	45.1	P	P	P	P	P	P	P	P	-1.22328	-2	-6.0724	-4	3.74563	4	-1.32529	-4
1423396_at	angiotensinogen (serpin peptidase inhibitor, clade A, member 8)	Agt	Cluster1					204.5	124	457.3	541.4	925.1	749.9	983.2	818.9	P	P	P	P	P	P	P	P	5.09893	4	1.80445	4	3.04018	4	1.07588	2
1423405_at	tissue inhibitor of metalloproteinase 4	Timp4				Cluster4		755.1	666	82.2	83.2	70.2	71.6	100.2	78	P	P	P	P	P	P	P	P	-10.0219	-4	1.07739	0	-8.5919	-4	1.2567	4
1423407_a_at	fibulin 2	Fbln2				Cluster4		1874.5	1861.8	111.5	94.4	291.2	239.6	110.1	127.4	P	P	P	P	P	P	P	P	-7.039	-4	1.15347	2	-18.1462	-4	-2.23495	-4
1423410_at	meiosis expressed gene 1	Meig1			Cluster3			45.3	43.4	209.6	229.3	64.1	58.3	200	178	P	P	P	P	P	P	P	P	1.37993	4	-1.16111	-4	4.94814	4	3.08824	4
1423413_at	N-myc downstream regulated gene 1	Ndrg1						205.2	222.8	126	97.6	22.4	26.6	296.8	222.7	P	P	P	P	A	A	P	P	-8.73469	-4	2.32335	4	-1.91413	-4	10.602	4
1423418_at	farnesyl diphosphate synthetase	Fdps					Cluster5	2898.9	2624.6	408.9	365.5	1829.3	1622.9	541.3	545.2	P	P	P	P	P	P	P	P	-1.59999	-4	1.40302	4	-7.13262	-4	-3.17736	-4
1423452_at	serine/threonine kinase 17b (apoptosis-inducing)	Stk17b				Cluster4		395.2	344.3	119.2	114.2	136	128	123.9	129.7	P	P	P	P	P	P	P	P	-2.80114	-4	1.08655	4	-3.16838	-4	-1.04101	-2
1423463_a_at	DNA segment, Chr 2, ERATO Doi 750, expressed	D2Ertd750e				Cluster4		256.7	208.2	31.4	28.8	6.3	21	7.6	0.9	P	P	P	A	A	A	A	A	-17.0293	-4	-7.08235	-4	-7.72259	-4	-3.21176	-2
1423464_at	DNA segment, Chr 2, ERATO Doi 750, expressed	D2Ertd750e				Cluster4		189.2	126.1	37.9	20.5	22.6	39.9	20.8	18.2	P	P	A	A	A	A	A	A	-5.0448	-4	-1.49744	-2	-5.39897	-4	-1.60256	-4
1423478_at	protein kinase C, beta	Prkcb					Cluster5	344.2	313	45.1	75.7	244	228.6	91.6	88.2	P	P	P	P	P	P	P	P	-1.39061	-4	1.48841	4	-5.4404	-4	-2.62848	-4
1423505_at	transgelin	Tagln					Cluster5	134.8	89.8	25.4	22.9	112.2	107.9	34.9	31.7	P	P	A	A	P	P	M	A	-1.02045	0	1.37888	4	-4.6501	-4	-3.3048	-4
1423506_a_at	neuronatin	Nnat				Cluster4		2651	3204.2	1016.9	748.2	504.8	454.7	269.2	233.6	P	P	P	P	P	P	P	P	-6.10234	-4	-3.51054	-4	-3.31721	-4	-1.90831	-4
1423516_a_at	nidogen 2	Nid2		Cluster2				51	44.9	67	47.7	30.9	32	112.4	102.9	P	P	P	P	P	P	P	P	-1.52464	-4	1.87707	4	1.19604	2	3.42289	4
1423520_at	lamin B1	Lmnb1				Cluster4		533.6	499.3	146.9	137.7	108.4	103.1	64.3	45.8	P	P	P	P	P	M	A	A	-4.88369	-4	-2.58492	-4	-3.6293	-4	-1.92098	-4
1423524_at	microtubule associated serine/threonine kinase-like	Mastl				Cluster4		79	65.7	28.7	28.8	15.5	14.3	12.3	20.5	P	P	P	P	P	P	P	P	-4.8557	-4	-1.75305	-4	-2.51652	-4	1.10067	0
1423525_at	microtubule associated serine/threonine kinase-like	Mastl				Cluster4		173.9	161.2	66.3	46.8	58.9	44.2	54.2	43.3	P	P	P	P	P	P	P	P	-3.25024	-4	-1.16	-2	-2.96286	-4	-1.05744	-2
1423537_at	growth associated protein 43	Gap43				Cluster4		655.8	650.4	151.5	136.9	324.9	289.4	142.9	143.3	P	P	P	P	P	P	P	P	-2.12632	-4	-1.00769	0	-4.52913	-4	-2.1464	-4
1423549_at	solute carrier family 1 (glutamate/neutral amino acid transporter), member 4	Slc1a4				Cluster4		245.8	237.8	82.5	57.8	99.5	78.4	60.8	63.9	P	P	P	P	P	P	P	P	-2.71838	-4	-1.1251	0	-3.4469	-4	-1.42662	-4
1423550_at	solute carrier family 1 (glutamate/neutral amino acid transporter), member 4	Slc1a4				Cluster4		169.4	143	47.2	33	43.8	62.8	34.3	36.1	P	P	A	A	M	P	A	A	-2.93058	-4	-1.1392	0	-3.89526	-4	-1.5142	-4
1423551_at	cadherin 13	Cdh13				Cluster4		658.7	634.9	161.8	171.7	280	205.7	150.3	144.9	P	P	P	P	P	P	P	P	-2.66337	-4	-1.12974	-4	-3.87886	-4	-1.64533	-4
1423561_at	NEL-like 2 (chicken)	Nell2			Cluster3			112.5	82.1	114.7	133.1	75.9	61.7	32.8	29.8	P	P	P	P	P	P	A	A	-1.41424	-4	-3.95847	-4	1.27338	4	-2.19808	-4
1423569_at	glycine amidinotransferase (L-arginine:glycine amidinotransferase)	Gatm				Cluster4		851.9	865.8	237.7	148.1	486.1	285.6	629.5	624.8	P	P	P	P	P	P	P	P	-2.22586	-4	3.25117	4	-4.45231	-4	1.62537	4
1423578_at	collagen, type XI, alpha 2	Col11a2	Cluster1					39	22.6	23.5	22.2	174.1	163.5	128	113.1	A	P	A	A	P	P	P	P	5.48052	4	5.27571	4	-1.34792	-2	-1.40025	-4
1423584_at	insulin-like growth factor binding protein 7	Igfbp7			Cluster3			70.9	54.5	305.7	303	230.2	217.1	270.9	282.9	P	P	P	P	P	P	P	P	3.56699	4	-1.09913	-4	4.85407	4	1.2381	4
1423594_a_at	endothelin receptor type B	Ednrb				Cluster4		1139.8	1175.7	465	301.6	621.9	600	694.8	629.6	P	P	P	P	P	P	P	P	-1.895	-4	1.72763	4	-3.02048	-4	1.08389	4
1423602_at	TNF receptor-associated factor 1	Traf1			Cluster3			3	15.2	66.2	58.8	1.7	2.6	13.5	29.9	A	A	P	P	A	A	M	A	-4.23256	-4	-2.88018	-4	6.86813	4	10.093	4
1423604_at	neurocan	Ncan				Cluster4		717.4	748	237.3	268.6	396.3	305	68.1	53.8	P	P	P	P	P	P	P	P	-2.08955	-4	-4.15012	-4	-2.89662	-4	-5.75308	-4
1423627_at	NAD(P)H dehydrogenase, quinone 1	Nqo1		Cluster2				110.2	99.5	101.7	109	234.2	189	468.8	421.8	P	P	P	P	P	P	P	P	2.01812	4	4.22686	4	1.00477	0	2.10444	4
1423653_at	ATPase, Na+/K+ transporting, alpha 1 polypeptide	Atp1a1		Cluster2				376.2	317.6	1498.1	1352.8	1581.1	1318.1	2647.7	2935.1	P	P	P	P	P	P	P	P	4.17873	4	1.95826	4	4.10911	4	1.92563	4
1423672_at	tetratricopeptide repeat domain 30B	Ttc30b		Cluster2				201.6	176.4	544.2	524.6	282.1	247.2	913	754.1	P	P	P	P	P	P	P	P	1.40026	4	1.55979	4	2.82751	4	3.14963	4
1423747_a_at	pyruvate dehydrogenase kinase, isoenzyme 1	Pdk1				Cluster4		973.7	736.6	183.5	190.2	336.4	271.5	506.2	414.6	P	P	P	P	P	P	P	P	-2.81346	-4	2.46401	4	-4.57667	-4	1.51472	4
1423748_at	pyruvate dehydrogenase kinase, isoenzyme 1	Pdk1				Cluster4		381.9	287.7	71	46.5	136.6	93	160.6	147.1	P	P	A	A	P	P	P	P	-2.91638	-4	2.61872	4	-5.69872	-4	1.34016	4
1423754_at	interferon induced transmembrane protein 3	Ifitm3		Cluster2				1066.2	829	351.7	396	694.4	639	2156.9	1821.3	P	P	P	P	P	P	P	P	-1.42133	-4	5.32058	4	-2.53471	-4	2.9835	4
1423756_s_at	insulin-like growth factor binding protein 4	Igfbp4				Cluster4		749.9	678.3	94	84.2	43.1	21.9	222.6	199.5	P	P	P	P	P	P	P	P	-21.9723	-4	2.36869	4	-8.01459	-4	6.49385	4
1423757_x_at	insulin-like growth factor binding protein 4	Igfbp4				Cluster4		354.5	306.8	128	94.5	66.8	60	193.5	173.7	P	P	P	P	P	P	P	P	-5.2153	-4	1.65034	4	-2.97213	-4	2.8959	4
1423760_at	CD44 antigen	Cd44	Cluster1					278.7	317.1	290.6	245.8	932.2	972	535.3	502.5	P	P	P	P	P	P	P	P	3.19604	4	1.93475	4	-1.11074	-2	-1.83484	-4
1423774_a_at	protein regulator of cytokinesis 1	Prc1				Cluster4		586.2	530.7	119.5	112.9	66.1	77.1	55.1	36.4	P	P	P	P	P	P	P	P	-7.79958	-4	-2.53989	-4	-4.80594	-4	-1.56503	-4
1423775_s_at	protein regulator of cytokinesis 1	Prc1				Cluster4		1001.5	848.7	184.1	152.8	137.8	83.4	68.6	67.1	P	P	P	P	P	P	P	P	-8.36438	-4	-2.48268	-4	-5.49184	-4	-1.63007	-4
1423797_at	acetoacetyl-CoA synthetase	Aacs				Cluster4		548.5	592.8	165.3	157.3	376.1	321.3	159.4	133.1	P	P	P	P	P	P	P	P	-1.63651	-4	-1.10291	-2	-3.53782	-4	-2.38427	-4
1423804_a_at	isopentenyl-diphosphate delta isomerase	Idi1					Cluster5	1787.6	1506	368.2	329.9	1262.2	1057.8	568.4	571.8	P	P	P	P	P	P	P	P	-1.41966	-4	1.63329	4	-4.71795	-4	-2.03473	-4
1423809_at	transcription factor 19	Tcf19				Cluster4		251.9	210.6	172.6	135.4	61.9	69	76	70.6	P	P	P	P	P	P	P	P	-3.53323	-4	-2.10095	-4	-1.50162	-4	1.11994	4
1423813_at	kinesin family member 22	Kif22				Cluster4		243.2	251.3	31.5	31.8	30.9	28.6	16	11.6	P	P	P	P	P	P	A	A	-8.31092	-4	-2.29348	-4	-7.81201	-4	-2.1558	-4
1423831_at	protein kinase, AMP-activated, gamma 2 non-catalytic subunit	Prkag2	Cluster1					552.3	378.4	696	613.9	1829.7	1510.5	1076.9	1028.1	P	P	P	P	P	P	P	P	3.58891	4	1.60699	4	1.40744	4	-1.58679	-4
1423832_at	protein kinase, AMP-activated, gamma 2 non-catalytic subunit	Prkag2	Cluster1					223.8	176.2	213.8	170.2	831.3	746	509.5	390.9	P	P	P	P	P	P	P	P	3.94325	4	2.34479	4	-1.04167	-2	-1.75178	-4
1423844_s_at	cystathionine beta-synthase	Cbs				Cluster4		450.4	461.3	289	268.8	107.6	104.1	238	214.8	P	P	P	P	P	P	P	P	-4.30657	-4	-1.23189	-4	-1.63446	-4	2.13888	4
1423847_at	non-SMC condensin I complex, subunit D2	Ncapd2				Cluster4		488.6	485.7	147.1	153.2	109.3	120	142.1	124.6	P	P	P	P	P	P	P	P	-4.24902	-4	-1.12598	-4	-3.24442	-4	1.16311	4
1423854_a_at	RAS-like, family 11, member B	Rasl11b				Cluster4		171.4	145	75.8	48.7	27.4	58.7	65.5	62.7	P	P	P	A	P	P	P	P	-3.6748	-4	1.02972	0	-2.54137	-4	1.48897	4
1423858_a_at	3-hydroxy-3-methylglutaryl-Coenzyme A synthase 2	Hmgcs2			Cluster3			34.1	29.7	247.1	202.3	65	73.6	191.7	169.1	A	A	P	P	P	A	P	P	2.17241	4	-1.24557	-4	7.04389	4	2.60317	4
1423877_at	chromatin assembly factor 1, subunit B (p60)	Chaf1b				Cluster4		111.9	92.2	82.3	64.3	39.5	32.1	23.6	20.8	P	P	P	P	P	P	M	M	-2.85056	-4	-3.3018	-4	-1.39222	-4	-1.61261	-4
1423878_at	glycophorin C	Gypc						90	69.1	60.9	61.8	25	24.9	60.6	54.4	P	P	P	P	P	P	P	P	-3.18838	-4	-1.06696	-4	-1.29666	-4	2.30461	4
1423909_at	transmembrane protein 176A	Tmem176a		Cluster2				1262.5	806.3	491.2	495.7	1047.7	954.3	1696.7	1751.1	P	P	P	P	P	P	P	P	-1.03337	0	3.49357	4	-2.09626	-4	1.72218	4
1423915_at	olfactomedin-like 2B	Olfml2b	Cluster1					71.1	38.2	43.4	46.8	258.5	237.3	319	278.6	A	A	A	A	P	P	P	P	4.53614	4	6.62528	4	-1.21175	0	1.20532	4
1423920_at	non-SMC condensin I complex, subunit H	Ncaph				Cluster4		462.1	420.7	152.1	175.8	72.6	74.8	75.3	41.9	P	P	P	P	P	P	P	P	-5.98915	-4	-2.79778	-4	-2.69228	-4	-1.25768	0
1423946_at	PDZ and LIM domain 2	Pdlim2		Cluster2				23.9	32.1	224.5	234.7	86.4	76	1014.1	1016.6	A	A	P	P	P	P	P	P	2.9	4	4.42226	4	8.2	4	12.5043	4
1423947_at	RIKEN cDNA 1110008P14 gene	1110008P14Rik		Cluster2				547.8	379.4	268.5	417	539.3	637.2	949.7	1111.5	P	P	P	P	P	P	P	P	1.26887	2	3.00686	4	-1.35259	-2	1.75198	4
1423959_at	ropporin 1-like	Ropn1l				Cluster4		103	109.8	40.6	48.8	14.2	22.8	49.5	37.5	P	P	P	P	M	P	P	P	-5.75135	-4	-1.02759	0	-2.38031	-4	2.35135	4
1424022_at	oxidative stress induced growth inhibitor 1	Osgin1		Cluster2				1.9	0.9	19.5	23.2	67.6	51.3	65.6	91.5	A	A	A	A	P	P	P	P	42.4643	4	3.67916	4	15.25	4	1.32128	2
1424046_at	budding uninhibited by benzimidazoles 1 homolog (S. cerevisiae)	Bub1				Cluster4		928.2	781.4	128.6	141	84.4	65.3	31.7	23.6	P	P	P	P	P	P	P	P	-11.4202	-4	-4.87523	-4	-6.34125	-4	-2.70705	-4
1424060_at	nei like 3 (E. coli)	Neil3				Cluster4		178.5	164	67.3	44.9	33.7	37.7	16.9	36.9	P	P	P	A	A	A	A	A	-4.79692	-4	-2.0855	-4	-3.05258	-4	-1.32714	-2
1424098_at	ELOVL family member 7, elongation of long chain fatty acids (yeast)	Elovl7	Cluster1					61.4	92.7	105.9	80.2	252.7	236.4	325.1	253.2	P	P	P	P	P	P	P	P	3.17391	4	3.10747	4	1.20766	2	1.18238	4
1424105_a_at	pituitary tumor-transforming gene 1	Pttg1				Cluster4		1738.2	1632.9	192.2	184.1	173.7	149.2	147	145	P	P	P	P	P	P	P	P	-10.4401	-4	-1.2887	-4	-8.95854	-4	-1.10582	-4
1424107_at	kinesin family member 18A	Kif18a				Cluster4		487	402.5	69.3	82.8	66.5	65.2	62.5	69.4	P	P	P	P	P	P	P	P	-6.75399	-4	-1.15315	-2	-5.84813	-4	1.00152	0
1424114_s_at	laminin B1 subunit 1	Lamb1-1				Cluster4		122.1	88.1	30	32.6	10.7	11.2	17.8	14.4	P	P	P	P	A	A	A	A	-9.59817	-4	-1.9441	-4	-3.35783	-4	1.47032	4
1424118_a_at	SPC25, NDC80 kinetochore complex component, homolog (S. cerevisiae)	Spc25				Cluster4		726.7	716.8	137.6	143.6	113.1	100	73.9	69.1	P	P	P	P	P	P	P	P	-6.77382	-4	-1.96643	-4	-5.13336	-4	-1.49021	-4
1424128_x_at	aurora kinase B	Aurkb				Cluster4		480.8	388.3	63.7	48.9	48.3	55.5	16.2	13.9	P	P	P	P	P	P	A	A	-8.37283	-4	-3.74086	-4	-7.71847	-4	-3.4485	-4
1424130_a_at	polymerase I and transcript release factor	Ptrf						341.5	281.6	224.5	225.4	133.1	96.1	362.5	350.1	P	P	P	P	P	P	P	P	-2.71859	-4	1.58391	4	-1.38497	-4	3.10908	4
1424133_at	transmembrane protein 98	Tmem98						481	504.9	588.2	649.6	116.7	144.3	534.1	536.8	P	P	P	P	P	P	P	P	-3.77739	-4	-1.15585	-4	1.2555	4	4.10307	4
1424146_at	G protein-coupled receptor 37-like 1	Gpr37l1		Cluster2				116.4	89.7	197.9	206	340.3	296.8	570.9	552.1	P	P	P	P	P	P	P	P	3.09122	4	2.78039	4	1.95973	4	1.76267	4
1424156_at	retinoblastoma-like 1 (p107)	Rbl1				Cluster4		496.1	383.2	223.9	207	122.7	110	111.7	99.8	P	P	P	P	P	P	P	P	-3.77869	-4	-2.03735	-4	-2.04061	-4	-1.10024	-2
1424176_a_at	annexin A4	Anxa4		Cluster2				59.3	35.5	65.3	58.5	36.4	25.1	121	88.9	P	P	P	P	P	A	P	P	-1.54146	-2	1.69548	4	1.30591	2	3.41301	4
1424186_at	coiled-coil domain containing 80	Ccdc80		Cluster2				206.4	185.8	1005.8	1051.7	883.7	853.6	1055.9	1039	P	P	P	P	P	P	P	P	4.42963	4	1.01818	2	5.24605	4	1.20584	4
1424201_a_at	SEH1-like (S. cerevisiae	Seh1l					Cluster5	156	136	50.2	43.4	97.4	68.3	102.9	92.6	P	P	P	P	P	P	P	P	-1.76222	-4	2.08868	4	-3.11966	-4	1.17984	2
1424211_at	solute carrier family 25, member 33	Slc25a33	Cluster1					269.6	213	237	220.3	1185	955.1	962.8	918.4	P	P	P	P	P	P	P	P	4.43452	4	4.11371	4	-1.05532	0	-1.13762	-2
1424221_at	sushi domain containing 4	Susd4					Cluster5	96.8	96	32.4	26.3	78	79.1	66.9	59.4	P	P	P	A	P	P	P	P	-1.22724	-4	2.15162	4	-3.2845	-4	-1.24386	-4
1424242_at	biphenyl hydrolase-like (serine hydrolase, breast epithelial mucin-associated antigen)	Bphl		Cluster2				368.5	560.4	573.6	680.7	292.7	291.2	984.4	948.3	P	P	P	P	P	P	P	P	-1.59085	-4	1.54086	4	1.35031	4	3.30998	4
1424278_a_at	baculoviral IAP repeat-containing 5	Birc5				Cluster4		1005.2	866.3	153.6	153.5	183	142.2	83.5	70.8	P	P	P	P	P	P	P	P	-5.75492	-4	-1.99028	-4	-6.09411	-4	-2.10758	-4
1424292_at	DEP domain containing 1a	Depdc1a				Cluster4		667.3	516.5	44.6	47.4	42.6	32.3	18.2	21.3	P	P	P	P	P	P	P	P	-15.8051	-4	-2.32911	-4	-12.8674	-4	-1.8962	-4
1424321_at	replication factor C (activator 1) 4	Rfc4				Cluster4		649.9	617.1	313.8	278.4	214.7	202.9	252.5	225.7	P	P	P	P	P	P	P	P	-3.034	-4	-1.23839	-4	-2.13948	-4	1.14511	4
1424340_at	leucine rich repeat containing 48	Lrrc48		Cluster2				55.6	36.2	78.6	59.7	32.7	35.1	105.1	103.3	P	P	P	P	P	P	P	P	-1.35398	-4	1.50687	4	1.50654	4	3.07375	4
1424359_at	5-oxoprolinase (ATP-hydrolysing)	Oplah			Cluster3			117.8	114	332.1	369	276.2	213.8	484.1	345.5	P	P	P	P	P	P	P	P	2.11389	4	1.18328	2	3.02459	4	1.69306	4
1424367_a_at	homer homolog 2 (Drosophila)	Homer2				Cluster4		386.3	445	100.9	90	154.1	128.2	127.7	133.3	P	P	P	P	P	P	P	P	-2.94474	-4	1.36721	4	-4.35464	-4	-1.08161	-2
1424376_at	CDC42 effector protein (Rho GTPase binding) 1	Cdc42ep1				Cluster4		258.6	228.6	89.4	75.6	76.9	75.2	173.8	163.5	P	P	P	P	P	P	P	P	-3.20316	-4	2.04424	4	-2.95273	-4	2.21762	4
1424378_at	low density lipoprotein receptor adaptor protein 1	Ldlrap1		Cluster2				22.9	20.5	42.1	31.7	40.8	30.8	132.4	97	A	A	P	A	P	P	P	P	1.64977	4	3.1084	4	1.70046	4	3.20391	4
1424409_at	claudin 23	Cldn23		Cluster2				16.1	19.2	37.1	29	20.6	25.4	96	100.1	A	A	M	P	P	P	P	P	1.30312	4	2.96672	4	1.87252	4	4.26304	4
1424410_at	tetratricopeptide repeat domain 8	Ttc8			Cluster3			214.9	176.8	610.4	648.9	194	170	515.9	488.8	P	P	P	P	P	P	P	P	-1.0761	-2	-1.25341	-4	3.21496	4	2.76016	4
1424443_at	transmembrane 6 superfamily member 1	Tm6sf1				Cluster4		99.2	88.8	27.2	21.7	27.4	29	31.1	34.1	P	P	P	P	P	P	P	P	-3.33333	-4	1.33333	4	-3.84458	-4	1.15603	4
1424511_at	aurora kinase A	Aurka				Cluster4		513.9	430.1	58.7	67.2	62.5	50.9	56.3	34.3	P	P	P	P	P	P	P	A	-8.32451	-4	-1.38962	-4	-7.49801	-4	-1.25166	-2
1424542_at	S100 calcium binding protein A4	S100a4		Cluster2				64.9	77.7	1180.3	1457.5	1376.9	1347.1	3054.7	3463.2	P	P	P	P	P	P	P	P	19.1024	4	2.47096	4	18.4979	4	2.39277	4
1424544_at	nuclear receptor binding protein 2	Nrbp2			Cluster3			550	474.6	1533.8	1688.3	963	989.7	1468.4	1111.6	P	P	P	P	P	P	P	P	1.90582	4	-1.24888	-4	3.14474	4	1.32125	4
1424553_at	hedgehog acyltransferase-like	Hhatl		Cluster2				29.9	28.9	43.9	69.6	179.6	164.3	372.6	398.7	P	P	P	P	P	P	P	P	5.84864	4	6.79559	4	1.93027	4	2.2428	4
1424556_at	pyrroline-5-carboxylate reductase 1	Pycr1	Cluster1					68.4	62.3	111.4	107.6	197.9	199.4	130.7	114.7	P	P	P	P	P	P	P	P	3.03979	4	1.12055	4	1.67559	4	-1.61899	-4
1424567_at	tetraspanin 2	Tspan2		Cluster2				91.4	79.8	154.1	112.7	261.8	219.2	768.4	670.5	P	P	P	P	P	P	P	P	2.80958	4	5.39318	4	1.55841	4	2.99148	4
1424568_at	tetraspanin 2	Tspan2		Cluster2				155.9	133.2	183.2	181.6	405.1	355.3	779.9	726.6	P	P	P	P	P	P	P	P	2.63023	4	4.12966	4	1.26185	4	1.98119	4
1424581_at	SH3 and cysteine rich domain 2	Stac2		Cluster2				30	32.1	20.6	12.1	24.1	6.1	53.1	56.4	A	P	A	A	A	A	P	P	-2.05629	-4	3.34862	4	-1.89908	-4	3.62583	4
1424650_at	protein disulfide isomerase associated 5	Pdia5				Cluster4		233.6	203.6	60.8	66.3	107.1	116.3	162.2	124.5	P	P	P	P	P	P	P	P	-1.95703	-4	2.2557	4	-3.43981	-4	1.28335	4
1424652_at	family with sequence similarity 176, member A	Fam176a	Cluster1					33.3	34.8	362.4	329.7	1374.6	939.9	1053.5	1194.7	P	P	P	P	P	P	P	P	33.9868	4	3.24837	4	10.163	4	-1.02949	0
1424677_at	cytochrome P450, family 2, subfamily j, polypeptide 9	Cyp2j9			Cluster3			380.8	336.1	790.7	886.2	149.6	135.5	216.9	225	P	P	P	P	P	P	P	P	-2.51456	-4	-3.79475	-4	2.3391	4	1.54998	4
1424683_at	family with sequence similarity 134, member B	Fam134b		Cluster2				146.9	105.1	435.8	454.9	777.8	694.7	1740.1	1814.2	P	P	P	P	P	P	P	P	5.84325	4	3.99046	4	3.53452	4	2.41379	4
1424715_at	retinol saturase (all trans retinol 13,14 reductase)	Retsat		Cluster2				131.5	85.7	284.6	305.4	141.6	91.1	437.3	432.4	P	P	P	P	P	P	P	P	1.07136	2	1.47407	4	2.71639	4	3.73743	4
1424716_at	retinol saturase (all trans retinol 13,14 reductase)	Retsat			Cluster3			80.9	58.3	258	275.9	119.1	97.6	252.9	254	P	P	P	P	P	P	P	P	1.55675	4	-1.05326	-4	3.83549	4	2.33918	4
1424726_at	transmembrane protein 150A	Tmem150a	Cluster1					199.5	155.6	278.2	301.8	703.1	600.7	288.8	245.3	P	P	P	P	P	P	P	P	3.67164	4	-1.08594	-2	1.63334	4	-2.44112	-4
1424730_a_at	solute carrier family 15 (H+/peptide transporter), member 2	Slc15a2				Cluster4		335.7	244.7	122.6	127.5	89.7	84.1	101.2	94.5	P	P	P	P	P	P	P	P	-3.33947	-4	-1.27798	-4	-2.32067	-4	1.12601	4
1424735_at	solute carrier family 25 (mitochondrial carrier, phosphate carrier), member 25	Slc25a25				Cluster4		261	206.4	78.2	64.7	114.3	114.7	85.7	91.4	P	P	P	M	P	P	P	P	-2.04105	-4	1.23933	4	-3.27082	-4	-1.29305	-4
1424737_at	thyroid hormone responsive SPOT14 homolog (Rattus)	Thrsp			Cluster3			634.9	567.7	2188.2	2456.2	1139.5	1032	2218.8	2403.7	P	P	P	P	P	P	P	P	1.80567	4	-1.00474	0	3.86197	4	2.12871	4
1424756_at	huntingtin interacting protein 1	Hip1				Cluster4		134.5	111.7	45.8	13.5	45.3	57.2	32.2	42.8	P	P	A	A	P	P	A	A	-2.40195	-4	1.26476	0	-4.15177	-4	-1.36667	-4
1424763_at	radial spoke head 9 homolog (Chlamydomonas)	Rsph9		Cluster2				139.9	111.3	238.2	249.8	123.7	93.4	366.1	393.4	P	P	P	P	P	P	P	P	-1.15707	-2	1.55635	4	1.94268	4	3.49839	4
1424766_at	excision repair cross-complementing rodent repair deficiency complementation group 6 - like	Ercc6l				Cluster4		118.8	90.9	72	66	16.6	23	21.9	20.1	P	P	P	P	A	A	A	A	-5.29545	-4	-3.28571	-4	-1.51957	-4	1.06061	0
1424767_at	cadherin 22 /// similar to cadherin 22	Cdh22 /// LOC100046008				Cluster4		410.3	401.1	59.4	44.4	58.7	41.9	128.3	110.8	P	P	P	P	P	P	P	P	-8.06561	-4	2.30347	4	-7.81696	-4	2.37674	4
1424811_at	camello-like 5	Cml5		Cluster2				9.1	10.2	97.3	96.4	31.6	25.4	122.5	113.2	A	A	P	A	A	A	P	P	2.95337	4	1.21683	4	10.0363	4	4.13509	4
1424854_at	histone cluster 1, H4a /// histone cluster 1, H4b /// histone cluster 1, H4f /// histone cluster 1, H4i /// histone cluster 1, H4m	Hist1h4a /// Hist1h4b /// Hist1h4f /// Hist1h4i /// Hist1h4m				Cluster4		126.5	91.8	77.4	62.6	13.8	25.6	30	23.3	P	P	P	P	A	P	P	A	-5.54061	-4	-2.62664	-4	-1.55929	-4	1.35279	2
1424902_at	plexin domain containing 1	Plxdc1		Cluster2				18.1	2.6	45.9	40.9	144.3	147.8	483.2	458.8	A	A	P	P	P	P	P	P	14.1111	4	10.8525	4	4.19324	4	3.22492	4
1424932_at	epidermal growth factor receptor	Egfr				Cluster4		922.3	830.8	726.4	799.2	232.7	234.4	468.5	521.1	P	P	P	P	P	P	P	P	-3.75316	-4	-1.54163	-4	-1.14912	-4	2.1186	4
1424935_at	ganglioside-induced differentiation-associated protein 1-like 1	Gdap1l1			Cluster3			79.9	58.1	96.3	108.3	68	66.7	33.2	32.5	P	P	P	P	P	P	P	P	-1.0245	0	-3.11416	-4	1.48261	4	-2.05023	-4
1424948_x_at	histocompatibility 2, D region locus 1 /// histocompatibility 2, K1, K region /// similar to H-2K(d) antigen	H2-D1 /// H2-K1 /// LOC100044874				Cluster4		755.6	676.5	179.5	198.5	328.8	283	395.5	361.4	P	P	P	P	P	P	P	P	-2.3408	-4	2.00238	4	-3.78862	-4	1.23717	4
1424971_at	coiled-coil domain containing 99	Ccdc99				Cluster4		156.6	140.5	52.5	48.8	15.9	19.6	14.8	4.5	P	P	M	M	A	A	A	A	-8.36901	-4	-5.2487	-4	-2.93287	-4	-1.83938	-4
1424987_at	RIKEN cDNA 5430435G22 gene	5430435G22Rik		Cluster2				63	40.1	247.9	193.6	292.2	201.4	541.3	473.6	P	P	P	P	P	P	P	P	4.78758	4	2.29875	4	4.28225	4	2.05612	4
1425010_at	zinc finger protein 119	Zfp119		Cluster2				41.1	23.4	102.7	96.8	47	38.8	127.3	116.5	P	P	P	P	P	P	P	P	1.33023	2	1.22206	4	3.09302	4	2.84149	4
1425050_at	isochorismatase domain containing 1	Isoc1				Cluster4		378.4	468.9	110.1	103.6	144.3	180.8	189.1	173.3	P	P	P	P	P	P	P	P	-2.60627	-4	1.69584	4	-3.9649	-4	1.11473	2
1425053_at	isochorismatase domain containing 1	Isoc1				Cluster4		242.6	243.1	69.6	46.1	68.9	73.3	94.2	71.6	P	P	P	P	P	P	P	P	-3.41561	-4	1.43302	4	-4.19793	-4	1.16596	2
1425092_at	cadherin 10	Cdh10				Cluster4		744.7	576.6	357.7	311.4	180.4	143.8	284.5	242.3	P	P	P	P	P	P	P	P	-4.07557	-4	-1.27012	-4	-1.97474	-4	1.62492	4
1425109_at	solute carrier family 44, member 3	Slc44a3		Cluster2				1.6	2.1	39.4	26.1	19.1	15.8	50.3	55.8	A	A	P	P	A	A	P	P	9.43243	4	1.61985	4	17.7027	4	3.04011	4
1425179_at	serine hydroxymethyltransferase 1 (soluble)	Shmt1				Cluster4		214.6	183.4	96.5	78.5	49.5	28.5	62.2	50.8	P	P	P	P	A	A	P	A	-5.10256	-4	-1.54867	-4	-2.27429	-4	1.44872	4
1425235_s_at	collagen, type XX, alpha 1	Col20a1	Cluster1					39.8	24.2	63.6	55.9	121	119.2	127.8	99.3	A	A	A	A	P	P	P	P	3.75312	4	1.90042	4	1.86719	4	-1.05768	0
1425291_at	forkhead box J1	Foxj1		Cluster2				120.7	114.8	364.2	424.6	316.9	295.5	838.4	828.3	P	P	P	P	P	P	P	P	2.60042	4	2.11296	4	3.34947	4	2.72159	4
1425301_at	neural cell adhesion molecule 2	Ncam2					Cluster5	195.1	159.5	64.5	46.3	119.1	89.6	42.2	36.6	P	P	P	P	P	P	P	P	-1.69909	-4	-1.40609	-4	-3.20036	-4	-2.64848	-4
1425326_at	ATP citrate lyase	Acly					Cluster5	635.4	524.4	140.8	158.4	450.2	353.2	255.9	240.5	P	P	P	P	P	P	P	P	-1.44361	-4	1.65909	4	-3.87634	-4	-1.61845	-4
1425344_at	nuclear prelamin A recognition factor	Narf					Cluster5	156.5	202.9	39	30.1	126	97.7	112.5	90.2	P	P	M	A	P	P	P	P	-1.60662	-4	2.93343	4	-5.20116	-4	-1.1036	-2
1425351_at	sulfiredoxin 1 homolog (S. cerevisiae)	Srxn1	Cluster1					27.9	21.7	30.5	28.4	96.4	84.1	116.4	109	M	A	P	A	P	P	P	P	3.63911	4	3.82683	4	1.1875	4	1.24875	4
1425362_at	ArfGAP with FG repeats 2	Agfg2				Cluster4		463.1	346.5	54	61.4	93.7	61.9	91.9	46.9	P	P	P	P	P	P	P	P	-5.20308	-4	1.20277	0	-7.0156	-4	-1.12104	-2
1425382_a_at	aquaporin 4	Aqp4	Cluster1					314.4	334.7	732.5	656	1327	1258.6	1359.6	1257.9	P	P	P	P	P	P	P	P	3.98336	4	1.88513	4	2.13912	4	1.01234	0
1425398_at	predicted gene 11277 /// predicted gene 13646	Gm11277 /// Gm13646				Cluster4		99.9	112.3	5.2	22.8	14.4	2.7	17.2	2.8	P	P	A	M	A	A	A	A	-12.4094	-4	-1.4	-2	-7.57857	-4	1.16959	2
1425416_s_at	proline/serine-rich coiled-coil 1	Psrc1					Cluster5	662.4	605.2	141.7	106.5	399.7	343.3	382.7	310.8	P	P	P	P	P	P	P	P	-1.70606	-4	2.79412	4	-5.10717	-4	-1.07138	-2
1425503_at	glucosaminyl (N-acetyl) transferase 2, I-branching enzyme	Gcnt2		Cluster2				17.6	14.7	98.5	83	35.6	28.4	112.9	93.7	A	A	P	P	P	P	P	P	1.98142	4	1.13829	2	5.6192	4	3.22812	4
1425514_at	phosphatidylinositol 3-kinase, regulatory subunit, polypeptide 1 (p85 alpha)	Pik3r1				Cluster4		305	275.9	96.2	97.1	111.9	100.9	120.7	97.2	P	P	P	P	P	P	P	P	-2.72979	-4	1.12726	4	-3.00517	-4	1.02397	0
1425518_at	Rap guanine nucleotide exchange factor (GEF) 4	Rapgef4		Cluster2				50.4	45.9	41.3	54.7	28.1	18.1	80.5	74.8	P	P	P	P	P	P	P	P	-2.08442	-4	1.61771	4	-1.00313	0	3.36147	4
1425567_a_at	annexin A5	Anxa5		Cluster2				547.3	416.7	1238.5	1219.5	847.2	675	2593.7	2290.1	P	P	P	P	P	P	P	P	1.57905	4	1.9869	4	2.54979	4	3.20838	4
1425598_a_at	similar to Yamaguchi sarcoma viral (v-yes-1) oncogene homolog /// Yamaguchi sarcoma viral (v-yes-1) oncogene homolog	LOC676654 /// Lyn				Cluster4		83	79.2	27.6	25.5	3.8	11.1	13.2	18.3	P	P	A	A	A	A	A	A	-10.8859	-4	-1.68571	-4	-3.05461	-4	2.11409	4
1425623_a_at	cystathionine beta-synthase	Cbs				Cluster4		171.4	172.1	79.1	76.2	57.3	56	108.6	74.5	P	P	P	P	A	A	P	A	-3.03177	-4	1.17901	0	-2.21185	-4	1.61606	4
1425658_at	CD109 antigen	Cd109		Cluster2				103.4	113.7	138.1	146.2	65.1	39.3	311.6	247.1	P	P	P	P	P	P	P	P	-2.0795	-4	1.96518	4	1.30953	4	5.35153	4
1425719_a_at	N-myc (and STAT) interactor	Nmi						120.5	113.1	109.2	117.9	38.1	23.7	94.3	92.3	P	P	P	P	P	P	P	P	-3.77994	-4	-1.21704	-4	-1.02862	-2	3.01942	4
1425734_a_at	coiled-coil domain containing 77	Ccdc77				Cluster4		148.2	142.2	61.6	31.1	63	60.3	101.9	52.5	P	P	M	M	P	P	P	M	-2.35523	-4	1.66559	2	-3.13269	-4	1.25223	0
1425753_a_at	uracil DNA glycosylase	Ung				Cluster4		176.6	151.5	150.2	122.8	41.3	54.2	79.5	103.9	P	P	P	P	P	P	P	P	-3.4356	-4	-1.48855	-4	-1.20183	-4	1.92042	4
1425773_s_at	nicotinamide nucleotide adenylyltransferase 1	Nmnat1					Cluster5	93.7	88.2	26.2	23.3	61.6	67.8	51.9	66.4	P	P	P	P	P	P	P	P	-1.40572	-4	2.3899	4	-3.67475	-4	-1.09383	-2
1425784_a_at	olfactomedin 1	Olfm1		Cluster2				192.5	139.9	152.2	143.4	245.9	216.9	715.9	701.3	P	P	P	P	P	P	P	P	1.3923	4	4.79432	4	-1.12449	0	3.06223	4
1425792_a_at	RAR-related orphan receptor gamma	Rorc			Cluster3			18.2	26.1	203.1	165.9	23.9	30	128	96.3	A	P	P	P	A	P	P	P	1.2167	2	-1.64512	-4	8.32957	4	4.16141	4
1425796_a_at	fibroblast growth factor receptor 3	Fgfr3				Cluster4		105.4	91.4	18.7	11.5	41	28.8	56.2	19.2	P	P	A	A	A	A	A	A	-2.81948	-4	2.49669	4	-6.51656	-4	1.08023	0
1425814_a_at	calcitonin receptor-like	Calcrl					Cluster5	160	119.7	47.4	32.3	158.4	139.6	68.8	54	P	P	P	P	P	P	P	P	1.06543	0	1.54078	4	-3.50941	-4	-2.42671	-4
1425815_a_at	hyaluronan mediated motility receptor (RHAMM)	Hmmr				Cluster4		876.8	790.8	56.6	71.1	87.9	62.2	38	38	P	P	P	P	P	P	P	P	-11.1099	-4	-1.68026	-4	-13.0587	-4	-1.975	-4
1425826_a_at	sorbin and SH3 domain containing 1	Sorbs1			Cluster3			277.7	267.8	1310.5	1252	375.5	271.8	629.2	592.6	P	P	P	P	P	P	P	P	1.18662	2	-2.09732	-4	4.69753	4	1.88753	4
1425848_a_at	dual specificity phosphatase 26 (putative)	Dusp26			Cluster3			205.2	177.3	299	359	228.7	246.7	105.5	92	P	P	P	P	P	P	P	P	1.24288	4	-3.33165	-4	1.72026	4	-2.40709	-4
1425896_a_at	fibrillin 1	Fbn1				Cluster4		87.3	95.3	25.3	27.5	21.8	19.5	36.4	37.5	P	P	P	P	P	P	P	P	-4.42131	-4	1.39962	4	-3.45833	-4	1.78935	4
1425922_a_at	v-myc myelocytomatosis viral related oncogene, neuroblastoma derived (avian)	Mycn			Cluster3			25.2	5.3	64.9	72.7	29.1	22.9	61	50.3	A	A	P	P	A	A	A	A	1.70492	2	-1.2363	-4	4.51148	4	2.14038	4
1425927_a_at	activating transcription factor 5	Atf5	Cluster1					235.7	180.7	420.8	408.1	1274.2	1252.8	594.5	471.1	P	P	P	P	P	P	P	P	6.06868	4	1.28556	4	1.99063	4	-2.37143	-4
1425964_x_at	heat shock protein 1	Hspb1				Cluster4		263.1	196.8	41.5	47.3	29.3	8.2	71.1	57.5	P	P	A	A	A	A	A	A	-12.264	-4	1.4482	4	-5.17905	-4	3.42933	4
1425985_s_at	mannan-binding lectin serine peptidase 1	Masp1				Cluster4		341.6	227	84	80.8	86.8	64.5	74.1	55.6	P	P	P	P	P	P	P	P	-3.7581	-4	-1.27062	-4	-3.45024	-4	-1.16654	-2
1426018_a_at	SRY-box containing gene 6	Sox6				Cluster4		164	164.6	39.1	43.2	82.4	56.2	55.3	43.7	P	P	P	P	P	P	P	P	-2.37085	-4	1.20292	4	-3.99271	-4	-1.4	-4
1426065_a_at	tribbles homolog 3 (Drosophila)	Trib3	Cluster1					55.9	46.1	43.2	25.4	136.9	112	152.5	116.6	P	P	P	A	P	P	P	P	2.4402	4	3.92274	4	-1.48688	-4	1.08116	2
1426105_a_at	UBX domain protein 11	Ubxn11		Cluster2				68.6	29.7	62.4	52.3	22.2	29.4	115.5	102.2	P	A	P	A	A	M	P	P	-1.90504	-4	1.89799	4	1.16684	0	4.21899	4
1426147_s_at	claudin 10A	Cldn10a		Cluster2				326.1	279.7	1177.4	1178.5	522.4	484.5	1993.2	1893.5	P	P	P	P	P	P	P	P	1.6621	4	1.64977	4	3.88891	4	3.86007	4
1426165_a_at	caspase 3	Casp3					Cluster5	103.3	106.8	35.2	27.8	80.7	72.2	63.1	55.4	P	P	P	A	P	P	P	P	-1.3741	-4	1.88095	4	-3.33492	-4	-1.2903	-4
1426173_at	---	---				Cluster4		68.7	58.4	13	15.8	8	15.6	20.7	17.7	P	P	A	A	A	A	A	M	-5.38559	-4	1.33333	4	-4.41319	-4	1.62712	4
1426208_x_at	pleiomorphic adenoma gene-like 1	Plagl1			Cluster3			453.2	421.1	3139.7	3347.8	638.5	512	1575.5	1538.7	P	P	P	P	P	P	P	P	1.31591	4	-2.0832	-4	7.42022	4	2.70682	4
1426210_x_at	poly (ADP-ribose) polymerase family, member 3	Parp3			Cluster3			28.3	39.7	130.2	169.4	60.4	53.6	157	166.6	P	P	P	P	P	P	P	P	1.67647	4	1.08011	0	4.40588	4	2.8386	4
1426243_at	cystathionase (cystathionine gamma-lyase)	Cth				Cluster4		105.8	77.9	15	19	11.5	7.7	25.2	28.5	P	P	A	A	A	A	A	A	-9.56771	-4	1.57941	4	-5.40294	-4	2.79688	4
1426258_at	sortilin-related receptor, LDLR class A repeats-containing	Sorl1	Cluster1					168.9	157.5	411.1	473.4	1321.7	1169.7	1315.4	1270	P	P	P	P	P	P	P	P	7.63297	4	2.92301	4	2.70987	4	1.03773	0
1426280_at	expressed sequence AV249152	AV249152						54.8	68	66.6	52	22.7	16.7	65.7	62.3	P	P	P	P	M	A	P	P	-3.11675	-4	1.07926	0	-1.03541	-2	3.24873	4
1426324_at	histocompatibility 2, D region locus 1	H2-D1				Cluster4		183.2	142.4	56.1	51.1	102.1	73.4	69.2	58.5	P	P	P	P	P	P	P	P	-1.85527	-4	1.19123	4	-3.03731	-4	-1.37431	-4
1426329_s_at	brain and acute leukemia, cytoplasmic	Baalc		Cluster2				29	8.4	36.2	44.4	26.8	26.9	86.1	108	P	P	P	P	P	P	P	P	1.43583	0	2.40819	4	2.15508	4	3.61453	4
1426349_s_at	thymopoietin	Tmpo				Cluster4		854.6	599.5	406.9	354.7	252	193.3	242.7	213.5	P	P	P	P	P	P	P	P	-3.26544	-4	-1.66944	-4	-1.90927	-4	1.02448	0
1426362_at	transmembrane protein 144	Tmem144				Cluster4		126.2	111.5	46.8	58.9	12.2	23.7	40	18.2	P	P	P	P	A	P	P	P	-6.62117	-4	-1.81615	-4	-2.24882	-4	1.62117	2
1426410_at	pyruvate dehydrogenase kinase, isoenzyme 3	Pdk3				Cluster4		341.8	240.3	87.4	59.3	77.2	69.6	126.8	124	P	P	P	P	P	P	P	P	-3.96526	-4	1.70961	4	-3.96796	-4	1.70845	4
1426508_at	glial fibrillary acidic protein	Gfap		Cluster2				157.6	169.6	2508.2	2182.6	1638.4	1588	3800	3298.8	P	P	P	P	P	P	P	P	9.86064	4	1.51335	4	14.3362	4	2.20022	4
1426509_s_at	glial fibrillary acidic protein	Gfap		Cluster2				171.1	120.6	2892.4	2920.3	1776	1879.4	4041.2	3779.7	P	P	P	P	P	P	P	P	12.5314	4	1.34548	4	19.927	4	2.13955	4
1426511_at	sushi domain containing 2	Susd2	Cluster1					33.1	23	33.9	32.5	95.5	73.9	28.1	25.4	A	P	A	A	P	P	A	A	3.01961	4	-1.24112	-4	1.1836	2	-3.16636	-4
1426519_at	procollagen-proline, 2-oxoglutarate 4-dioxygenase (proline 4-hydroxylase), alpha 1 polypeptide	P4ha1		Cluster2				125.1	118.2	41.3	32.9	64.5	41.1	139.1	132.3	P	P	P	P	P	P	P	P	-2.30398	-4	3.65768	4	-3.27898	-4	2.57008	4
1426529_a_at	transgelin 2	Tagln2				Cluster4		903.1	817.5	124.6	93.5	101.5	83.5	309	275.6	P	P	P	P	P	P	P	P	-9.30054	-4	2.68042	4	-7.88904	-4	3.16	4
1426546_at	testis-specific kinase 2	Tesk2		Cluster2				112.4	72.2	40.9	44.2	106.4	84.7	171	160	P	P	P	P	P	P	P	P	1.03521	0	3.88954	4	-2.16921	-4	1.73208	4
1426562_a_at	olfactomedin 1	Olfm1		Cluster2				62.8	88.1	141.6	137.9	163.8	117.7	444.4	445.2	A	P	P	P	P	P	P	P	1.86547	4	3.18283	4	1.85222	4	3.16021	4
1426580_at	polo-like kinase 4 (Drosophila)	Plk4				Cluster4		194.9	143.2	53.2	54.2	31.6	35.2	43	39.3	P	P	P	P	P	P	P	P	-5.06138	-4	-1.30498	-4	-3.14804	-4	1.23204	4
1426599_a_at	solute carrier family 2 (facilitated glucose transporter), member 1	Slc2a1		Cluster2				1518.1	1239.9	371.8	408.5	1059.5	971.4	1621.4	1431.6	P	P	P	P	P	P	P	P	-1.35802	-4	3.9126	4	-3.53454	-4	1.50327	4
1426600_at	solute carrier family 2 (facilitated glucose transporter), member 1	Slc2a1		Cluster2				897.8	777.2	202.3	205.4	636.5	553.6	950.2	910	P	P	P	P	P	P	P	P	-1.40744	-4	4.56267	4	-4.10841	-4	1.56306	4
1426604_at	ribonuclease L (2', 5'-oligoisoadenylate synthetase-dependent)	Rnasel			Cluster3			221.7	235.6	525	480.9	244.4	282	101.1	90.6	P	P	P	P	P	P	P	P	1.1511	4	-5.24726	-4	2.19965	4	-2.74596	-4
1426606_at	cartilage acidic protein 1	Crtac1		Cluster2				38.2	29.3	31	51.8	37.3	19.8	96.3	80.7	P	P	P	P	P	A	P	P	-1.18214	-2	2.13768	4	1.22667	2	3.09982	4
1426640_s_at	tribbles homolog 2 (Drosophila)	Trib2				Cluster4		2977.9	2451.4	1301.6	1175.1	971	799.6	1009.8	988.8	P	P	P	P	P	P	P	P	-3.06636	-4	-1.23922	-4	-2.19215	-4	1.12877	4
1426641_at	tribbles homolog 2 (Drosophila)	Trib2				Cluster4		222.9	219.3	90.7	65.8	86.8	49.5	75.6	65.1	P	P	P	P	P	P	P	P	-3.24431	-4	-1.1123	-2	-2.82556	-4	1.03228	0
1426642_at	fibronectin 1	Fn1		Cluster2				615.2	532.4	179.7	178.9	78.4	44.6	1107.1	1106.3	P	P	P	P	P	A	P	P	-9.33008	-4	6.17234	4	-3.20022	-4	17.9951	4
1426652_at	similar to DNA replication licensing factor MCM3 (DNA polymerase alpha holoenzyme-associated protein P1) (P1-MCM3) /// minichromosome maintenance deficient 3 (S. cerevisiae)	LOC100045677 /// Mcm3				Cluster4		160.8	161.4	108	104.2	43.3	40.1	40.5	21.2	P	P	P	P	P	P	A	A	-3.86331	-4	-3.43922	-4	-1.51838	-4	-1.3517	-2
1426725_s_at	E26 avian leukemia oncogene 1, 5' domain	Ets1				Cluster4		238.9	171.4	84.7	69.2	54.4	54.2	94	88	P	P	P	P	P	P	P	P	-3.77808	-4	1.18259	4	-2.66602	-4	1.67587	4
1426766_at	RIKEN cDNA 6330403K07 gene	6330403K07Rik			Cluster3			1502.9	1349.9	5638.5	5547.6	1996.5	1751	4800.5	4941.5	P	P	P	P	P	P	P	P	1.31362	4	-1.14823	-4	3.9211	4	2.5996	4
1426791_at	RUN and SH3 domain containing 2	Rusc2	Cluster1					15.2	57.6	86.4	84.7	193	173.9	120.4	93.1	A	P	P	P	P	P	P	P	5.03984	4	1.24781	4	2.35027	4	-1.7185	-4
1426808_at	lectin, galactose binding, soluble 3	Lgals3		Cluster2				62.5	76.4	849.5	1131.5	338.9	294.6	1367.4	1401.2	P	P	P	P	P	P	P	P	4.56084	4	1.39758	4	14.2621	4	4.37032	4
1426817_at	antigen identified by monoclonal antibody Ki 67	Mki67				Cluster4		2335.5	2132.1	363.7	356.3	274.9	219.7	80.1	52	P	P	P	P	P	P	P	P	-9.03275	-4	-5.45042	-4	-6.205	-4	-3.74413	-4
1426875_s_at	sulfiredoxin 1 homolog (S. cerevisiae)	Srxn1		Cluster2				117	103.3	234.1	238.6	520	489.7	894.1	790.6	P	P	P	P	P	P	P	P	4.5833	4	3.56399	4	2.14571	4	1.66852	4
1426911_at	desmocollin 2	Dsc2				Cluster4		61.4	62.4	9.2	2.8	1.4	4.3	3.3	16.4	P	P	A	A	A	A	A	A	-21.7193	-4	1.64167	2	-10.3167	-4	3.45614	2
1426913_at	lanosterol synthase	Lss					Cluster5	1626.9	1463	230.3	212.2	1210.7	1097.7	321.1	278.5	P	P	P	P	P	P	P	P	-1.33855	-4	1.35503	4	-6.98282	-4	-3.8499	-4
1426930_at	CUGBP, Elav-like family member 4	Celf4		Cluster2				128.6	106.5	397.1	331.9	334.7	284	285.6	278.1	P	P	P	P	P	P	P	P	2.63165	4	-1.29324	-4	3.10081	4	-1.09757	-2
1426952_at	Rho GTPase activating protein 18	Arhgap18				Cluster4		518.7	454.1	228.7	270.2	109.6	97.6	180.9	168.5	P	P	P	P	P	P	P	P	-4.69498	-4	-1.42788	-4	-1.94989	-4	1.68629	4
1426955_at	collagen, type XVIII, alpha 1	Col18a1				Cluster4		236.6	202.3	48.4	59.4	19.9	44.5	91.8	80.4	P	P	A	A	A	A	P	P	-6.81522	-4	1.5974	4	-4.07143	-4	2.67391	4
1426959_at	3-hydroxybutyrate dehydrogenase, type 1	Bdh1		Cluster2				162.3	138.7	358.2	320.8	525.3	461.8	638.2	559.2	P	P	P	P	P	P	P	P	3.2794	4	1.76348	4	2.25581	4	1.21305	4
1426963_at	phosphofurin acidic cluster sorting protein 2	Pacs2	Cluster1					416.6	399.5	976.2	904.3	1655.1	1455.4	1492.2	1224.3	P	P	P	P	P	P	P	P	3.81142	4	1.44456	4	2.30425	4	-1.14504	-2
1427004_at	F-box protein 2	Fbxo2		Cluster2				599.4	522.5	1870.5	1938.4	2739.2	2495.6	3631.6	3529.8	P	P	P	P	P	P	P	P	4.66601	4	1.88018	4	3.39504	4	1.36804	4
1427013_at	carbonic anhydrase 9	Car9		Cluster2				78.9	56.3	18.5	20.5	26.4	17.4	76.1	71.3	P	P	A	A	A	A	P	P	-3.08676	-4	3.77949	4	-3.46667	-4	3.3653	4
1427072_at	START domain containing 8	Stard8			Cluster3			36.2	25.5	126.3	130.2	34.3	20.7	118.7	92.4	A	P	P	P	P	M	P	P	-1.12182	-2	-1.21506	-4	4.15721	4	3.83818	4
1427100_at	meteorin, glial cell differentiation regulator	Metrn		Cluster2				1966.8	1860.5	938	934	2377.5	2201.1	2959.2	2938.9	P	P	P	P	P	P	P	P	1.1963	4	3.15069	4	-2.0445	-4	1.28819	4
1427105_at	centromere protein N	Cenpn				Cluster4		517.5	400.2	172.1	145.8	134.2	134.3	95.8	94.9	P	P	P	P	P	P	P	P	-3.41788	-4	-1.66702	-4	-2.88676	-4	-1.40797	-4
1427126_at	heat shock protein 1B	Hspa1b				Cluster4		2506	2129.3	103.4	91.9	258.9	208.1	133.4	109.4	P	P	P	P	P	P	P	P	-9.9257	-4	1.24322	4	-23.7343	-4	-1.92339	-4
1427127_x_at	heat shock protein 1B	Hspa1b				Cluster4		3219	2748.4	172.5	153.5	409.8	340.1	180.4	184.9	P	P	P	P	P	P	P	P	-7.95759	-4	1.12055	4	-18.3049	-4	-2.05283	-4
1427141_at	NDC80 homolog, kinetochore complex component pseudogene	2700099C18Rik				Cluster4		98.7	108.9	33.9	28.1	25.3	15.2	12	12.2	P	P	P	A	A	A	A	A	-5.12593	-4	-2.56198	-4	-3.34839	-4	-1.67355	-4
1427145_at	IQ motif and Sec7 domain 1	Iqsec1			Cluster3			174.5	152.6	740.2	432.6	309.5	321.8	383.8	320.8	P	P	P	P	P	P	P	P	1.92999	4	-1.66449	-4	3.58545	4	1.11611	2
1427146_at	carnosine synthase 1	Carns1		Cluster2				55.7	17.1	89.7	88.8	192.3	185.3	971.3	729.5	A	A	M	P	P	P	P	P	5.18681	4	9.52829	4	2.45192	4	4.50424	4
1427149_at	pleckstrin homology domain containing, family A member 6	Plekha6	Cluster1					36.7	29.2	94.1	96.1	224.9	179.3	211.1	188	A	A	P	P	P	P	P	P	6.13354	4	2.09832	4	2.88619	4	-1.01278	0
1427153_at	branched chain ketoacid dehydrogenase E1, beta polypeptide	Bckdhb				Cluster4		473.2	359.5	80.1	83.7	188.6	146	213.8	211.3	P	P	P	P	P	P	P	P	-2.48864	-4	2.59524	4	-5.08364	-4	1.27047	4
1427161_at	centromere protein F	Cenpf				Cluster4		1016.1	818	206.4	204.2	156.6	137.2	64.7	50.6	P	P	P	P	P	P	M	P	-6.24268	-4	-3.56114	-4	-4.46688	-4	-2.54814	-4
1427183_at	epidermal growth factor-containing fibulin-like extracellular matrix protein 1	Efemp1			Cluster3			47.6	68.7	1632.7	1707.4	907.6	897.4	1475.9	1297.1	P	P	P	P	P	P	P	P	15.5202	4	-1.20451	-4	28.7197	4	1.53629	4
1427202_at	RIKEN cDNA 4833442J19 gene	4833442J19Rik			Cluster3			67.2	74.6	198	188.6	33.7	26.1	91	120.5	P	P	P	P	P	P	P	P	-2.37124	-4	-1.8279	-4	2.72638	4	3.53679	4
1427216_at	interferon zeta	Ifnz		Cluster2				46.9	31.3	45.7	48.7	13.8	16.1	83.7	66.8	A	P	P	P	A	A	P	P	-2.61538	-4	1.59428	4	1.20716	2	5.03344	4
1427229_at	3-hydroxy-3-methylglutaryl-Coenzyme A reductase	Hmgcr				Cluster4		1885.9	1726	346.2	325.4	1085.4	953.8	503.4	448.8	P	P	P	P	P	P	P	P	-1.77123	-4	1.41781	4	-5.37805	-4	-2.14157	-4
1427231_at	roundabout homolog 1 (Drosophila)	Robo1				Cluster4		514.7	440.7	185.2	157.2	129.5	119.2	135	132.2	P	P	P	P	P	P	P	P	-3.84158	-4	-1.28144	-4	-2.7903	-4	1.07439	4
1427252_at	DMRT-like family B with proline-rich C-terminal, 1	Dmrtb1	Cluster1					114.3	107.3	52.4	67.2	509.9	465	164.7	136.9	P	P	P	P	P	P	P	P	4.39937	4	2.52174	4	-1.85284	-4	-3.23243	-4
1427256_at	versican	Vcan					Cluster5	1311.8	1183.6	394.5	438.8	830.7	718.7	284.5	230.4	P	P	P	P	P	P	P	P	-1.61056	-4	-1.61837	-4	-2.9946	-4	-3.00913	-4
1427275_at	structural maintenance of chromosomes 4	Smc4				Cluster4		980.8	1058.5	332	186.5	265.9	344.1	296.5	284	P	P	P	P	P	P	P	P	-3.34311	-4	1.11958	0	-3.93308	-4	-1.05082	0
1427276_at	structural maintenance of chromosomes 4	Smc4				Cluster4		610.9	674	185.8	178.5	206.2	203.6	208.8	176.5	P	P	P	P	P	P	P	P	-3.13543	-4	1.05764	0	-3.52704	-4	-1.06359	0
1427279_at	CAP-GLY domain containing linker protein family, member 4	Clip4	Cluster1					44.5	49.5	110.4	85.6	270.9	228.8	307.3	264.1	P	P	P	P	P	P	P	P	5.31596	4	2.91531	4	2.08511	4	1.14349	2
1427371_at	ATP-binding cassette, sub-family A (ABC1), member 8a	Abca8a			Cluster3			27.1	17.8	158.9	160.6	78.3	92.3	26.8	28.4	P	P	P	P	P	P	P	P	3.79955	4	-5.78804	-4	7.11581	4	-3.09058	-4
1427482_a_at	carbonic anhydrase 8	Car8				Cluster4		1156.8	903.7	245	210.5	400.5	340.4	410.6	395.6	P	P	P	P	P	P	P	P	-2.78108	-4	1.76992	4	-4.5236	-4	1.08814	2
1427529_at	frizzled homolog 9 (Drosophila)	Fzd9				Cluster4		625.5	569.3	498.4	570.8	164.3	146.9	234.3	203.9	P	P	P	P	P	P	P	P	-3.83933	-4	-2.43998	-4	-1.11747	-2	1.4081	4
1427541_x_at	hyaluronan mediated motility receptor (RHAMM)	Hmmr				Cluster4		217.2	173.1	29.3	48.7	39.4	27.5	25.5	23.6	P	P	P	P	P	P	P	A	-5.83408	-4	-1.58859	-4	-5.00385	-4	-1.36253	-4
1427579_at	rhomboid, veinlet-like 3 (Drosophila)	Rhbdl3				Cluster4		132	96.2	79.4	78	37.6	29.3	51.9	52.7	P	P	P	P	P	P	P	P	-3.41106	-4	-1.50478	-4	-1.44981	-4	1.56353	4
1427588_a_at	dystrobrevin alpha	Dtna			Cluster3			113.3	102.5	451.8	383.3	256.1	225.2	483.2	379.7	P	P	P	P	P	P	P	P	2.23031	4	1.03329	0	3.86979	4	1.79285	4
1427674_a_at	seizure related gene 6	Sez6				Cluster4		618.2	604.6	198.9	175.6	216.2	209	101.1	105.6	P	P	P	P	P	P	P	P	-2.87582	-4	-1.8118	-4	-3.26515	-4	-2.05709	-4
1427683_at	early growth response 2	Egr2					Cluster5	725.4	661.9	227.8	212.4	903.8	758.5	661.6	595.2	P	P	P	P	P	P	P	P	1.19823	4	2.85507	4	-3.15152	-4	-1.32264	-4
1427707_a_at	Scl/Tal1 interrupting locus	Stil				Cluster4		406.1	372.9	62.8	82.5	49.2	55.8	36.9	22.8	P	P	P	P	P	P	P	M	-7.41905	-4	-2.43384	-4	-5.36132	-4	-1.75879	-4
1427742_a_at	Kruppel-like factor 6	Klf6					Cluster5	568.8	584.7	173.2	95.1	415.9	434.8	292.5	234.4	P	P	P	P	P	P	P	P	-1.35594	-4	1.96385	4	-4.29929	-4	-1.61454	-4
1427746_x_at	histocompatibility 2, K1, K region	H2-K1				Cluster4		439.7	401.3	96.8	106.7	189.6	148	189.5	158.1	P	P	P	P	P	P	P	P	-2.49111	-4	1.70811	4	-4.13268	-4	1.02962	0
1427762_x_at	histone cluster 1, H2bp	Hist1h2bp				Cluster4		168.4	164.3	49.8	70.2	23.4	31.7	53.7	66.8	P	P	P	P	A	A	P	P	-6.03811	-4	1.00417	0	-2.7725	-4	2.18693	4
1427790_at	a disintegrin and metallopeptidase domain 1a	Adam1a			Cluster3			12.8	31.2	89.8	84.8	39.9	25.8	62.9	38.8	A	A	P	P	A	A	A	A	1.49318	2	-1.71681	-4	3.96818	4	1.54795	2
1427795_s_at	---	---		Cluster2				20.8	18.8	75.2	80.8	85.6	98.3	140.3	98.8	A	A	P	P	P	P	P	P	4.64394	4	1.53269	4	3.93939	4	1.30016	4
1427797_s_at	---	---				Cluster4		138.3	142.5	42.7	35.3	30.6	17	14.4	8.9	P	P	P	P	A	A	A	A	-5.89916	-4	-3.34764	-4	-3.6	-4	-2.04292	-4
1427798_x_at	---	---				Cluster4		176.7	146.1	50.4	31.3	17.2	10.7	19.1	10.6	P	P	P	P	P	A	P	A	-11.5699	-4	-2.75084	-4	-3.95104	-4	1.06452	0
1427945_at	dihydropyrimidine dehydrogenase	Dpyd			Cluster3			36.9	37	150.6	130.6	69.4	53.5	89.4	82.7	P	P	P	P	P	P	P	P	1.66306	4	-1.63393	-4	3.80514	4	1.40033	4
1427946_s_at	dihydropyrimidine dehydrogenase	Dpyd			Cluster3			100.8	113.7	398	413	170.5	138.2	241.8	223.7	P	P	P	P	P	P	P	P	1.43916	4	-1.74221	-4	3.78089	4	1.50794	4
1427953_at	Fanconi anemia, complementation group I	Fanci				Cluster4		154.3	128.1	49.6	61.5	44.5	41.6	32.6	50.9	P	P	P	P	P	M	A	P	-3.27991	-4	-1.33054	-2	-2.54185	-4	-1.03114	0
1428057_a_at	AHNAK nucleoprotein (desmoyokin)	Ahnak	Cluster1					27.5	21.8	47.1	50.7	101.9	82.1	56.9	69.9	P	P	P	P	P	P	P	P	3.73225	4	1.29652	4	1.98377	4	-1.4511	-4
1428069_at	cell division cycle associated 7	Cdca7			Cluster3			286.7	255.3	444.8	421.9	206.9	193.9	95.8	97.6	P	P	P	P	P	P	P	M	-1.3523	-4	-4.48139	-4	1.59908	4	-2.07239	-4
1428074_at	transmembrane protein 158	Tmem158				Cluster4		630.4	453.4	168.6	148.1	224	177.1	248.7	220.1	P	P	P	P	P	P	P	P	-2.70207	-4	1.48027	4	-3.42217	-4	1.16879	2
1428077_at	hypothetical protein LOC100047091 /// transmembrane protein 163	LOC100047091 /// Tmem163	Cluster1					103	105.7	157.2	164.3	448.6	418.1	379.3	355.8	P	P	P	P	P	P	P	P	4.15285	4	2.28647	4	1.54049	4	-1.17902	-4
1428083_at	nuclear paraspeckle assembly transcript 1 (non-protein coding)	Neat1		Cluster2				232	151.2	682.7	798.9	344	305.2	1476.6	1076.7	P	P	P	P	P	P	P	P	1.69415	4	1.72334	4	3.86639	4	3.93299	4
1428104_at	TPX2, microtubule-associated protein homolog (Xenopus laevis)	Tpx2				Cluster4		695.1	662.9	161.4	134.8	102.2	90.7	87.3	77.3	P	P	P	P	P	P	P	P	-7.03992	-4	-1.79951	-4	-4.58474	-4	-1.17193	-4
1428105_at	TPX2, microtubule-associated protein homolog (Xenopus laevis)	Tpx2				Cluster4		411.1	261.6	60.7	104.5	61.7	43.6	25.6	35.8	P	P	P	P	P	P	A	P	-6.38841	-4	-2.69055	-4	-4.07203	-4	-1.71498	-4
1428113_at	transmembrane and tetratricopeptide repeat containing 4	Tmtc4			Cluster3			149	113.7	576.9	607.2	363.2	288.1	488.1	407.5	P	P	P	P	P	P	P	P	2.47925	4	-1.32213	-4	4.50742	4	1.3751	4
1428114_at	solute carrier family 14 (urea transporter), member 1	Slc14a1			Cluster3			62.6	41.4	197.9	249.7	81.8	63.3	226.4	215.9	P	P	P	P	P	P	P	P	1.39519	4	-1.01198	0	4.30385	4	3.04824	4
1428142_at	ets variant gene 5	Etv5				Cluster4		1262.5	903.5	438.5	376.1	106.6	77.9	298.2	283.7	P	P	P	P	P	P	P	P	-11.7398	-4	-1.3999	-4	-2.65897	-4	3.15393	4
1428184_at	RIKEN cDNA 3110035E14 gene	3110035E14Rik	Cluster1					1327.3	1138.4	690.8	619.7	1906.2	1627.2	519.6	535.6	P	P	P	P	P	P	P	P	1.43302	4	-1.24194	-4	-1.8815	-4	-3.34856	-4
1428203_at	gamma-aminobutyric acid (GABA) A receptor, subunit beta 2	Gabrb2			Cluster3			17.4	15.7	63.6	71.6	53.1	26.7	42	28.2	P	A	P	P	P	P	P	P	2.41088	4	-1.92593	-4	4.08459	4	-1.13675	0
1428221_at	kelch domain containing 8B	Klhdc8b		Cluster2				231.3	187.6	801.3	792.7	873.8	821.4	827.2	807.7	P	P	P	P	P	P	P	P	4.04679	4	1.02566	4	3.8052	4	-1.03688	-2
1428223_at	major facilitator superfamily domain containing 2A	Mfsd2a					Cluster5	296.9	257.4	45.7	34.2	177.6	164.1	112.3	110.7	P	P	A	A	P	P	P	P	-1.62218	-4	2.79099	4	-6.93742	-4	-1.53229	-4
1428288_at	Kruppel-like factor 9	Klf9	Cluster1					647.6	592.9	396.9	428.4	1956.8	1912.2	2289	2340.7	P	P	P	P	P	P	P	P	3.1189	4	5.60972	4	-1.50309	-4	1.19661	4
1428289_at	Kruppel-like factor 9	Klf9	Cluster1					468.1	617.5	280.5	230.6	1578.3	1658.5	1910.4	1721.4	P	P	P	P	P	P	P	P	2.98158	4	7.10585	4	-2.12405	-4	1.12203	4
1428304_at	establishment of cohesion 1 homolog 2 (S. cerevisiae)	Esco2				Cluster4		452.8	419.8	73.7	81	48.1	42	13.6	16	P	P	P	P	P	P	P	P	-9.68479	-4	-5.22635	-4	-5.64059	-4	-3.04392	-4
1428306_at	DNA-damage-inducible transcript 4	Ddit4				Cluster4		5199.3	4933.5	927	933.4	2249.4	2124.5	2079.4	2074.8	P	P	P	P	P	P	P	P	-2.31665	-4	2.23296	4	-5.44657	-4	-1.05289	-4
1428393_at	neuritin 1	Nrn1				Cluster4		411.6	351.8	135.7	114	132.2	95.7	189	185.4	P	P	P	P	P	P	P	P	-3.34971	-4	1.4994	4	-3.05727	-4	1.64283	4
1428394_at	phytanoyl-CoA dioxygenase domain containing 1	Phyhd1	Cluster1					87.3	66.1	266.1	312.9	338.3	300.7	209.1	145	P	P	P	P	P	P	P	P	4.16558	4	-1.63513	-4	3.77445	4	-1.80457	-4
1428397_at	UDP-Gal:betaGlcNAc beta 1,3-galactosyltransferase, polypeptide 5	B3galt5		Cluster2				45	36.1	62.9	72.8	44.3	50.9	512.8	470.2	A	P	P	P	P	P	P	P	1.17386	2	7.24392	4	1.67324	4	10.3256	4
1428398_at	UDP-Gal:betaGlcNAc beta 1,3-galactosyltransferase, polypeptide 5	B3galt5		Cluster2				22	18.4	37.2	6.3	35.2	25.8	108.7	96.4	A	A	A	A	A	A	P	P	1.5099	4	4.71494	4	1.07673	0	3.3623	4
1428452_at	RIKEN cDNA 2810025M15 gene	2810025M15Rik				Cluster4		1011.9	804.9	262.8	257.8	170.2	159.9	224.8	209.1	P	P	P	P	P	P	P	P	-5.50379	-4	-1.19982	-4	-3.48982	-4	1.31445	4
1428466_at	chromodomain helicase DNA binding protein 3	Chd3	Cluster1					48.5	60.6	133.4	116	278.5	301.3	221.8	126.6	A	P	P	P	P	P	P	P	5.31439	4	1.39695	2	2.28598	4	-1.66418	-4
1428471_at	sorbin and SH3 domain containing 1	Sorbs1			Cluster3			1308.5	1236.7	4845.6	4610.3	1601.3	1456.3	2814.4	2365.6	P	P	P	P	P	P	P	P	1.20132	4	-1.82546	-4	3.71519	4	1.69414	4
1428480_at	cell division cycle associated 8	Cdca8				Cluster4		463.8	423.4	69.6	45	60.1	49.6	29.8	43.6	P	P	P	P	P	P	P	A	-8.08751	-4	-1.56131	-4	-7.74171	-4	-1.49455	-4
1428481_s_at	cell division cycle associated 8	Cdca8				Cluster4		1407.8	1234.6	165.7	144.2	94	94.3	78.7	34.7	P	P	P	P	P	P	P	P	-14.0329	-4	-2.7328	-4	-8.52662	-4	-1.66049	-4
1428485_at	carbonic anyhydrase 12	Car12		Cluster2				184.1	141.7	36.6	38.1	39.8	42.1	365.6	334.2	P	P	P	P	P	P	P	P	-3.97802	-4	9.36814	4	-4.36145	-4	8.54457	4
1428508_at	TBC1 domain family, member 2B	Tbc1d2b	Cluster1					107.8	75.3	307.4	357.4	504	460.3	305.3	256.3	P	P	P	P	P	P	P	P	5.26652	4	-1.18376	-4	3.6308	4	-1.71706	-4
1428538_s_at	retinoic acid receptor responder (tazarotene induced) 2	Rarres2		Cluster2				5.3	14.2	46.6	61.8	23.1	22.9	121.2	140.4	A	A	P	P	A	A	P	P	2.35897	4	2.41328	4	5.55897	4	5.68696	4
1428547_at	5' nucleotidase, ecto	Nt5e	Cluster1					13.7	23.8	1.2	16.7	77.1	66.3	82.1	69.1	A	A	A	A	P	P	P	P	3.824	4	8.44693	4	-2.09497	-2	1.05439	2
1428562_at	RIKEN cDNA 2210403K04 gene	2210403K04Rik	Cluster1					214	202.6	273.1	284.2	1213.3	1082.6	1014.3	704	P	P	P	P	P	P	P	P	5.51104	4	3.08326	4	1.33773	4	-1.33615	-4
1428573_at	chimerin (chimaerin) 2	Chn2	Cluster1					558.8	485.6	751.1	711.8	1817.9	1612.7	943	999.1	P	P	P	P	P	P	P	P	3.28476	4	1.32757	4	1.40071	4	-1.76644	-4
1428599_at	kinase non-catalytic C-lobe domain (KIND) containing 1	Kndc1		Cluster2				10.3	8.1	124	118.8	41.2	47.5	405.3	357.9	A	A	P	P	P	P	P	P	4.82065	4	3.14333	4	13.1957	4	8.60428	4
1428614_at	lactate dehydrogenase D	Ldhd		Cluster2				17.5	17.2	43.7	30.6	25.7	14.1	68.4	77.6	A	P	A	A	A	A	P	P	1.14697	0	1.96501	4	2.14121	4	3.66834	4
1428713_s_at	GINS complex subunit 2 (Psf2 homolog)	Gins2				Cluster4		412.3	459.7	178.9	201.9	139.5	105	103.8	115.6	P	P	M	P	A	A	A	A	-3.56646	-4	-1.73564	-4	-2.28992	-4	-1.1144	-2
1428751_at	PARK2 co-regulated	Pacrg			Cluster3			213.4	217.5	757.8	858.5	334.2	288.6	770.7	808	P	P	P	P	P	P	P	P	1.44535	4	-1.02382	0	3.75099	4	2.53484	4
1428765_at	maternally expressed 3	Meg3			Cluster3			13.1	17.8	54	56.3	41.6	35.8	37.5	25.3	A	P	P	P	P	P	P	P	2.50485	4	-1.75637	-4	3.56958	4	-1.23248	-2
1428771_at	kelch domain containing 10	Klhdc10				Cluster4		84	66.8	19.8	16.6	29.9	19.2	17.6	27.8	P	P	P	A	P	P	P	P	-3.07128	-4	1.24725	2	-4.14286	-4	-1.0815	-2
1428804_at	microfibrillar-associated protein 3-like	Mfap3l	Cluster1					652.8	621.1	1358.4	1415.3	2188.7	2007.7	1699.8	1910.8	P	P	P	P	P	P	P	P	3.29414	4	1.30173	4	2.17733	4	-1.16224	-4
1428923_at	protein phosphatase 1, regulatory (inhibitor) subunit 3G	Ppp1r3g		Cluster2				97.4	75.8	68.4	96.2	52.8	49.7	194.2	200.2	P	P	P	P	P	P	P	P	-1.68976	-4	2.39611	4	-1.05225	-2	3.8478	4
1428960_at	enkurin, TRPC channel interacting protein	Enkur		Cluster2				21.3	20.8	271.1	290.4	60.2	47.7	318.6	304.7	A	A	P	P	M	A	P	P	2.56295	4	1.11006	4	13.3373	4	5.77665	4
1428964_at	solute carrier family 25 (mitochondrial carrier), member 18	Slc25a18						1430.2	1222.7	685.2	616.3	284.3	254.9	1359.8	1180.4	P	P	P	P	P	P	P	P	-4.92007	-4	1.95175	4	-2.03834	-4	4.71105	4
1428987_at	dynein light chain roadblock-type 2	Dynlrb2		Cluster2				40.3	29.9	138.3	141.7	12.6	27.2	264.4	244.6	P	P	P	P	M	P	P	P	-1.76382	-4	1.81786	4	3.9886	4	12.7889	4
1429021_at	Eph receptor A4	Epha4		Cluster2				153	139.3	448.8	423	502.7	488.9	460.7	417.9	P	P	P	P	P	P	P	P	3.39241	4	1.0078	0	2.98255	4	-1.12861	-4
1429049_at	NUAK family, SNF1-like kinase, 2	Nuak2				Cluster4		254.4	237.1	145.9	134.4	80	52.9	75.6	69.9	P	P	P	P	P	P	P	P	-3.69827	-4	-1.92646	-4	-1.75348	-4	1.09481	0
1429051_s_at	SRY-box containing gene 11	Sox11			Cluster3			1065.5	1172.3	1768.7	1690.1	944.1	927.4	550	550.7	P	P	P	P	P	P	P	P	-1.19573	-4	-3.14236	-4	1.54563	4	-1.70028	-4
1429055_at	RIKEN cDNA 4930506M07 gene	4930506M07Rik			Cluster3			61.6	47.7	356	326.7	197.2	157	93.5	68.5	P	P	P	P	P	P	P	P	3.24062	4	-4.2142	-4	6.24611	4	-2.18642	-4
1429068_at	RIKEN cDNA 2810488G03 gene	2810488G03Rik			Cluster3			45.7	35.7	53	63.9	31.4	14.6	14.5	12.7	P	P	P	P	A	A	P	A	-1.76957	-4	-4.29779	-4	1.43612	4	-1.69118	-4
1429095_at	centromere protein P	Cenpp				Cluster4		152.2	130.4	46.3	49.7	21.7	28.8	29.6	12.4	P	P	P	P	P	A	A	A	-5.59604	-4	-2.28571	-4	-2.94375	-4	-1.20238	0
1429130_at	tetratricopeptide repeat domain 25	Ttc25		Cluster2				25.5	7.9	29	41.6	24.9	18.7	66.9	66	P	A	P	P	A	A	P	P	1.30539	0	1.88244	4	2.11377	4	3.04817	4
1429134_at	human immunodeficiency virus type I enhancer binding protein 3	Hivep3		Cluster2				28.8	34.7	37.5	30.8	61.1	46.2	137.5	105.5	P	P	P	P	P	P	P	P	1.68976	4	3.55783	4	1.07559	2	2.26468	4
1429156_at	RIKEN cDNA 2610036L11 gene	2610036L11Rik				Cluster4		278	347.8	102	107.4	81.9	71	107.6	101	P	P	P	P	P	P	P	P	-4.09287	-4	-1.00384	0	-2.98854	-4	1.36429	4
1429159_at	inter-alpha (globulin) inhibitor H5	Itih5			Cluster3			497.6	419.3	1602.4	1870.1	318.2	266.4	1243.3	1130.2	P	P	P	P	P	P	P	P	-1.56842	-4	-1.46303	-4	3.78722	4	4.06004	4
1429166_s_at	calmin	Clmn		Cluster2				19	11.8	158.9	174.7	141.8	118.7	280.2	204.8	P	P	P	P	P	P	P	P	8.45779	4	1.45384	4	10.8312	4	1.8618	4
1429171_a_at	non-SMC condensin I complex, subunit G	Ncapg				Cluster4		260.2	350.6	50.3	51.4	47.6	32.7	14.7	17.3	P	P	P	P	P	P	P	A	-7.60648	-4	-3.17813	-4	-6.0059	-4	-2.50937	-4
1429172_a_at	non-SMC condensin I complex, subunit G	Ncapg				Cluster4		89	74.4	7.5	12.5	15.8	14	8.8	3.7	P	P	A	A	A	A	A	A	-5.48322	-4	-1.6	-2	-8.17	-4	-2.384	-4
1429175_at	transmembrane protein 178	Tmem178		Cluster2				298.2	289.4	362.4	404.2	204.5	152.6	625.8	617.8	P	P	P	P	P	P	P	P	-1.64548	-4	1.62223	4	1.30463	4	3.4825	4
1429181_at	RIKEN cDNA 1700009P17 gene	1700009P17Rik		Cluster2				21.1	41.1	188.7	262.7	89.6	74.4	558.8	618.3	A	A	P	P	P	P	P	P	2.63666	4	2.60767	4	7.25723	4	7.17744	4
1429225_at	solute carrier family 24 (sodium/potassium/calcium exchanger), member 2	Slc24a2		Cluster2				22.2	4.2	78.7	65.1	64	77.3	150.1	128.5	A	A	P	P	P	P	P	P	5.35227	4	1.93741	4	5.44697	4	1.97169	4
1429226_at	RIKEN cDNA 2310014F06 gene	2310014F06Rik			Cluster3			43.1	31.7	254.1	301.1	30.9	49.7	63.6	45.4	P	P	P	P	P	P	P	P	1.07754	0	-5.09358	-4	7.42246	4	1.35236	2
1429239_a_at	StAR-related lipid transfer (START) domain containing 4	Stard4				Cluster4		1156.8	934.6	30.3	32.6	93.2	75.5	40.5	36.6	P	P	P	P	P	P	P	P	-12.3972	-4	1.22576	4	-33.2496	-4	-2.18807	-4
1429240_at	StAR-related lipid transfer (START) domain containing 4	Stard4				Cluster4		894.6	973.3	106.6	107.7	283.7	327.3	182.4	178.3	P	P	P	P	P	P	P	P	-3.05712	-4	1.68315	4	-8.71629	-4	-1.69393	-4
1429249_at	RIKEN cDNA 4833424O15 gene	4833424O15Rik		Cluster2				91.9	69.2	33.6	30.8	136.8	115.3	151.4	135.6	P	P	P	P	P	P	P	P	1.56487	4	4.45652	4	-2.50155	-4	1.13844	2
1429267_at	acyl-CoA thioesterase 11	Acot11		Cluster2				166	136.9	134.6	162.4	292	262.7	543.8	519.8	P	P	P	P	P	P	P	P	1.8313	4	3.58114	4	-1.01987	-2	1.91743	4
1429268_at	RIKEN cDNA 2610318N02 gene	2610318N02Rik					Cluster5	74.4	58.6	26.2	9.3	48.3	45.2	25.4	30.8	P	P	P	P	P	P	P	P	-1.42246	-4	1.5831	2	-3.74648	-4	-1.6637	-4
1429270_a_at	synaptonemal complex central element protein 2	Syce2				Cluster4		802.5	756.4	272.6	318.9	146.7	135.7	255.1	300.2	P	P	P	P	P	P	P	P	-5.52018	-4	-1.06519	-2	-2.6355	-4	1.96636	4
1429284_at	MOB1, Mps One Binder kinase activator-like 2B (yeast)	Mobkl2b		Cluster2				158	165.8	346.1	398.2	612.6	519.8	1023.9	1019.2	P	P	P	P	P	P	P	P	3.49722	4	2.745	4	2.29864	4	1.80422	4
1429294_at	thyroid hormone receptor interactor 13	Trip13				Cluster4		101.6	107.3	34.6	37.4	18.1	4.7	21.2	10	P	P	P	P	P	A	A	A	-9.16228	-4	-2.30769	-4	-2.90139	-4	1.36842	2
1429295_s_at	thyroid hormone receptor interactor 13	Trip13				Cluster4		283.7	220	100.3	124.5	55.1	53.3	60.4	45	P	P	P	P	P	P	P	P	-4.64668	-4	-2.13283	-4	-2.24066	-4	-1.02846	0
1429308_at	PR domain containing 16	Prdm16			Cluster3			52.2	29.6	127.3	139.6	70	69.6	92.7	82.4	P	P	P	P	P	P	P	P	1.7066	4	-1.52427	-4	3.26284	4	1.2543	4
1429310_at	fibronectin leucine rich transmembrane protein 3	Flrt3				Cluster4		262.1	216.4	63.7	54	58.2	71.7	77.1	51	P	P	P	P	P	P	P	P	-3.6836	-4	1.08836	0	-4.06542	-4	-1.01405	0
1429326_at	centromere protein L	Cenpl				Cluster4		245.3	205.4	108.4	76	69.8	63.1	82.4	65.7	P	P	P	P	P	P	P	P	-3.39127	-4	-1.2451	-2	-2.44414	-4	1.11437	2
1429404_at	RIKEN cDNA 2010317E24 gene	2010317E24Rik				Cluster4		143.9	129.6	5.4	13.3	23.3	19.5	3.9	1.9	P	P	A	A	A	A	A	A	-6.39019	-4	-3.22414	-4	-14.6257	-4	-7.37931	-4
1429405_at	RIKEN cDNA 2010317E24 gene	2010317E24Rik				Cluster4		78.2	70.1	13.8	19.3	28.6	19.2	7.5	10.1	P	P	A	A	P	P	A	A	-3.10251	-4	-1.88068	-4	-4.48036	-4	-2.71591	-4
1429419_at	RIKEN cDNA 2310007A19Rik	2310007A19Rik		Cluster2				20.7	32.1	124.8	161.7	32.9	22.4	179.5	121.7	A	P	P	P	A	P	P	P	1.04735	2	1.05131	0	5.42614	4	5.44665	4
1429444_at	RAS-like, family 11, member A	Rasl11a				Cluster4		321.6	292.5	110	96.5	106.6	88.3	95	95.6	P	P	P	P	P	P	P	P	-3.15085	-4	-1.08342	-4	-2.97385	-4	-1.02256	0
1429448_s_at	tet oncogene 1	Tet1				Cluster4		200.8	203.2	67.5	55.1	121.8	120.9	115	119.9	P	P	P	P	P	P	P	P	-1.66461	-4	1.91599	4	-3.29527	-4	-1.03321	-4
1429459_at	sema domain, immunoglobulin domain (Ig), short basic domain, secreted, (semaphorin) 3D	Sema3d		Cluster2				61.7	38.4	22.8	20.7	97.5	65.8	101	63.4	P	P	P	A	P	P	P	P	1.63137	4	3.77931	4	-2.30115	-4	1.00674	0
1429478_at	RIKEN cDNA 6720463M24 gene	6720463M24Rik				Cluster4		672.6	629.7	114.9	149.6	156.6	129.8	170.9	106.2	P	P	P	P	P	P	P	P	-4.54714	-4	1.04764	0	-4.92363	-4	-1.03356	0
1429499_at	F-box protein 5	Fbxo5				Cluster4		317.8	302.8	95.2	96.7	70.4	70.9	44.4	46.9	P	P	P	P	P	P	P	P	-4.39207	-4	-2.10186	-4	-3.23398	-4	-1.54765	-4
1429658_a_at	structural maintenance of chromosomes 2	Smc2				Cluster4		80.1	98.6	19.8	24.1	34.2	26.9	21.8	15.7	P	P	P	P	P	P	P	A	-2.92471	-4	-1.17067	-2	-4.07062	-4	-1.62933	-4
1429660_s_at	structural maintenance of chromosomes 2	Smc2				Cluster4		167.2	175	68.1	48	41.7	61.4	48.2	40.7	P	P	P	P	P	P	P	P	-3.31911	-4	-1.30596	-2	-2.94746	-4	-1.15973	-2
1429671_at	SCAN domain containing 3	Scand3			Cluster3			42.8	29.5	109.2	128	17.6	28.1	63.3	36.3	A	P	P	P	A	A	P	A	-1.58206	-4	-2.38153	-4	3.28077	4	2.17943	4
1429685_at	gamma-aminobutyric acid (GABA) A receptor, subunit beta 2	Gabrb2			Cluster3			23.7	22.4	98.9	76.1	53.4	45.3	40.5	36.6	A	P	P	P	P	P	P	P	2.141	4	-2.26978	-4	3.7961	4	-1.28016	-4
1429734_at	RIKEN cDNA 4632434I11 gene	4632434I11Rik				Cluster4		152.9	155.7	27.8	34.2	75.7	62.7	65.7	65.3	P	P	A	A	P	P	P	A	-2.22977	-4	2.1129	4	-4.97742	-4	-1.05649	0
1429768_at	dystrobrevin alpha	Dtna			Cluster3			209.5	189.6	1325	1256.1	591.4	577.2	1103.3	985	P	P	P	P	P	P	P	P	2.92809	4	-1.23598	-4	6.4673	4	1.78701	4
1429781_s_at	coiled-coil domain containing 39	Ccdc39		Cluster2				107.2	108.8	300.9	324.7	86.6	79.4	412.6	321.8	P	P	P	P	P	P	P	P	-1.3012	-4	1.17391	2	2.8963	4	4.4241	4
1429815_at	armadillo repeat containing 3	Armc3		Cluster2				6.9	10.8	33.6	40.3	11.4	15.4	52.1	71.4	A	A	P	P	A	A	P	P	1.51412	4	1.67118	4	4.17514	4	4.60821	4
1429816_at	armadillo repeat containing 3	Armc3		Cluster2				24.2	18.5	84.9	97	26.4	17.5	150.9	153.2	A	A	P	P	A	A	P	P	1.0281	0	1.6718	4	4.25995	4	6.92711	4
1429830_a_at	CD59a antigen	Cd59a		Cluster2				92.5	76.5	263.9	268.8	82.6	85.2	392.9	346.5	P	P	P	P	P	P	P	P	-1.00715	0	1.38802	4	3.15207	4	4.40644	4
1429871_at	hyaluronan mediated motility receptor (RHAMM)	Hmmr				Cluster4		108.8	94.5	29.8	26.7	27	15.4	11.4	12.8	P	P	P	P	P	A	A	A	-4.79481	-4	-2.33471	-4	-3.59823	-4	-1.75207	-4
1429891_at	calcyphosine-like	Capsl		Cluster2				6.7	1.4	20.6	12.3	5.2	8.8	61.3	50.5	A	A	M	A	A	A	P	P	1.7284	2	3.39818	4	4.06173	4	7.98571	4
1429893_at	interleukin 17 receptor D	Il17rd			Cluster3			143.4	148.2	201.9	255.6	66.9	60.7	69.5	49.4	P	P	P	P	P	P	A	A	-2.28527	-4	-3.84777	-4	1.56893	4	-1.07317	0
1429899_at	RIKEN cDNA 5730414N17 gene	5730414N17Rik			Cluster3			29.4	31.1	142.2	114.1	46.3	49.7	88	76.6	P	P	P	P	P	P	P	P	1.58678	4	-1.55711	-4	4.23636	4	1.71458	4
1429901_at	Na+/K+ transporting ATPase interacting 2	Nkain2			Cluster3			100.4	98.8	324.5	287.4	178.2	197	211.6	206.5	P	P	P	P	P	P	P	P	1.88353	4	-1.46353	-4	3.07179	4	1.11434	4
1429906_at	RIKEN cDNA A930035E12 gene	A930035E12Rik			Cluster3			63.6	54.5	576.9	533.9	215.8	180.3	85.1	95.7	P	P	P	P	P	P	P	P	3.35394	4	-6.14381	-4	9.40559	4	-2.19082	-4
1429936_at	PIH1 domain containing 2	Pih1d2		Cluster2				28.6	27.6	48.8	49.1	36.2	28.9	105.4	110.9	A	P	P	P	P	P	P	P	1.15836	4	2.2094	4	1.74199	4	3.32258	4
1430023_at	spermatogenesis associated 24	Spata24				Cluster4		319.8	297.3	175.5	156.4	92.5	85.8	197.2	162.8	P	P	P	P	P	P	P	P	-3.46102	-4	1.08466	2	-1.85929	-4	2.01907	4
1430027_at	RIKEN cDNA 1810028F09 gene	1810028F09Rik			Cluster3			7.2	1.1	249.9	260.9	12.4	11.3	34.6	40.2	A	A	P	P	P	P	P	P	2.85542	4	-6.82888	-4	61.5422	4	3.15612	4
1430030_at	RIKEN cDNA 5330426P16 gene	5330426P16Rik			Cluster3			277.3	235	825.8	796.4	374.3	263.5	433.5	412.1	P	P	P	P	P	P	P	P	1.24497	2	-1.9184	-4	3.1665	4	1.32581	4
1430070_at	RIKEN cDNA 1500035N22 gene	1500035N22Rik	Cluster1					36.6	21.7	48	58.3	109.3	116.1	75.7	63	A	A	A	A	P	P	P	P	3.86621	4	1.3048	4	1.82333	4	-1.62509	-4
1430136_at	glutamate receptor, metabotropic 3	Grm3				Cluster4		473.6	472.9	118.1	102.9	46.4	38	45.3	29.3	P	P	P	P	P	P	P	P	-11.2145	-4	-2.96247	-4	-4.28281	-4	-1.13137	-2
1430193_at	cancer susceptibility candidate 5	Casc5				Cluster4		126.1	108.5	29.3	30.5	30.1	31.8	14.1	24	P	P	P	P	P	P	M	P	-3.78998	-4	-1.56955	-4	-3.92308	-4	-1.62467	-4
1430206_at	RIKEN cDNA 4933407L21 gene	4933407L21Rik		Cluster2				58.3	59.2	80	87.2	28.9	42.1	151.9	144.2	P	P	P	P	P	P	P	P	-1.65493	-4	1.77093	4	1.42298	4	4.17042	4
1430228_at	denticleless homolog (Drosophila)	Dtl				Cluster4		109.1	96.5	29.1	35.1	33	38.7	34.6	21.5	P	P	A	A	M	A	A	A	-2.8675	-4	-1.14439	-2	-3.20249	-4	-1.27807	-2
1430247_at	dishevelled associated activator of morphogenesis 2	Daam2		Cluster2				35.8	12.2	22.8	23.8	57.9	39.5	109.7	101.9	P	A	A	P	P	P	P	P	2.02917	4	4.54077	4	-1.03004	0	2.17248	4
1430307_a_at	similar to NADP-dependent malic enzyme (NADP-ME) (Malic enzyme 1) /// malic enzyme 1, NADP(+)-dependent, cytosolic	LOC677317 /// Me1		Cluster2				963.1	837	343.9	329.3	799.5	683.1	1350.4	1275.4	P	P	P	P	P	P	P	P	-1.21415	-4	3.90048	4	-2.67395	-4	1.77108	4
1430339_at	RIKEN cDNA 2610021K21 gene	2610021K21Rik						118.2	100.4	53.8	84.8	36.2	31.9	77.7	73.6	P	P	P	P	P	P	P	P	-3.20999	-4	1.09163	0	-1.5772	-4	2.22173	4
1430353_at	GLIS family zinc finger 3	Glis3		Cluster2				147.1	111	383.8	432.8	308.8	304.3	578.5	541.1	P	P	P	P	P	P	P	P	2.37544	4	1.37105	4	3.16389	4	1.82613	4
1430520_at	copine VIII	Cpne8		Cluster2				5.9	12.1	90.8	93.8	57.8	63.5	172.7	172.3	A	P	P	P	P	P	P	P	6.73889	4	1.86891	4	10.2556	4	2.84419	4
1430522_a_at	vesicle-associated membrane protein 5	Vamp5		Cluster2				28	23.8	56.6	42.9	23	34.1	155.7	173.8	A	A	A	A	A	A	P	P	1.10232	0	3.31156	4	1.92085	4	5.77058	4
1430574_at	cyclin-dependent kinase inhibitor 3	Cdkn3				Cluster4		222.5	208.7	16.8	22.3	25.5	19.4	12.6	22.4	P	P	P	P	P	P	P	P	-9.60356	-4	-1.11714	0	-11.0281	-4	-1.28286	-2
1430600_at	CKLF-like MARVEL transmembrane domain containing 5	Cmtm5			Cluster3			231	223	878.1	920.2	594.5	504.8	825	855.7	P	P	P	P	P	P	P	P	2.42137	4	-1.06997	-4	3.96101	4	1.52888	4
1430610_at	mitochondrial ribosomal protein L38	Mrpl38				Cluster4		91.1	51.9	25.8	34.1	23.8	22.8	31.6	26.4	P	P	P	P	P	P	P	P	-3.06867	-4	-1.03276	0	-2.38731	-4	1.24464	4
1430619_a_at	similar to mevalonate kinase /// mevalonate kinase	LOC637711 /// Mvk					Cluster5	145.4	139.9	24	33.1	105.8	51	58.9	35.3	P	P	A	A	A	A	A	A	-1.81952	-4	1.64974	4	-4.9965	-4	-1.66454	-2
1430634_a_at	phosphofructokinase, platelet	Pfkp		Cluster2				66	48.8	47.7	37	39.7	12.1	172.5	117.9	A	A	A	A	A	A	P	P	-2.21622	-4	3.42857	4	-1.35537	-4	5.60618	4
1430700_a_at	phospholipase A2, group VII (platelet-activating factor acetylhydrolase, plasma)	Pla2g7		Cluster2				1845.5	1534.3	5740.7	5465.4	5808.1	4926.6	6890.5	6826.6	P	P	P	P	P	P	P	P	3.17613	4	1.22407	4	3.31561	4	1.27783	4
1430714_at	RIKEN cDNA 4930451C15 gene	4930451C15Rik		Cluster2				10.1	12.1	72	78.9	36.8	34.4	83	107.2	M	A	P	P	P	P	P	P	3.20721	4	1.26044	4	6.7973	4	2.67135	4
1430753_at	dynein heavy chain domain 1 /// fractured callus expressed transcript 1	Dnhd1 /// Fxc1			Cluster3			21.7	16.8	60.4	77.5	34.2	16.4	60.2	52.1	A	A	P	P	A	A	A	A	1.31429	0	-1.22796	-4	3.58182	4	2.21937	4
1430762_at	RIKEN cDNA 4833427G06 gene	4833427G06Rik		Cluster2				13.8	24.1	24.7	36.6	42.8	52.3	106.6	91.4	A	P	P	P	P	P	P	P	2.50923	4	3.23002	4	1.61741	4	2.08202	4
1430811_a_at	NUF2, NDC80 kinetochore complex component, homolog (S. cerevisiae)	Nuf2				Cluster4		520.8	396	133.4	118.5	93.1	76.6	91.3	91.3	P	P	P	P	A	M	A	A	-5.40247	-4	-1.37952	-4	-3.63954	-4	1.07602	0
1430855_at	collagen, type XX, alpha 1	Col20a1	Cluster1					39.7	26	57.8	64.9	155.8	120.3	142.8	87.4	P	A	P	P	P	P	P	P	4.20244	4	1.87612	4	1.86758	4	-1.19939	-2
1430896_s_at	nudix (nucleoside diphosphate linked moiety X)-type motif 7	Nudt7		Cluster2				35.2	45.9	125.8	74.6	17.2	35.4	110	105.9	A	P	P	P	M	A	P	P	-1.54183	-2	1.07735	0	2.47102	4	4.10456	4
1430966_at	camello-like 3	Cml3		Cluster2				14.9	10.4	307.9	313.6	117.8	133.9	428	361.3	P	M	P	P	P	P	P	P	9.94862	4	1.26999	4	24.5652	4	3.13588	4
1430983_at	protein disulfide isomerase associated 6	Pdia6				Cluster4		78	61.4	23.6	25.9	15.9	17.8	33.1	28.9	P	P	A	M	P	P	P	A	-4.1365	-4	1.25253	4	-2.81616	-4	1.83976	4
1431004_at	lysyl oxidase-like 2	Loxl2		Cluster2				187.2	199.8	27.4	27	27.1	31.8	294.7	299.6	P	P	P	P	P	P	P	P	-6.57046	-4	10.9246	4	-7.11397	-4	10.09	4
1431087_at	SPC24, NDC80 kinetochore complex component, homolog (S. cerevisiae)	Spc24				Cluster4		375.4	376.3	55.2	80.5	59.8	52.7	20.1	22.5	P	P	P	P	P	P	A	A	-6.68178	-4	-3.18545	-4	-5.53943	-4	-2.64085	-4
1431119_at	DnaJ (Hsp40) related, subfamily B, member 13	Dnajb13		Cluster2				36.4	17.6	79.3	78.7	60.1	31	156.7	153.4	A	A	A	P	P	A	P	P	1.68704	2	1.96266	4	2.92593	4	3.40395	4
1431143_x_at	apoptosis-inducing factor, mitochondrion-associated 2	Aifm2		Cluster2				27.7	30.7	77.9	84	129.3	120.3	135.8	134.1	P	P	P	P	P	P	P	P	4.27397	4	1.66708	4	2.77226	4	1.08133	4
1431146_a_at	copine VIII	Cpne8		Cluster2				31.8	26.9	146.6	147.9	136.8	118.7	144.1	131.3	P	P	P	P	P	P	P	P	4.35264	4	-1.06935	-4	5.01704	4	1.07789	2
1431167_at	diacylglycerol kinase, gamma	Dgkg		Cluster2				53.3	47.2	20.4	16.6	16.1	22.9	55	69.3	P	P	A	A	A	P	P	P	-2.57692	-4	3.35946	4	-2.71622	-4	3.18718	4
1431182_at	heat shock protein 8 /// hypothetical LOC624853 /// similar to heat shock protein 8	Hspa8 /// LOC624853 /// LOC641192				Cluster4		983.4	877.7	271.3	252.6	268.9	230.6	464.6	371.9	P	P	P	P	P	P	P	P	-3.72593	-4	1.59668	4	-3.5524	-4	1.67467	4
1431213_a_at	predicted gene 3579	Gm3579				Cluster4		95.6	108.4	31.9	33.7	14	16.6	21.7	12.2	P	P	P	P	A	A	P	A	-6.66667	-4	-1.9351	-4	-3.10976	-4	1.10784	0
1431225_at	---	---			Cluster3			150.6	140.9	260.8	259.7	139.6	99.7	87.2	69.5	P	P	P	P	P	P	P	P	-1.21814	-4	-3.32163	-4	1.78559	4	-1.52712	-4
1431248_at	RIKEN cDNA 5031426D15 gene	5031426D15Rik				Cluster4		121.3	112.6	58	53.4	38	36.6	41.9	34.4	P	P	P	P	P	P	P	M	-3.13539	-4	-1.46003	-4	-2.09964	-4	1.02279	0
1431315_at	hydrolethalus syndrome 1	Hyls1				Cluster4		159.3	177.7	44.6	38.3	47	37.6	29.8	15.6	P	P	P	P	P	P	P	A	-3.98345	-4	-1.82599	-4	-4.06514	-4	-1.86344	-4
1431416_a_at	junction adhesion molecule 2	Jam2				Cluster4		272.1	272.3	73.8	79.8	128.6	110.7	112.4	88.8	P	P	P	P	P	P	P	P	-2.27497	-4	1.3099	4	-3.54427	-4	-1.18936	-2
1431417_at	junction adhesion molecule 2	Jam2				Cluster4		113.6	92.7	29.9	25.8	50.5	40.6	47.8	39.2	P	P	P	P	P	P	P	P	-2.26454	-4	1.56194	4	-3.70377	-4	-1.04713	-2
1431436_a_at	katanin p60 subunit A-like 2	Katnal2				Cluster4		90.9	62.2	40.7	33.3	19.5	26.8	67.3	68.8	P	P	P	P	P	A	P	P	-3.3067	-4	1.83919	4	-2.06892	-4	2.93952	4
1431465_s_at	forty-two-three domain containing 1	Fyttd1					Cluster5	99.1	100.7	31.3	19.1	82.5	66.6	44.3	40.2	P	P	P	P	P	P	P	P	-1.34004	-4	1.67659	4	-3.96429	-4	-1.7645	-4
1431782_s_at	yippee-like 1 (Drosophila)	Ypel1	Cluster1					93.8	87.3	96	111.9	93.5	98.1	40.3	24.9	P	P	P	P	P	P	P	A	1.05798	2	-3.18865	-4	1.14798	4	-2.93865	-4
1431795_a_at	sema domain, immunoglobulin domain (Ig), short basic domain, secreted, (semaphorin) 3B	Sema3b	Cluster1					6.1	1	53	56.3	120.8	77.8	77.3	72.2	A	A	A	P	P	P	P	P	27.9718	4	1.3678	4	15.3944	4	-1.32843	-4
1431805_a_at	rhophilin, Rho GTPase binding protein 2	Rhpn2			Cluster3			21.6	17.6	125	117.9	62.7	58.1	94.2	89.7	P	P	P	P	P	P	P	P	3.08163	4	-1.32083	-4	6.19643	4	1.52235	4
1431833_a_at	3-hydroxy-3-methylglutaryl-Coenzyme A synthase 2	Hmgcs2			Cluster3			33.3	28.8	111.4	126.4	34	32.8	81.1	86.9	A	P	P	P	P	A	P	P	1.07568	2	-1.41548	-4	3.82931	4	2.51497	4
1431875_a_at	E2F transcription factor 1	E2f1				Cluster4		77.9	69.6	50.3	49.3	19.7	15.6	50.8	31.4	P	P	P	P	A	A	P	P	-4.17847	-4	-1.21168	0	-1.48092	-4	2.32861	4
1431947_at	low density lipoprotein receptor	Ldlr					Cluster5	133.8	155.4	19	9.8	96.6	104.8	39.5	18.1	P	P	A	A	M	P	A	A	-1.43595	-4	2	2	-10.0417	-4	-3.49653	-4
1431980_a_at	arsenic (+3 oxidation state) methyltransferase	As3mt				Cluster4		76.9	69	19.6	3.2	8.5	4	7.6	15.1	P	P	A	A	A	A	A	A	-11.672	-4	-1.00441	0	-6.39912	-4	1.816	2
1431991_at	RIKEN cDNA 2410004P03 gene	2410004P03Rik		Cluster2				34	15.8	58.5	70.5	32.4	33.6	125	139.7	A	A	P	P	A	P	P	P	1.3253	0	2.05194	4	2.59036	4	4.01061	4
1432073_at	RIKEN cDNA 1700113I22 gene	1700113I22Rik				Cluster4		408.3	301.8	42.4	76	83.8	53.4	90.9	59.2	P	P	P	P	P	P	P	P	-5.17566	-4	1.26774	2	-5.99747	-4	1.09402	2
1432075_a_at	tektin 1	Tekt1		Cluster2				20.5	20.3	56.1	53.5	15.2	13.6	92.2	102.6	A	P	P	P	P	A	P	P	-1.41667	-4	1.77737	4	2.68627	4	6.76389	4
1432108_at	polycomb group ring finger 6	Pcgf6			Cluster3			101.8	73	324.1	375.6	246.4	240.5	270.9	204.4	P	P	P	P	P	P	P	P	2.78547	4	-1.47212	-4	4.00286	4	-1.02441	0
1432189_a_at	SRY-box containing gene 5	Sox5				Cluster4		105	141	56.6	60.6	33.8	43.6	62.1	37.3	P	P	P	P	P	P	A	A	-3.17829	-4	-1.17907	0	-2.09898	-4	1.28424	2
1432273_a_at	Duffy blood group, chemokine receptor	Darc	Cluster1					244.6	143.8	159.9	171.9	315.1	327	101.8	74.5	P	P	P	P	P	P	P	P	1.65319	4	-1.88202	-4	-1.17058	0	-3.64209	-4
1432361_a_at	centromere protein P	Cenpp				Cluster4		210.2	220.6	51.4	72.5	40	34.1	40.4	25	P	P	P	P	P	P	P	P	-5.81377	-4	-1.8945	-4	-3.477	-4	-1.13303	0
1432417_a_at	tetraspanin 2	Tspan2		Cluster2				58.9	45.7	27.6	45.6	83.1	76.5	182.7	195.6	A	P	A	A	P	P	P	P	1.52581	4	5.16803	4	-1.42896	-4	2.3703	4
1432513_a_at	RIKEN cDNA 1700001C02 gene	1700001C02Rik		Cluster2				6	4.9	16.7	7.5	11.3	13.8	65.2	79.2	A	A	A	A	A	A	P	P	2.30275	4	5.96694	4	2.22018	4	5.75299	4
1432556_a_at	family with sequence similarity 183, member B	Fam183b		Cluster2				3.2	1.7	39.8	45	22.7	25.8	241.2	244.6	A	A	P	P	A	A	P	P	9.89796	4	5.72877	4	17.3061	4	10.0165	4
1432558_a_at	myelin and lymphocyte protein, T-cell differentiation protein	Mal		Cluster2				45.1	12.1	93.5	95.9	45.4	24.9	399.4	408.1	A	A	P	P	A	A	P	P	1.22902	2	4.26346	4	3.31119	4	11.4865	4
1432944_at	RIKEN cDNA 2900046L07 gene	2900046L07Rik			Cluster3			53.7	45.2	445.9	484	157.8	149.1	254.2	219.5	P	P	P	P	P	P	P	P	3.10313	4	-1.96306	-4	9.40243	4	1.5435	4
1433015_at	RIKEN cDNA 6330436F06 gene	6330436F06Rik				Cluster4		302	223.6	82.9	85.7	71.6	44.9	49.3	45.5	P	P	P	P	P	P	P	P	-4.51159	-4	-1.77848	-4	-3.11744	-4	-1.2289	0
1433428_x_at	transglutaminase 2, C polypeptide	Tgm2		Cluster2				28	49.7	34.9	60.7	51.8	28.2	145.1	135.4	P	P	P	P	P	P	P	P	1.0296	2	2.9341	4	1.23037	2	3.50625	4
1433446_at	3-hydroxy-3-methylglutaryl-Coenzyme A synthase 1	Hmgcs1					Cluster5	4045	3211.1	786.6	538.6	2439	2052.1	1150.6	1092.8	P	P	P	P	P	P	P	P	-1.61566	-4	1.69288	4	-5.47548	-4	-2.00192	-4
1433454_at	ankyrin repeat and BTB (POZ) domain containing 2	Abtb2	Cluster1					182	177	68.5	64.5	279.1	222.4	80.8	83.1	P	P	P	P	P	P	A	M	1.39694	4	1.23233	4	-2.69925	-4	-3.05979	-4
1433491_at	erythrocyte protein band 4.1-like 2	Epb4.1l2	Cluster1					246.4	176.9	67.2	78.7	489.5	367.8	126.1	99.7	P	P	P	P	P	P	P	P	2.02528	4	1.54764	4	-2.9013	-4	-3.79672	-4
1433529_at	peptidase domain containing associated with muscle regeneration 1	Pamr1		Cluster2				37.7	22.2	22.9	27.9	31.7	11.5	63	72.9	A	P	A	A	P	A	P	P	-1.38657	-2	2.6752	4	-1.17913	0	3.14583	4
1433531_at	acyl-CoA synthetase long-chain family member 4	Acsl4					Cluster5	790.7	642.5	241.4	231.5	588	523.1	424.1	384.5	P	P	P	P	P	P	P	P	-1.28989	-4	1.70988	4	-3.03066	-4	-1.3741	-4
1433543_at	anillin, actin binding protein	Anln				Cluster4		901.7	783.3	176.6	186.6	134.8	88.7	113.6	94.2	P	P	P	P	P	P	P	P	-7.53915	-4	-1.74783	-4	-4.63932	-4	-1.07555	0
1433553_at	GTPase activating RANGAP domain-like 3	Garnl3		Cluster2				31.6	31.2	97.6	119	110.8	92.9	107.3	84	P	P	P	P	P	P	P	P	3.24363	4	-1.13225	-2	3.44904	4	-1.06482	-2
1433626_at	phospholipid scramblase 4	Plscr4			Cluster3			86.6	72.7	393.8	319.7	50.6	30	96.4	75.7	P	P	P	P	P	P	P	P	-1.97643	-4	-4.14585	-4	4.47897	4	2.13524	4
1433630_at	MAP6 domain containing 1	Map6d1		Cluster2				56.4	39.9	46	36.3	132.4	98.1	219.5	200.3	A	P	P	P	P	P	P	P	2.39356	4	5.10085	4	-1.17011	-2	1.82126	4
1433652_at	immunoglobulin superfamily, member 1	Igsf1			Cluster3			26.2	20.4	178.2	215.2	100	88.8	181.1	161.7	A	A	P	P	P	P	P	P	4.0515	4	-1.14761	-2	8.44206	4	1.81568	4
1433661_at	NLR family member X1	Nlrx1				Cluster4		173	144.9	97.7	86.7	60.6	45.3	115.1	105.8	P	P	P	P	P	P	P	P	-3.00189	-4	1.19794	4	-1.72397	-4	2.08593	4
1433667_at	leucine-rich repeat LGI family, member 3	Lgi3	Cluster1					130.4	143.9	196.5	190.7	441.4	426.3	491	479	P	P	P	P	P	P	P	P	3.16332	4	2.50517	4	1.41159	4	1.1179	4
1433685_a_at	RIKEN cDNA 6430706D22 gene /// Holliday junction recognition protein	6430706D22Rik /// Hjurp				Cluster4		940.1	804	374.7	370	268.8	190.2	277.4	258	P	P	P	P	P	P	P	P	-3.79978	-4	-1.39092	-4	-2.34202	-4	1.16645	2
1433699_at	tumor necrosis factor, alpha-induced protein 3	Tnfaip3				Cluster4		200.1	171.3	63.9	49	80.9	69	110.9	112.4	P	P	P	M	P	P	P	P	-2.47765	-4	1.97786	4	-3.28964	-4	1.48966	4
1433715_at	copine VII	Cpne7				Cluster4		149.7	120.2	1	47.5	34.9	22.6	8.2	28.6	P	P	A	A	A	A	A	A	-4.69391	-4	-1.31793	0	-5.56495	-4	-1.5625	-2
1433716_x_at	glial cell line derived neurotrophic factor family receptor alpha 2	Gfra2		Cluster2				98.1	71.5	56.9	54.8	52.4	42.6	211.1	187.1	P	P	P	P	P	P	P	P	-1.78526	-4	3.56491	4	-1.51835	-4	4.19158	4
1433720_s_at	coiled-coil-helix-coiled-coil-helix domain containing 10	Chchd10		Cluster2				539	449.8	1842.6	2096.7	2171.6	2019.1	3584.4	3587.1	P	P	P	P	P	P	P	P	4.23817	4	1.8205	4	3.98392	4	1.71129	4
1433727_at	galactosidase, beta 1-like 2	Glb1l2		Cluster2				57.9	30.3	28.8	23.5	17	16.9	82.7	70.3	P	A	A	A	A	A	P	P	-2.60177	-4	2.92543	4	-1.68642	-4	4.51327	4
1433741_at	CD38 antigen	Cd38				Cluster4		67.3	62.4	33.9	33.9	1.7	23.5	27.2	21.7	P	P	A	A	A	A	A	A	-5.14683	-4	-1.3865	-4	-1.91298	-4	1.94048	2
1433744_at	leucine-rich repeats and transmembrane domains 2	Lrtm2				Cluster4		86.6	63.2	4.1	18.6	37.9	42.8	13.7	11.4	P	P	A	A	A	A	A	A	-1.85626	-4	1.10573	0	-6.59912	-4	-3.21514	-4
1433785_at	myelin-associated oligodendrocytic basic protein	Mobp		Cluster2				12	3.7	339.9	336.9	20.9	19.7	416.2	438.1	A	A	P	P	A	A	P	P	2.58599	4	1.26226	4	43.1083	4	21.0419	4
1433788_at	neurexin III	Nrxn3			Cluster3			103.7	65.1	319.3	305.7	155.8	126.7	86.1	41.3	P	P	P	P	P	P	P	P	1.67358	4	-4.90581	-4	3.70261	4	-2.21743	-4
1433790_at	trophinin associated protein	Troap				Cluster4		56.7	55.7	19.7	41.8	10.4	2.3	8.9	11.4	P	P	A	A	A	A	A	A	-8.85039	-4	-3.02956	-4	-1.82764	-4	1.59843	2
1433798_a_at	RIKEN cDNA E330034G19 gene	E330034G19Rik		Cluster2				11.7	13	48.4	41.4	29.8	28.1	165.7	137.1	P	P	P	P	P	P	P	P	2.34413	4	3.37194	4	3.63563	4	5.22971	4
1433801_at	RIKEN cDNA 9930012K11 gene	9930012K11Rik		Cluster2				19.4	22.4	32.2	17.8	19	17.9	71.5	55.7	A	A	P	A	A	A	P	P	-1.13279	-4	2.544	4	1.19617	0	3.44715	4
1433807_at	RIKEN cDNA 6720463M24 gene	6720463M24Rik				Cluster4		461.4	413.2	100.3	99.1	98	94.2	113.9	107.5	P	P	P	P	P	P	P	P	-4.55047	-4	1.11033	4	-4.38616	-4	1.15193	4
1433862_at	extra spindle poles-like 1 (S. cerevisiae)	Espl1				Cluster4		218.6	189.1	43.3	58.4	47.2	30.5	35.2	29.3	P	P	P	P	P	P	P	P	-5.2471	-4	-1.57674	-4	-4.00885	-4	-1.20465	-2
1433892_at	sperm associated antigen 5	Spag5				Cluster4		178.7	161.9	50.2	42.7	25.8	14.1	21.2	9.6	P	P	P	P	P	A	A	A	-8.53634	-4	-3.01623	-4	-3.66631	-4	-1.29545	-2
1433893_s_at	sperm associated antigen 5	Spag5				Cluster4		511.8	471.9	104.9	117.1	77.1	84	48.7	44	P	P	P	P	P	P	P	P	-6.10615	-4	-2.39482	-4	-4.43108	-4	-1.73786	-4
1433914_at	expressed sequence AI747699	AI747699				Cluster4		52.6	79.7	26.1	33.2	21.7	18.7	19.2	17.4	P	P	P	P	A	A	P	P	-3.27475	-4	-1.62022	-4	-2.23103	-4	-1.10383	-2
1433939_at	AF4/FMR2 family, member 3	Aff3		Cluster2				5.6	32.9	111.1	90.5	115.7	110.2	173.1	171.1	A	A	P	P	P	A	P	P	5.86753	4	1.70734	4	5.23636	4	1.52368	4
1433971_at	calmodulin binding transcription activator 1	Camta1			Cluster3			118.5	95.9	300	319.1	138.6	84	82.8	97.1	P	P	P	P	P	P	P	P	1.03825	0	-3.44136	-4	2.88759	4	-1.23735	-2
1433989_at	solute carrier family 6 (neurotransmitter transporter, GABA), member 11	Slc6a11				Cluster4		1478.5	1636.1	598.6	732.7	81.7	90.6	216.5	245	P	P	P	P	P	P	P	P	-18.0766	-4	-2.88472	-4	-2.33952	-4	2.67847	4
1434070_at	jagged 1	Jag1				Cluster4		386.3	318.1	174	150	94.6	81.1	107.6	72	P	P	P	P	P	P	P	P	-4.00911	-4	-1.80401	-4	-2.17407	-4	1.0222	0
1434089_at	synaptopodin	Synpo		Cluster2				9.1	16.9	19.1	22.8	40.9	25.6	65.4	72.6	A	A	P	A	P	P	P	P	2.55769	4	3.29356	4	1.61154	4	2.07519	4
1434094_at	transmembrane protein 125	Tmem125		Cluster2				2.6	1.4	8.7	5.7	5.7	21.5	146.9	166.5	A	A	A	A	A	A	P	P	6.8	4	21.7639	4	3.6	4	11.5221	4
1434112_at	similar to calcium-independent alpha-latrotoxin receptor homolog 2 /// latrophilin 2	LOC100048050 /// Lphn2				Cluster4		556.9	530.6	200.6	203.8	181.9	139.8	243.9	242.3	P	P	P	P	P	P	P	P	-3.38048	-4	1.20227	4	-2.68917	-4	1.51135	4
1434115_at	cadherin 13	Cdh13				Cluster4		1108.9	994	249.9	228.7	448	398.8	172.6	171.9	P	P	P	P	P	P	P	P	-2.48335	-4	-1.38926	-4	-4.39386	-4	-2.45806	-4
1434121_at	leucine-rich repeat LGI family, member 4	Lgi4		Cluster2				22.7	18.9	71.4	103.8	99.5	112.5	83.7	81.8	A	A	P	P	P	P	P	P	5.09615	4	-1.05861	0	4.21154	4	-1.28097	-4
1434129_s_at	lipoma HMGIC fusion partner-like 2	Lhfpl2		Cluster2				57.6	33.5	174.8	133.2	425.3	328.4	496.5	506.7	P	P	P	P	P	P	P	P	8.27333	4	3.25714	4	3.3809	4	1.33103	4
1434130_at	lipoma HMGIC fusion partner-like 2	Lhfpl2		Cluster2				22.1	5.4	54.6	40.4	119.6	97.5	125.1	138.3	A	A	A	A	P	P	P	P	7.89455	4	2.77263	4	3.45455	4	1.21327	4
1434136_at	transmembrane protein 229A	Tmem229a		Cluster2				571.9	564.5	507.5	476.5	299	233.5	974.1	740.2	P	P	P	P	P	P	P	P	-2.13408	-4	1.74217	4	-1.15488	-4	3.21934	4
1434150_a_at	HIG1 domain family, member 1C /// methyltransferase like 7A1 /// methyltransferase like 7A2	Higd1c /// Mettl7a1 /// Mettl7a2						147.4	129.5	116.4	104.3	53.9	36.9	142.4	126.9	P	P	P	P	P	P	P	P	-3.04956	-4	1.22021	4	-1.25464	-4	2.96586	4
1434169_at	RIKEN cDNA 9030409G11 gene	9030409G11Rik	Cluster1					34.7	57.7	53	26.6	281.6	246.7	182.9	185.3	A	P	M	A	P	P	P	P	5.71753	4	4.62563	4	-1.1608	-2	-1.43482	-4
1434191_at	transmembrane protein 195	Tmem195		Cluster2				50.3	52.4	27	41	15.5	25.5	75	66.3	P	P	P	P	P	P	P	P	-2.50488	-4	2.07794	4	-1.51029	-4	3.44634	4
1434195_at	protease, serine, 35	Prss35		Cluster2				48.3	57.1	20.4	17	20	15.2	56.7	55	P	P	P	P	P	P	P	P	-2.99432	-4	2.98663	4	-2.81818	-4	3.1733	4
1434196_at	DnaJ (Hsp40) homolog, subfamily A, member 4	Dnaja4		Cluster2				101.1	64.7	201.2	213.1	165	125.3	523.2	485.8	P	P	P	P	P	P	P	P	1.7509	4	2.43543	4	2.49879	4	3.47571	4
1434201_at	chordin-like 1	Chrdl1				Cluster4		166.9	130.8	38.1	28.3	16.9	15.3	17	16.2	P	P	P	P	P	P	A	A	-9.24534	-4	-2	-4	-4.48343	-4	1.03106	2
1434202_a_at	family with sequence similarity 107, member A	Fam107a		Cluster2				8.8	11.3	16	28.1	8.1	0.8	140.6	133.9	A	A	P	P	A	A	P	P	-2.25843	-4	6.22449	4	2.19403	4	30.8427	4
1434203_at	family with sequence similarity 107, member A	Fam107a		Cluster2				1.9	2.1	5.2	10.3	2.1	13	61.7	62.6	A	A	A	A	A	A	P	P	3.775	4	8.01935	4	3.875	4	8.23179	4
1434224_at	transducin (beta)-like 2	Tbl2				Cluster4		665.8	576.7	199.9	203.7	349.2	283.6	395.3	347.9	P	P	P	P	P	P	P	P	-1.9635	-4	1.84143	4	-3.07854	-4	1.17446	2
1434240_at	RIKEN cDNA 4632434I11 gene	4632434I11Rik				Cluster4		321.2	255.1	66	58.5	72.1	60	68.3	70.8	P	P	P	P	P	P	P	P	-4.3626	-4	1.11727	4	-4.62892	-4	1.05299	0
1434273_at	family with sequence similarity 174, member B	Fam174b			Cluster3			183.7	141.5	621.9	663.8	274.4	246.1	313.3	323.4	P	P	P	P	P	P	P	P	1.60055	4	-2.01932	-4	3.95357	4	1.22325	4
1434301_at	family with sequence similarity 84, member B	Fam84b		Cluster2				196.8	161	653.5	559.9	963.3	801.9	1538.6	1517.2	P	P	P	P	P	P	P	P	4.93348	4	2.51838	4	3.39128	4	1.73114	4
1434327_at	RIKEN cDNA 2610020H08 gene	2610020H08Rik				Cluster4		85.4	75.9	51.8	42.1	27.8	19.9	47.9	29.8	P	P	P	P	P	P	P	P	-3.38155	-4	-1.20849	-2	-1.71778	-4	1.62893	4
1434350_at	cysteine-serine-rich nuclear protein 1	Csrnp1					Cluster5	269.6	225.7	42.8	70.5	374.7	289.6	154.9	139.1	P	P	A	A	P	P	P	P	1.34121	4	2.59488	4	-4.37158	-4	-2.25952	-4
1434354_at	monoamine oxidase B	Maob			Cluster3			72	64.1	165.9	161.1	12.7	10.4	69.6	67.8	P	P	P	P	A	A	P	P	-5.89177	-4	-2.37991	-4	2.40265	4	5.94805	4
1434365_a_at	cDNA sequence BC055324	BC055324				Cluster4		201.9	115.7	57.6	46.9	19.7	17.2	23.2	16.4	P	P	P	P	A	P	P	A	-8.60705	-4	-2.63889	-4	-3.03923	-4	1.07317	0
1434369_a_at	crystallin, alpha B	Cryab		Cluster2				262.9	267.1	838.3	909.8	1021.1	946.3	1248.3	1287	P	P	P	P	P	P	P	P	3.71208	4	1.45032	4	3.2983	4	1.28866	4
1434423_at	GULP, engulfment adaptor PTB domain containing 1	Gulp1						199.1	173.3	221.2	217.6	53.6	39.8	235.9	243.9	P	P	P	P	P	P	P	P	-3.98715	-4	1.09344	4	1.1783	4	5.13704	4
1434424_at	major facilitator superfamily domain containing 7B	Mfsd7b		Cluster2				515.8	428.4	1509	1592	965.9	855.5	2572.9	2219.2	P	P	P	P	P	P	P	P	1.92904	4	1.54534	4	3.28426	4	2.631	4
1434425_at	trichohyalin	Tchh		Cluster2				39.1	30.8	27.5	24.8	40.6	30.1	77	101.6	P	P	P	P	P	P	P	P	1.01144	0	3.41491	4	-1.33652	-4	2.52617	4
1434428_at	RIKEN cDNA D330028D13 gene	D330028D13Rik			Cluster3			81	52.6	214.7	248	43.7	34.6	154.3	109.7	P	P	P	P	P	P	P	P	-1.70626	-4	-1.75265	-4	3.46332	4	3.37165	4
1434429_at	synaptotagmin XVI	Syt16				Cluster4		226.4	195	66.9	47.8	117.7	108.4	36.6	55.8	P	P	P	P	P	P	P	P	-1.86378	-4	-1.24134	-2	-3.67393	-4	-2.44697	-4
1434437_x_at	ribonucleotide reductase M2	Rrm2				Cluster4		2873.2	2598.5	913.5	978.1	616	559.4	297.8	266	P	P	P	P	P	P	P	P	-4.65518	-4	-3.35509	-4	-2.89263	-4	-2.08478	-4
1434442_at	starch binding domain 1	Stbd1				Cluster4		93.7	88.9	32	32.9	30.4	20.4	49.2	52.3	P	P	P	P	P	P	P	P	-3.59449	-4	1.56394	4	-2.81356	-4	1.99803	4
1434447_at	met proto-oncogene	Met		Cluster2				5.2	16.1	62.1	58.8	48.3	54.4	162.8	157.5	A	A	P	P	P	P	P	P	4.8216	4	2.6493	4	5.67606	4	3.11879	4
1434465_x_at	very low density lipoprotein receptor	Vldlr					Cluster5	2113.1	2149.4	402.6	414.8	1401.9	1367	1164	1066	P	P	P	P	P	P	P	P	-1.53942	-4	2.72816	4	-5.21471	-4	-1.24166	-4
1434466_at	ataxia, cerebellar, Cayman type homolog (human)	Atcay	Cluster1					36.2	32	31.2	24.8	134.5	117.8	59.6	51.5	P	P	M	P	P	P	P	P	3.69941	4	1.98393	4	-1.21786	-4	-2.27093	-4
1434467_at	ataxia, cerebellar, Cayman type homolog (human)	Atcay	Cluster1					40.3	35.3	17.5	22	95.3	87.3	67.1	62.4	M	P	M	A	P	P	P	P	2.41534	4	3.27848	4	-1.91392	-4	-1.41004	-4
1434496_at	polo-like kinase 3 (Drosophila)	Plk3		Cluster2				85.4	49.1	22.3	35.8	56.5	41.6	128.9	129.1	A	A	A	A	A	A	P	P	-1.37105	-2	4.44062	4	-2.31497	-4	2.62997	4
1434510_at	3'-phosphoadenosine 5'-phosphosulfate synthase 2	Papss2			Cluster3			159.9	145.2	514.6	538.4	275.5	266.7	441.4	384.2	P	P	P	P	P	P	P	P	1.77712	4	-1.27544	-4	3.45133	4	1.52269	4
1434526_at	epoxide hydrolase 4 /// similar to epoxide hydrolase-related	Ephx4 /// LOC100046112		Cluster2				46.5	40	70.5	73.6	117.9	104.6	272.9	333.4	P	P	P	P	P	P	P	P	2.57225	4	4.20749	4	1.6659	4	2.72494	4
1434537_at	solute carrier organic anion transporter family, member 3a1	Slco3a1		Cluster2				24.2	18.8	26.6	27.6	31.2	28.5	130.8	114.2	A	A	A	A	A	A	P	P	1.38837	4	4.5203	4	1.26047	4	4.10385	4
1434542_at	glutamic pyruvate transaminase (alanine aminotransferase) 2	Gpt2				Cluster4		645.6	656	241	182.8	166.8	123.6	244.3	200.7	P	P	P	P	P	P	P	P	-4.48209	-4	1.05002	2	-3.07126	-4	1.53237	4
1434580_at	ectonucleotide pyrophosphatase/phosphodiesterase 4	Enpp4		Cluster2				239.4	169.2	900.1	919.7	802.9	737.1	1158.8	1189.1	P	P	P	P	P	P	P	P	3.76897	4	1.2902	4	4.45374	4	1.52461	4
1434581_at	RIKEN cDNA 2410066E13 gene	2410066E13Rik			Cluster3			60.3	45.6	252.6	224	72.5	66.2	101.1	71.5	P	P	P	P	P	P	P	P	1.30973	4	-2.7613	-4	4.50047	4	1.24441	2
1434596_at	---	---		Cluster2				13.4	27.2	56.8	65.3	91.2	88.6	217.2	194.2	A	A	P	P	P	P	P	P	4.42857	4	3.36937	4	3.00739	4	2.2881	4
1434606_at	v-erb-b2 erythroblastic leukemia viral oncogene homolog 3 (avian)	Erbb3		Cluster2				34.4	28.1	92.8	79.2	38.6	27.6	353.5	307.2	P	P	P	P	P	P	P	P	1.0592	0	3.84128	4	2.752	4	9.98036	4
1434628_a_at	rhophilin, Rho GTPase binding protein 2	Rhpn2			Cluster3			50.1	42.2	354.7	343.5	175.7	128	234.9	255.8	P	P	P	P	P	P	P	P	3.29036	4	-1.42287	-4	7.56446	4	1.61574	4
1434632_at	---	---			Cluster3			12.6	26.5	127.7	103.8	36.6	26.1	78	60.7	P	P	P	P	P	P	P	P	1.60358	2	-1.66907	-4	5.92072	4	2.21212	4
1434641_x_at	seizure related 6 homolog like 2	Sez6l2	Cluster1					17.3	22.7	65.3	56.4	68	37.3	41	47.1	A	A	P	P	P	P	P	P	2.6325	4	-1.38138	-4	3.0425	4	-1.19523	0
1434679_at	neurocan	Ncan				Cluster4		4977.7	4622.3	2317.2	2328.9	3151.8	2758.8	902.5	827.1	P	P	P	P	P	P	P	P	-1.6242	-4	-2.68623	-4	-2.06625	-4	-3.41732	-4
1434695_at	denticleless homolog (Drosophila)	Dtl				Cluster4		264.4	260.4	131.2	100	61.4	72.8	53.3	48.4	P	P	P	P	P	P	A	A	-3.91058	-4	-2.27335	-4	-2.2699	-4	-1.31957	-4
1434719_at	alpha-2-macroglobulin /// hypothetical protein LOC677369	A2m /// LOC677369						2607.5	2251	1125.8	1119.8	218.9	195.1	2107.2	1926.8	P	P	P	P	P	P	P	P	-11.7355	-4	1.7964	4	-2.16356	-4	9.74396	4
1434725_at	GRAM domain containing 1C	Gramd1c			Cluster3			79	61.9	277.1	292.8	89.5	76.7	203.7	184.3	P	P	P	P	P	P	P	P	1.17956	2	-1.46881	-4	4.04471	4	2.33454	4
1434728_at	glutamate receptor, ionotropic, AMPA3 (alpha 3)	Gria3					Cluster5	355.1	294.9	75.4	91.2	302	238.2	292.7	254.2	P	P	P	P	P	P	P	P	-1.20326	-2	3.28271	4	-3.90156	-4	1.0124	0
1434736_at	hepatic leukemia factor	Hlf				Cluster4		143.2	141.9	57.3	58.1	47.6	43.9	92.9	95.1	P	P	P	P	P	P	P	P	-3.11585	-4	1.62912	4	-2.47054	-4	2.05464	4
1434740_at	scavenger receptor class F, member 2	Scarf2			Cluster3			50	51.5	80.5	91.7	34.5	21.3	34.6	22.1	P	M	P	P	P	M	P	M	-1.819	-4	-3.03704	-4	1.69655	4	1.01613	2
1434748_at	cytoskeleton associated protein 2	Ckap2				Cluster4		2674.6	2534	373.6	382.7	601.1	500.2	476.1	408.2	P	P	P	P	P	P	P	P	-4.7295	-4	1.16925	4	-6.88695	-4	-1.24539	-4
1434767_at	expressed sequence C79407	C79407				Cluster4		426.5	344.9	133.1	140.8	102	79.8	49.9	59.7	P	P	P	P	P	P	P	P	-4.24312	-4	-2.49909	-4	-2.81636	-4	-1.65876	-4
1434773_a_at	solute carrier family 2 (facilitated glucose transporter), member 1	Slc2a1		Cluster2				2589.9	2386.7	783	862	2198.9	2045.3	2937.2	2908.8	P	P	P	P	P	P	P	P	-1.17256	-4	3.5538	4	-3.02529	-4	1.37741	4
1434779_at	cerebellin 2 precursor protein	Cbln2	Cluster1					214.8	165.2	83.2	75.3	292.5	232.6	50.4	44.1	P	P	P	P	P	P	P	A	1.38184	4	-1.67725	-4	-2.39748	-4	-5.55661	-4
1434785_at	calcium channel, voltage-dependent, gamma subunit 5	Cacng5		Cluster2				26.2	12.6	63.3	62.2	33.8	53	133.4	113.5	A	A	P	P	A	P	P	P	2.23711	4	1.96733	4	3.23454	4	2.84447	4
1434789_at	DEP domain containing 1B	Depdc1b				Cluster4		176.1	140.9	39.5	23	64.7	41.3	102.1	101	P	P	P	A	P	P	P	P	-2.99057	-4	3.2496	4	-5.072	-4	1.91604	4
1434850_at	IQ motif containing GTPase activating protein 3	Iqgap3				Cluster4		220.7	129.6	53.1	58.1	60.4	53.4	52.1	24.1	P	P	A	A	P	M	A	A	-3.07821	-4	-1.45932	-4	-3.15018	-4	-1.49344	-4
1434877_at	neuronal pentraxin 1	Nptx1				Cluster4		768	652.4	133.3	136.2	176.2	153.9	101.9	79.3	P	P	P	P	P	P	P	P	-4.30294	-4	-1.48731	-4	-5.2705	-4	-1.82174	-4
1434905_at	NADH dehydrogenase (ubiquinone) 1 alpha subcomplex, 4-like 2	Ndufa4l2		Cluster2				122.6	129.6	12.7	8.4	4.5	5.8	222.8	194.8	A	P	A	A	A	A	P	P	-24.4854	-4	19.7915	4	-11.9526	-4	40.5437	4
1434911_s_at	Rho GTPase activating protein 19	Arhgap19				Cluster4		389.4	282.1	70.1	86	92.7	72	53.6	56.4	P	P	P	P	P	P	P	P	-4.07711	-4	-1.41909	-4	-4.30173	-4	-1.49727	-4
1434925_at	RIKEN cDNA 4833424O15 gene	4833424O15Rik		Cluster2				65.4	63.3	34.8	32.9	150	112.7	125.5	93.4	P	P	P	P	P	P	P	P	2.04118	4	3.23338	4	-1.90103	-4	-1.20009	-2
1434959_at	desert hedgehog	Dhh				Cluster4		494.5	353.7	52.2	25.1	72.6	43.4	73.1	55.7	P	P	P	P	P	P	P	P	-7.31207	-4	1.66624	4	-10.9728	-4	1.11034	2
1434993_at	family with sequence similarity 5, member C	Fam5c				Cluster4		172.5	139.4	37.6	47.4	98.5	95.4	41	42.6	P	P	P	P	P	P	P	A	-1.60856	-4	-1.01675	0	-3.66941	-4	-2.31938	-4
1435005_at	centromere protein E	Cenpe				Cluster4		425.8	353.3	55.2	73.3	48.8	36.2	21.9	13	P	P	P	P	P	P	P	A	-9.16588	-4	-3.68195	-4	-6.06304	-4	-2.43553	-4
1435050_at	DNA segment, Chr 10, Brigham & Women's Genetics 1379 expressed	D10Bwg1379e		Cluster2				35.9	47.6	37	45.4	51.9	31.8	209.3	168.2	P	P	P	P	P	P	P	P	1.0024	0	4.58131	4	-1.01335	0	4.51016	4
1435069_at	cDNA sequence BC064078	BC064078				Cluster4		554.9	393.7	182.3	168.6	47.7	41.8	135.6	95.1	P	P	P	P	P	P	P	P	-10.5989	-4	-1.52102	-4	-2.70333	-4	2.57765	4
1435084_at	RIKEN cDNA C730049O14 gene	C730049O14Rik		Cluster2				88.6	66.6	101.1	89.1	65.6	35.7	157.9	152.5	P	P	P	P	P	P	P	P	-1.53208	-4	1.63197	4	1.22552	4	3.06417	4
1435094_at	potassium inwardly-rectifying channel, subfamily J, member 16	Kcnj16				Cluster4		101.8	98.1	91.5	57.5	34.1	19.6	44.1	38.2	P	P	P	A	A	A	A	A	-3.72253	-4	-1.81045	-4	-1.34161	-4	1.53259	4
1435095_at	RIKEN cDNA C030009O12 gene	C030009O12Rik			Cluster3			6.1	10	83	92.7	34.3	28.1	54.6	40.1	A	A	P	P	P	P	P	P	3.87578	4	-1.85533	-4	10.913	4	1.51763	4
1435123_at	EFR3 homolog B (S. cerevisiae)	Efr3b	Cluster1					106.1	104.7	251.7	247.6	431.6	379.7	239.3	171.4	P	P	P	P	P	P	P	P	3.84867	4	-1.21573	-4	2.3686	4	-1.97541	-4
1435125_at	---	---		Cluster2				16.5	9.6	44.6	27.9	66.4	56	171.8	159.8	P	A	P	P	P	P	P	P	4.68966	4	4.57379	4	2.77778	4	2.70915	4
1435135_at	arylacetamide deacetylase-like 1	Nceh1		Cluster2				69.1	84.6	38.9	15.1	79.8	88.3	168.6	149.3	A	A	A	A	A	A	P	P	1.09369	2	5.88704	4	-2.8463	-4	1.89114	4
1435142_at	SFT2 domain containing 2	Sft2d2		Cluster2				33.4	30.6	48.1	58.6	33.6	22.7	99.1	83.8	M	A	P	P	P	A	P	P	-1.13677	0	1.71415	4	1.66719	4	3.24867	4
1435162_at	protein kinase, cGMP-dependent, type II	Prkg2				Cluster4		128.7	93.1	30.3	30.8	67.9	49.7	29.2	24.2	P	P	P	P	P	P	P	P	-1.88605	-4	-1.14419	-4	-3.63011	-4	-2.20225	-4
1435188_at	predicted gene 129	Gm129				Cluster4		539.7	518.8	37.4	47	100.7	102.4	63.2	81.4	P	P	P	A	P	P	P	P	-5.21172	-4	1.71327	4	-12.5415	-4	-1.40456	-4
1435190_at	cell adhesion molecule with homology to L1CAM	Chl1				Cluster4		546.2	450.7	142.5	144	278.9	237.2	363.8	356	P	P	P	P	P	P	P	P	-1.9316	-4	2.51239	4	-3.47958	-4	1.39469	4
1435206_at	solute carrier family 24 (sodium/potassium/calcium exchanger), member 4	Slc24a4			Cluster3			38.5	22.6	151.4	130.4	4.9	27.2	120	122	A	A	P	P	A	A	P	P	-1.90343	-2	-1.16446	-4	4.61211	4	7.53894	4
1435227_at	B-cell leukemia/lymphoma 11B	Bcl11b			Cluster3			241.4	157.3	363.4	303.8	268.9	239.3	103.8	97	P	P	P	P	P	P	P	P	1.27464	2	-3.32271	-4	1.67344	4	-2.53088	-4
1435229_at	GRAM domain containing 1B	Gramd1b			Cluster3			78.6	75.5	399.9	486.9	184.7	146.2	410.8	344.6	P	P	P	P	P	P	P	P	2.14731	4	-1.17395	-2	5.7547	4	2.28286	4
1435264_at	elastin microfibril interfacer 2	Emilin2		Cluster2				61.9	30.7	16.2	18.9	30	24.1	52.4	55.6	P	P	A	A	A	A	P	P	-1.71165	-4	3.07692	4	-2.63818	-4	1.9963	4
1435283_s_at	family with sequence similarity 189, member A2	Fam189a2			Cluster3			156.9	150.2	667.6	683.5	500.5	447.9	563.8	520.5	P	P	P	P	P	P	P	P	3.08824	4	-1.24606	-4	4.39954	4	1.14329	4
1435292_at	TBC1 domain family, member 4	Tbc1d4				Cluster4		425	343.8	166	168.7	169.8	69.7	199.3	129	P	P	P	P	P	P	P	P	-3.21002	-4	-1.01949	0	-2.29698	-4	1.37077	2
1435306_a_at	kinesin family member 11	Kif11				Cluster4		540.7	393.1	119	100.4	68.2	62.8	35.2	39.6	P	P	P	P	P	P	P	P	-7.12824	-4	-2.93316	-4	-4.25615	-4	-1.75134	-4
1435338_at	cyclin-dependent kinase 6	Cdk6				Cluster4		325.7	284.6	186.5	205.2	92.4	72.9	41.2	40.9	P	P	P	P	P	P	P	P	-3.69208	-4	-4.77101	-4	-1.55808	-4	-2.0134	-4
1435360_at	zinc finger protein 651	Zfp651	Cluster1					116.2	93.1	243	282.6	350.5	326	357.2	307.5	P	P	P	P	P	P	P	P	3.2322	4	1.26465	4	2.51123	4	-1.01775	0
1435399_at	synaptopodin 2	Synpo2		Cluster2				56.6	54.4	258.7	345.3	316.6	303.7	322.8	308.8	P	P	P	P	P	P	P	P	5.58829	4	1.0457	0	5.44144	4	1.01822	2
1435424_x_at	shisa homolog 9 (Xenopus laevis)	Shisa9	Cluster1					173.7	142.8	236.9	274.8	487.4	490.2	320.4	302.5	P	P	P	P	P	P	P	P	3.08878	4	1.21731	4	1.61675	4	-1.56943	-4
1435436_at	endothelial PAS domain protein 1	Epas1		Cluster2				443.2	438.8	701.7	761.8	1442.1	1310.2	2266.1	2070.9	P	P	P	P	P	P	P	P	3.12052	4	2.96344	4	1.6593	4	1.57577	4
1435453_at	RIKEN cDNA A930011O12 gene	A930011O12Rik			Cluster3			34.1	20	87.7	123.1	51.7	44.7	50	48.8	M	P	P	P	P	P	P	A	1.78189	4	-2.1336	-4	3.89649	4	1.0249	0
1435460_at	protein kinase, cGMP-dependent, type II	Prkg2				Cluster4		163.3	139.1	53.1	37.9	65.6	67.9	36.7	32.4	P	P	P	P	P	P	M	A	-2.26517	-4	-1.31693	-4	-3.32308	-4	-1.93198	-4
1435479_at	bone morphogenetic protein 7	Bmp7					Cluster5	137.7	114.4	48.5	33	83.9	60.9	70.7	76.4	P	P	A	A	P	P	P	P	-1.74102	-4	1.80491	4	-3.09325	-4	1.01588	0
1435487_at	glutamate receptor, ionotropic, delta 2	Grid2					Cluster5	73.5	52.2	15.4	19.9	75	71.1	45.7	61.3	P	P	A	P	P	P	P	P	1.16229	2	3.03116	4	-3.56091	-4	-1.36542	-4
1435504_at	CAP-GLY domain containing linker protein family, member 4	Clip4		Cluster2				483.3	437.4	910.4	918.1	1648.7	1545.1	1830.4	1833.1	P	P	P	P	P	P	P	P	3.46888	4	2.00355	4	1.98599	4	1.14707	4
1435511_at	synapsin II	Syn2				Cluster4		512.5	448.6	240.6	207.4	129.9	127.5	292.2	276.7	P	P	P	P	P	P	P	P	-3.73388	-4	1.26987	4	-2.14531	-4	2.21018	4
1435564_at	neuralized homolog 1B (Drosophila)	Neurl1B				Cluster4		311.1	251.3	66	81.9	61.1	69.6	66.5	39.4	P	P	P	P	P	P	P	A	-4.30298	-4	-1.3966	-2	-3.80257	-4	-1.23418	-2
1435575_at	kinetochore associated 1	Kntc1				Cluster4		314.8	339.6	137.8	126.4	102.8	77.8	31.6	18.5	P	P	P	P	P	P	P	P	-3.62348	-4	-5.27345	-4	-2.47691	-4	-3.60479	-4
1435583_at	---	---				Cluster4		231.5	210.1	38.8	23.2	24	30.4	31.6	13.8	P	P	P	M	A	A	P	P	-8.11765	-4	-1.36564	-2	-7.12258	-4	-1.19824	0
1435595_at	RIKEN cDNA 1810011O10 gene	1810011O10Rik				Cluster4		200.9	156.5	107.8	108.5	51	39	77.6	62.1	P	P	P	P	P	P	P	P	-3.97111	-4	-1.54832	-4	-1.65233	-4	1.55222	4
1435603_at	sushi, nidogen and EGF-like domains 1	Sned1	Cluster1					42.2	14.1	56.1	55.9	286.9	227.7	299.5	184.7	A	A	M	P	P	P	P	P	9.14032	4	4.32321	4	1.98934	4	-1.06278	0
1435605_at	ARP3 actin-related protein 3 homolog B (yeast)	Actr3b				Cluster4		250.5	202.3	66.5	74.9	95.2	89.5	197.7	185.6	P	P	P	P	P	P	P	P	-2.45154	-4	2.71075	4	-3.20226	-4	2.07526	4
1435614_s_at	RAS protein-specific guanine nucleotide-releasing factor 1	Rasgrf1		Cluster2				131.4	74.6	115.8	131.7	57.2	41.8	164.4	176.3	P	P	P	P	P	P	P	P	-2.08081	-4	1.37657	4	1.20146	2	3.44141	4
1435624_at	RIKEN cDNA 9030409G11 gene	9030409G11Rik	Cluster1					66.1	49.6	40.7	55.9	300.7	290.4	115.7	82.3	P	P	P	P	P	P	P	P	5.1089	4	2.04969	4	-1.19772	-2	-2.98535	-4
1435642_at	proline rich region 18	Prr18				Cluster4		487.8	455.6	183.3	199.4	143.6	135.2	292.7	234.4	P	P	P	P	P	P	P	P	-3.38379	-4	1.37732	4	-2.46512	-4	1.8906	4
1435737_a_at	nuclear distribution gene E homolog 1 (A nidulans)	Nde1				Cluster4		403.7	405.5	254.8	300.7	155.5	95.7	224.3	202.8	P	P	P	P	P	P	P	P	-3.22134	-4	-1.30063	-4	-1.45671	-4	1.70024	4
1435773_at	RIKEN cDNA 4930547N16 gene	4930547N16Rik				Cluster4		80	66.6	15	2.7	15.4	11.1	6	2.2	P	P	A	A	A	A	A	A	-5.53208	-4	-2.15854	-2	-8.28249	-4	-3.23171	-4
1435776_at	RIKEN cDNA 2310009B15 gene	2310009B15Rik				Cluster4		165.6	160.8	57.8	49.4	89.5	84.5	68.1	59.5	P	P	A	P	P	P	P	P	-1.87586	-4	1.1903	4	-3.04478	-4	-1.36364	-4
1435830_a_at	RIKEN cDNA 5430435G22 gene	5430435G22Rik		Cluster2				29	9.8	110.2	77	98.9	101.3	211.6	180.6	A	A	P	P	P	P	P	P	5.15979	4	2.09509	4	4.82474	4	1.95904	4
1435848_at	RIKEN cDNA D430041D05 gene	D430041D05Rik	Cluster1					69.5	62.2	81	75.8	265.8	211.8	108.6	98.3	A	P	P	P	P	P	P	P	3.62642	4	1.31952	4	1.19058	4	-2.30836	-4
1435849_at	janus kinase and microtubule interacting protein 3	Jakmip3		Cluster2				15.8	14	35.7	51.5	78	56.4	191.4	129.1	A	M	P	P	P	P	P	P	4.51007	4	3.67546	4	2.92617	4	2.38467	4
1435854_at	oligodendrocytic myelin paranodal and inner loop protein	Opalin		Cluster2				84.3	54.8	29.8	33	121.2	121.7	273.2	253.6	P	P	P	P	P	P	P	P	1.74623	4	8.38854	4	-2.21497	-4	2.16879	4
1435888_at	epidermal growth factor receptor	Egfr				Cluster4		2676.9	2209.9	2129.6	2402.2	638.7	582.3	1184.1	1105.2	P	P	P	P	P	P	P	P	-4.00229	-4	-1.97956	-4	-1.07834	-2	1.87494	4
1435906_x_at	guanylate binding protein 2	Gbp2		Cluster2				34.2	34.6	383.8	433.8	107.3	72.6	502.1	443.4	P	P	P	P	P	P	P	P	2.61483	4	1.15643	4	11.8837	4	5.2557	4
1435917_at	OCIA domain containing 2	Ociad2						159.3	127.7	162.2	131.1	42.3	35.7	106	100.1	P	P	P	P	A	A	P	P	-3.67949	-4	-1.4231	-4	1.02195	2	2.64231	4
1435938_at	cytoskeleton associated protein 2-like	Ckap2l				Cluster4		483.9	415.2	96.3	115.3	91	81	52.3	45.2	P	P	P	P	P	P	P	P	-5.22733	-4	-2.17026	-4	-4.24905	-4	-1.7641	-4
1435950_at	hairless	Hr	Cluster1					35.4	27.9	41.2	35.4	230.1	198.2	163.7	118	A	A	P	A	P	P	P	P	6.76619	4	3.67755	4	1.21011	4	-1.52041	-4
1436013_at	GSG1-like	Gsg1l				Cluster4		86.8	113.3	2.6	6.5	8.3	10.7	2.4	6.9	P	P	A	A	A	A	A	A	-10.5316	-4	1.02198	0	-21.989	-4	-2.04301	-4
1436087_at	dipeptidylpeptidase 10 /// similar to Dipeptidylpeptidase 10	Dpp10 /// LOC100047231					Cluster5	76	68.3	24.7	18.3	76.1	62.9	43.7	37.8	P	P	A	A	P	P	A	A	-1.03813	0	1.89535	4	-3.35581	-4	-1.70552	-4
1436090_at	ectonucleotide pyrophosphatase/phosphodiesterase 6	Enpp6	Cluster1					82.9	59.9	92.2	74.2	385.3	318.2	179.1	139.6	P	P	P	P	P	P	P	P	4.92647	4	1.91526	4	1.16527	2	-2.20741	-4
1436095_at	chromodomain helicase DNA binding protein 5	Chd5		Cluster2				69.9	28.6	137.2	116.2	159.5	143.5	218	164.9	A	A	P	P	P	P	P	P	3.07614	4	1.51105	4	2.57259	4	1.2637	4
1436098_at	butyrylcholinesterase	Bche				Cluster4		150.4	122.5	47.4	53.5	38.6	42.9	34.8	40.9	P	P	P	P	P	P	P	P	-3.34847	-4	-1.33289	-4	-2.70466	-4	-1.07662	-2
1436104_a_at	coiled-coil domain containing 74A	Ccdc74a		Cluster2				54.2	64	310.9	340.7	578.5	454.6	643.3	603.9	P	P	P	P	P	P	P	P	8.74027	4	1.91406	4	5.51269	4	1.20724	4
1436105_at	coiled-coil domain containing 74A	Ccdc74a		Cluster2				35.5	34.6	138.1	162.7	233.2	231.2	412.9	326.3	M	P	P	P	P	P	P	P	6.62482	4	2.45745	4	4.29101	4	1.59173	4
1436106_x_at	coiled-coil domain containing 74A	Ccdc74a	Cluster1					67.4	64	139.4	147.8	321.5	275	306.3	209.3	P	P	P	P	P	P	P	P	4.53957	4	1.79526	4	2.18569	4	-1.1569	-2
1436186_at	E2F transcription factor 8	E2f8				Cluster4		242.9	248.7	52.8	59.2	42.3	49.8	2.6	7.3	P	P	P	P	P	P	A	A	-5.33768	-4	-11.3131	-4	-4.38929	-4	-9.30303	-4
1436194_at	PRELI domain containing 2	Prelid2				Cluster4		251.9	256	59.3	59	32.7	29.9	118.5	108.9	P	P	P	P	P	P	P	P	-8.11342	-4	1.92223	4	-4.29332	-4	3.63259	4
1436201_x_at	myelin basic protein	Mbp		Cluster2				1632.5	1279.9	4458.4	4609	5852.9	5367.9	6076.8	6485.9	P	P	P	P	P	P	P	P	3.85277	4	1.38548	4	3.11338	4	1.11959	4
1436205_at	neurofascin	Nfasc	Cluster1					310	251.2	625.5	651.8	1270.7	1117.1	816.7	823.3	P	P	P	P	P	P	P	P	4.25481	4	1.28396	4	2.27602	4	-1.45598	-4
1436231_at	RIKEN cDNA 2900052N01 gene	2900052N01Rik		Cluster2				52.2	45.3	165.8	151.8	199	165.1	228.7	198.9	P	P	P	P	P	P	P	P	3.73436	4	1.34635	4	3.25744	4	1.1744	2
1436246_at	---	---				Cluster4		1323.6	1242.8	319.8	329.1	210.8	194.3	290	255.3	P	P	P	P	P	P	P	P	-6.33523	-4	-1.18999	-4	-3.955	-4	1.34609	4
1436263_at	myelin-associated oligodendrocytic basic protein	Mobp		Cluster2				27	15.9	98.3	86.6	15.6	1.8	183.4	165.2	A	A	P	P	A	A	P	P	-2.46552	-4	1.88534	4	4.31002	4	20.0345	4
1436275_at	Kv channel-interacting protein 2	Kcnip2	Cluster1					72.3	69.7	52.9	54.7	111.8	98.6	22.1	27.8	A	P	P	A	P	P	A	A	1.48169	4	-2.15631	-4	-1.3197	-4	-4.21643	-4
1436279_at	solute carrier family 26, member 7	Slc26a7	Cluster1					134.7	125.4	91.6	67.9	216.7	182.2	36.8	25.6	P	P	P	P	P	P	P	P	1.53364	4	-2.55609	-4	-1.63072	-4	-6.39263	-4
1436329_at	early growth response 3	Egr3					Cluster5	1055.9	949.3	171.5	221.4	771.9	660.3	627.4	459.6	P	P	P	P	P	P	P	P	-1.40008	-4	2.76661	4	-5.10359	-4	-1.31757	-4
1436332_at	heat shock protein, alpha-crystallin-related, B6	Hspb6		Cluster2				235	201.4	126.5	161.3	388.8	359.9	1110.3	1095.8	P	P	P	P	P	P	P	P	1.71563	4	7.66539	4	-1.51633	-4	2.94657	4
1436345_at	RIKEN cDNA 5730559C18 gene	5730559C18Rik	Cluster1					279.2	214.9	146.6	130.2	417.6	413.8	167.3	106.7	P	P	P	P	P	P	P	P	1.68266	4	-1.01022	0	-1.78504	-4	-3.03431	-4
1436346_at	CD109 antigen	Cd109		Cluster2				165.3	128.5	257.3	328.8	71.5	78.8	503.6	491	P	P	P	P	P	P	P	P	-1.95476	-4	1.69698	4	1.99489	4	6.61743	4
1436349_at	RIKEN cDNA 2700094K13 gene	2700094K13Rik				Cluster4		2999.2	2745.3	884.3	913.4	866.5	817.9	590.4	599.5	P	P	P	P	P	P	P	P	-3.41041	-4	-1.5108	-4	-3.19547	-4	-1.41558	-4
1436385_at	glucosidase, alpha; neutral C	Ganc					Cluster5	72.4	103.9	29.8	25.7	57.5	46.8	43.9	56.2	P	P	P	P	P	P	P	P	-1.69032	-4	1.8036	4	-3.17658	-4	-1.04196	-2
1436460_at	transmembrane protein 194	Tmem194				Cluster4		155.3	104.4	50.4	51.2	33.9	50.2	44	51.4	P	P	P	P	P	P	P	P	-3.08799	-4	-1.06499	0	-2.5561	-4	1.13436	2
1436482_a_at	syndecan 3	Sdc3				Cluster4		254.2	177.1	78.6	77.5	59.8	52.2	51.3	42.7	P	P	P	A	A	A	A	A	-3.85089	-4	-1.66064	-4	-2.76297	-4	-1.19149	-4
1436483_at	myelin transcription factor 1-like	Myt1l	Cluster1					11.9	12.2	61	55.4	83.9	64.8	55.7	45	M	P	P	P	P	P	P	P	6.17012	4	-1.15591	-2	4.82988	4	-1.47666	-4
1436501_at	mitochondrial tumor suppressor 1	Mtus1			Cluster3			58.7	57.4	278.8	231.9	60.7	62.2	211.4	202.3	P	P	P	P	P	P	P	P	1.05857	4	-1.23447	-4	4.39879	4	3.36615	4
1436521_at	solute carrier family 36 (proton/amino acid symporter), member 2	Slc36a2	Cluster1					24.5	15.2	25.3	23.8	66.8	52.6	27.5	30.8	A	A	M	A	P	P	P	P	3.00756	4	1.18737	4	1.23678	2	-2.04803	-4
1436529_at	G protein-coupled receptor 123	Gpr123		Cluster2				81.3	47.3	176.3	240.5	68	86.2	291.5	259	A	A	M	P	A	A	P	P	1.19907	2	1.32078	4	3.24106	4	3.57004	4
1436538_at	ankyrin repeat domain 37	Ankrd37				Cluster4		574.5	564.1	25.7	21.7	139.5	173.4	405.1	393.6	P	P	P	A	P	P	P	P	-3.63886	-4	16.8502	4	-24.0211	-4	2.55257	4
1436544_at	ATPase, class V, type 10D	Atp10d				Cluster4		111.3	76.3	23.7	28.8	30	25.8	27.1	24.6	P	P	P	A	M	A	A	P	-3.36201	-4	-1.01547	0	-3.57333	-4	-1.0793	-2
1436569_at	phosphatidylinositol-3,4,5-trisphosphate-dependent Rac exchange factor 2	Prex2		Cluster2				6.1	5.6	44.8	40.4	2.7	5.1	62.1	50.6	A	A	P	P	A	A	P	P	-1.5	-4	1.32277	4	7.28205	4	14.4487	4
1436575_at	glutamate receptor ionotropic, NMDA3A	Grin3a				Cluster4		125.7	91.5	65.1	68.3	97.7	57.2	28.4	8.4	P	P	P	P	P	P	A	A	-1.40219	-2	-3.625	-4	-1.62819	-4	-4.20924	-4
1436590_at	protein phosphatase 1, regulatory (inhibitor) subunit 3B	Ppp1r3b				Cluster4		156.9	126.3	19.1	12.7	24.9	12.7	76.7	79.2	P	P	A	A	A	A	P	P	-7.53191	-4	4.90252	4	-8.90566	-4	4.14628	4
1436611_at	solute carrier family 39 (zinc transporter), member 12	Slc39a12			Cluster3			47.8	58.3	373.5	367.2	181	177.1	297.3	278.5	P	P	P	P	P	P	P	P	3.37512	4	-1.28638	-4	6.98115	4	1.60793	4
1436617_at	centrin 4	Cetn4		Cluster2				56.4	83.3	140.1	148.2	120.3	112.9	380	353.7	P	P	P	P	P	P	P	P	1.66929	4	2.54492	4	2.06371	4	3.14623	4
1436636_at	---	---			Cluster3			39.4	20.6	103.9	107.8	60.6	37.6	63.3	66.4	P	P	P	P	P	P	P	P	1.63667	2	-1.63223	-4	3.52833	4	1.32077	4
1436642_x_at	expressed sequence AW047730	AW047730				Cluster4		626.2	578.4	506.5	540.4	171.7	208	219.6	205.4	P	P	P	P	P	P	P	P	-3.1725	-4	-2.46329	-4	-1.15064	-4	1.1193	2
1436654_at	Gen homolog 1, endonuclease (Drosophila)	Gen1				Cluster4		74.7	58.1	33.4	35.1	22.8	20.4	17.5	20.8	P	P	P	P	A	P	P	P	-3.07407	-4	-1.78851	-4	-1.93869	-4	-1.12794	-2
1436661_at	dipeptidylpeptidase 10	Dpp10					Cluster5	140.8	116.5	49	37.1	122.7	89	29.7	37.5	P	P	P	P	P	P	P	P	-1.2154	-2	-1.28125	-2	-2.98839	-4	-3.1503	-4
1436662_at	VPS10 domain receptor protein SORCS 1	Sorcs1				Cluster4		144.8	150	41.5	45.7	53	50	49.8	29.8	P	P	P	P	P	P	P	P	-2.86214	-4	-1.09548	0	-3.38073	-4	-1.29397	-4
1436669_at	RIKEN cDNA 1700019G17 gene	1700019G17Rik		Cluster2				160.3	140.7	363.2	307.8	129	120.4	474	399.1	P	P	P	P	P	P	P	P	-1.2069	-4	1.30119	4	2.22924	4	3.5008	4
1436670_x_at	RIKEN cDNA 1700019G17 gene	1700019G17Rik		Cluster2				132.6	110	270.7	296.3	115.6	117.2	430.5	376	P	P	P	P	P	P	P	P	-1.0421	0	1.4224	4	2.33718	4	3.46435	4
1436695_x_at	ELMO/CED-12 domain containing 3 /// similar to RNA binding motif and ELMO domain 1	Elmod3 /// LOC100047355			Cluster3			232.1	272.9	858.2	1015.1	594.1	473.9	764.8	761.5	P	P	P	P	P	P	P	P	2.11485	4	-1.22735	-4	3.7095	4	1.42912	4
1436707_x_at	non-SMC condensin I complex, subunit H	Ncaph				Cluster4		1252.1	1221	376.3	390	229.6	201	191	212.5	P	P	P	P	P	P	P	P	-5.74338	-4	-1.89913	-4	-3.22733	-4	-1.06716	-2
1436713_s_at	maternally expressed 3	Meg3	Cluster1					88.7	74.3	265.4	203	321.7	291.4	146.5	111.8	P	P	P	P	P	P	P	P	3.76135	4	-1.8134	-4	2.87362	4	-2.3736	-4
1436718_at	neurexophilin 1	Nxph1				Cluster4		193.5	198.5	51.7	59.5	86	86.2	43.4	41	P	P	P	P	P	P	P	P	-2.27642	-4	-1.31754	-4	-3.52518	-4	-2.04028	-4
1436723_at	centromere protein I	Cenpi				Cluster4		180.4	178.1	70.8	59.7	28.6	54.1	26.8	33.8	P	P	P	P	A	A	A	A	-4.33495	-4	-2.15347	-4	-2.74713	-4	-1.36469	-2
1436725_at	RIKEN cDNA E130306D19 gene	E130306D19Rik				Cluster4		226.6	190.3	18.1	6.3	24.8	18.1	3	3	P	P	A	A	A	A	A	A	-9.71795	-4	-4.06667	-4	-17.0861	-4	-7.15	-4
1436737_a_at	sorbin and SH3 domain containing 1	Sorbs1			Cluster3			905.5	854.4	3855.2	4102.5	1238	1068.6	2208.6	1865.6	P	P	P	P	P	P	P	P	1.31064	4	-1.95319	-4	4.52168	4	1.76632	4
1436738_at	PIF1 5'-to-3' DNA helicase homolog (S. cerevisiae)	Pif1				Cluster4		276.5	290.7	40.1	37.4	40.3	28.2	19.6	12.4	P	P	P	P	P	P	A	A	-8.28029	-4	-2.42188	-4	-7.31871	-4	-2.14062	-4
1436755_at	inter-alpha (globulin) inhibitor H5	Itih5			Cluster3			68.7	74.5	189	167.4	36	36.6	183.2	160.6	P	P	P	P	P	P	P	P	-1.97245	-4	-1.03665	-2	2.48883	4	4.73554	4
1436763_a_at	Kruppel-like factor 9	Klf9		Cluster2				113.9	128.8	38	30.4	273.2	263.9	371.6	370.6	P	P	P	P	P	P	P	P	2.21302	4	10.8509	4	-3.54825	-4	1.38187	4
1436808_x_at	minichromosome maintenance deficient 5, cell division cycle 46 (S. cerevisiae)	Mcm5				Cluster4		1273.3	1121.8	578.9	604.8	244.6	198.6	110.7	108.9	P	P	P	P	P	P	P	P	-5.40411	-4	-5.39026	-4	-2.0234	-4	-2.01821	-4
1436815_x_at	RIKEN cDNA 1810010D01 gene	1810010D01Rik	Cluster1					39.1	22.2	76.6	68.3	184.6	182.4	233.4	93.1	A	P	P	P	P	P	P	P	5.98695	4	2.25328	4	2.36378	4	-1.12404	0
1436819_at	septin 6	40792				Cluster4		125.4	114	72.5	82.1	32.7	31.6	58.9	48.2	P	P	P	P	P	P	P	P	-3.72317	-4	-1.44351	-4	-1.54851	-4	1.66563	4
1436831_at	IQ motif and ubiquitin domain containing	Iqub		Cluster2				10.4	6	49.6	40.1	22.2	17	138.2	135	P	A	P	P	P	P	P	P	2.39024	4	3.04571	4	5.46951	4	6.96939	4
1436847_s_at	cell division cycle associated 8	Cdca8				Cluster4		1875.9	1636.9	297.3	329.8	226	189	109.8	114.9	P	P	P	P	P	P	P	P	-8.46458	-4	-2.79083	-4	-5.60166	-4	-1.84691	-4
1436850_at	cellular repressor of E1A-stimulated genes 2	Creg2			Cluster3			73.1	68.7	85.1	64.2	33.3	24.7	15.3	15.2	P	P	P	P	P	P	A	P	-2.44483	-4	-4.89508	-4	1.05289	0	-1.90164	-4
1436853_a_at	synuclein, alpha	Snca				Cluster4		613.2	451.2	125.9	107.8	211.7	209	175.1	187.6	P	P	P	P	P	P	P	P	-2.53007	-4	1.55199	4	-4.55456	-4	-1.15991	-4
1436872_at	transforming, acidic coiled-coil containing protein 3	Tacc3				Cluster4		274.5	278.8	95.2	97.4	64.5	79.6	110.6	64.2	P	P	P	P	P	P	M	P	-3.83969	-4	-1.10183	0	-2.87279	-4	1.21305	0
1436875_at	dynamin 3	Dnm3	Cluster1					28	23.6	21.2	16.8	62.3	52.6	17	20.9	P	P	P	M	P	P	A	P	2.22674	4	-1.00264	0	-1.35789	-4	-3.03166	-4
1436878_at	brain and acute leukemia, cytoplasmic	Baalc		Cluster2				45.1	20.2	52.6	69.2	23.8	24.2	98.1	135.3	A	A	A	A	A	A	P	P	-1.36042	0	1.91626	4	1.86524	4	4.8625	4
1436916_at	transmembrane protein 108	Tmem108	Cluster1					119.8	50.9	146.3	106.9	466.1	383.2	163	205.7	P	P	P	P	P	P	P	P	4.9754	4	1.45616	4	1.4833	2	-2.3035	-4
1436920_at	protocadherin 17	Pcdh17				Cluster4		330.1	312.4	73.8	66.1	69.4	66.1	237.4	173.3	P	P	P	P	P	P	P	P	-4.7417	-4	2.93567	4	-4.59257	-4	3.031	4
1436922_at	peptidylprolyl isomerase (cyclophilin) like 5	Ppil5				Cluster4		87.1	61.6	40.4	37.3	20.9	20.7	11.4	17.5	P	P	P	P	P	P	P	A	-3.57452	-4	-2.68858	-4	-1.91377	-4	-1.43945	-4
1436948_a_at	family with sequence similarity 70, member A	Fam70a		Cluster2				168.5	120.3	127.8	150.1	56.1	60.1	208.4	195.4	P	P	P	P	P	P	P	P	-2.48537	-4	1.45304	4	-1.03922	0	3.47504	4
1436970_a_at	platelet derived growth factor receptor, beta polypeptide	Pdgfrb			Cluster3			32.4	27.9	526.9	602.3	123.5	94.7	54.3	51.8	P	P	P	P	P	P	P	P	3.61857	4	-10.6428	-4	18.7264	4	-2.05655	-4
1436978_at	wingless-type MMTV integration site 9A	Wnt9a		Cluster2				4.8	13.4	99.1	69.6	90.5	76.7	92.1	94.8	A	A	P	P	P	P	P	P	9.18681	4	1.10788	0	9.26923	4	1.11782	4
1436990_s_at	coiled-coil-helix-coiled-coil-helix domain containing 10	Chchd10		Cluster2				725.3	726.1	3001.7	3255.8	3257.3	3101.8	5101.5	5259.2	P	P	P	P	P	P	P	P	4.38136	4	1.65573	4	4.31135	4	1.62927	4
1436994_a_at	histone cluster 1, H1c	Hist1h1c				Cluster4		3361.4	3058.6	1684.3	1577.2	337.2	447	527.7	445	P	P	P	P	P	P	P	P	-8.18669	-4	-3.35304	-4	-1.96842	-4	1.24037	2
1437030_at	phospholipase C, delta 4	Plcd4			Cluster3			240.7	243.6	1191.3	1212.7	565	515.4	1245	1087.9	P	P	P	P	P	P	P	P	2.23085	4	-1.03048	0	4.96387	4	2.15929	4
1437052_s_at	solute carrier family 2 (facilitated glucose transporter), member 3	Slc2a3				Cluster4		2881.6	2406	712.8	845.1	1404.7	1180.8	2174.8	2123.6	P	P	P	P	P	P	P	P	-2.0451	-4	2.7591	4	-3.39406	-4	1.6625	4
1437068_at	Centromere protein K	Cenpk				Cluster4		91.6	76.8	50.4	54	21.5	26	15.9	20.4	P	P	P	P	P	M	P	P	-3.54526	-4	-2.87603	-4	-1.61303	-4	-1.30854	-4
1437076_at	RIKEN cDNA A930017M01 gene	A930017M01Rik			Cluster3			10.1	19.2	138.9	162.7	54.6	42.5	102.2	108.7	A	P	P	P	P	P	P	P	3.31399	4	-1.43006	-4	10.2935	4	2.17199	4
1437086_at	achaete-scute complex homolog 1 (Drosophila)	Ascl1			Cluster3			914.1	821.6	1621.8	1539.6	369.6	279.4	1040.5	1032.3	P	P	P	P	P	P	P	P	-2.67442	-4	-1.52518	-4	1.8214	4	3.19384	4
1437173_at	sphingosine-1-phosphate receptor 3	S1pr3		Cluster2				18.4	8.6	199.7	178.4	73.5	56.7	426.6	455.9	P	A	P	P	P	P	P	P	4.82222	4	2.33404	4	14.0037	4	6.77803	4
1437186_at	cDNA sequence BC055324	BC055324				Cluster4		110.3	104.5	62.6	60.7	18.1	23.3	33.8	17.2	P	P	P	P	A	A	A	A	-5.18841	-4	-2.41765	-4	-1.74209	-4	1.23188	0
1437187_at	E2F transcription factor 7	E2f7				Cluster4		156.6	138.8	59.4	72.4	42.2	39.2	15.5	17.9	P	P	P	P	P	M	A	A	-3.62899	-4	-3.94611	-4	-2.24127	-4	-2.43713	-4
1437197_at	sorbin and SH3 domain containing 2	Sorbs2		Cluster2				174.8	142.9	237.9	230.1	207.7	191.5	640.9	633.4	P	P	P	P	P	P	P	P	1.25653	4	2.72286	4	1.47309	4	3.19213	4
1437218_at	fibronectin 1	Fn1		Cluster2				81.9	61.2	21.2	32.4	21.5	21.2	165	112.5	P	P	A	A	A	A	P	P	-3.35129	-4	5.17724	4	-2.66978	-4	6.49883	4
1437230_at	potassium voltage-gated channel, shaker-related subfamily, member 1	Kcna1		Cluster2				9.7	6.6	7.4	9.9	108.1	98.2	247.2	187.3	A	A	A	A	P	P	P	P	12.6564	4	25.1156	4	1.06135	2	2.10616	4
1437244_at	growth arrest-specific 2 like 3	Gas2l3				Cluster4		215.4	164.8	12.1	1.2	21.7	32	21.5	28.6	P	P	A	A	A	P	P	A	-7.08007	-4	3.76692	4	-28.5865	-4	-1.07186	-2
1437251_at	cell division cycle associated 2	Cdca2				Cluster4		182.5	199.6	47.8	43.5	26.8	38.3	18	18.3	P	P	P	M	P	P	A	A	-5.86943	-4	-2.51515	-4	-4.1851	-4	-1.79339	-4
1437270_a_at	cardiotrophin-like cytokine factor 1	Clcf1	Cluster1					49.6	35.2	216.1	205	307.5	307.6	373.3	270.6	P	P	P	P	P	P	P	P	7.25354	4	1.52909	4	4.9658	4	1.04682	0
1437277_x_at	transglutaminase 2, C polypeptide	Tgm2		Cluster2				51.1	41.1	40.9	61	37.1	25.9	120.1	135.8	P	P	P	P	P	P	P	P	-1.46349	-4	2.51129	4	1.10521	0	4.0619	4
1437303_at	interleukin 6 signal transducer	Il6st	Cluster1					223.7	213.2	336.1	328.7	889.6	922.9	887.1	799.2	P	P	P	P	P	P	P	P	4.14855	4	2.53655	4	1.52163	4	-1.07484	-4
1437339_s_at	proprotein convertase subtilisin/kexin type 5	Pcsk5			Cluster3			63	70.2	327.3	352.7	194.6	171.7	113.2	104.8	P	P	P	P	P	P	P	P	2.75	4	-3.11927	-4	5.10511	4	-1.68028	-4
1437370_at	shugoshin-like 2 (S. pombe)	Sgol2				Cluster4		523.8	451.4	91.3	107.1	89.2	67.8	56.4	42.1	P	P	P	P	M	A	A	A	-6.21146	-4	-2.01421	-4	-4.91532	-4	-1.59391	-4
1437400_at	neural precursor cell expressed, developmentally down-regulated gene 4-like	Nedd4l			Cluster3			43.9	41.1	143.3	142.5	76.2	39.7	121.3	75.3	P	P	P	P	P	P	P	P	1.36353	0	-1.45371	-4	3.36235	4	1.69629	2
1437405_a_at	insulin-like growth factor binding protein 4	Igfbp4				Cluster4		1237.1	1110.8	222.3	220.9	111.6	85.1	449.6	433.7	P	P	P	P	P	P	P	P	-11.9365	-4	1.99301	4	-5.29761	-4	4.49059	4
1437406_x_at	insulin-like growth factor binding protein 4	Igfbp4				Cluster4		1127.2	467.3	182.9	194.4	71	61.1	318	367.2	P	P	P	P	M	P	P	P	-12.0704	-4	1.81606	4	-4.22608	-4	5.18698	4
1437409_s_at	G protein-coupled receptor 126	Gpr126				Cluster4		145.7	143	49.3	52.5	47.1	32.5	116	107	P	P	P	P	P	P	P	P	-3.62688	-4	2.19057	4	-2.83595	-4	2.80151	4
1437417_s_at	glypican 6	Gpc6				Cluster4		81.8	101.6	24	12.1	92.7	79	102.8	66	P	P	P	A	P	P	P	P	-1.06814	-2	4.6759	4	-5.08033	-4	-1.01718	0
1437418_at	predicted gene 3515	Gm3515			Cluster3			7.6	1.1	96.6	96.8	13.4	20.8	21.3	26.3	A	A	P	P	A	A	A	A	3.93103	4	-4.06303	-4	22.2299	4	1.39181	4
1437458_x_at	clusterin /// similar to clusterin	Clu /// LOC100046120		Cluster2				1299	1366.4	5740.9	6668.9	5994.2	5456.1	6469.7	6884.3	P	P	P	P	P	P	P	P	4.2959	4	1.07609	2	4.65589	4	1.16626	4
1437462_x_at	matrix metallopeptidase 15	Mmp15				Cluster4		650.9	708.5	197	190.8	218	245.4	228.1	189.9	P	P	P	P	P	P	P	P	-2.93353	-4	1.07788	0	-3.50542	-4	-1.10861	-2
1437463_x_at	transforming growth factor, beta induced	Tgfbi		Cluster2				88.5	68.2	41.3	39.3	98.7	111.1	148.1	141.2	P	P	P	P	P	P	P	P	1.33886	4	3.58933	4	-1.94417	-4	1.37893	4
1437478_s_at	EF hand domain containing 2	Efhd2			Cluster3			119.3	350.2	854.9	1037.5	158.3	144	793.5	415.2	P	P	P	P	P	P	P	P	-1.55309	0	-1.56565	-4	4.03067	4	3.99835	4
1437523_s_at	sarcoglycan, gamma (dystrophin-associated glycoprotein)	Sgcg			Cluster3			0.4	6.1	68.3	74	3.9	9.3	35	48.3	A	P	P	P	A	A	P	P	2.03077	2	-1.70828	-4	21.8923	4	6.31061	4
1437549_at	RIKEN cDNA 2810408I11 gene	2810408I11Rik				Cluster4		174.7	122.4	36.8	52.9	26.5	27.8	6.5	7.5	P	P	A	A	A	A	A	A	-5.47145	-4	-6.40714	-4	-3.31215	-4	-3.87857	-4
1437558_at	RIKEN cDNA B130021B11 gene	B130021B11Rik	Cluster1					147.4	136.9	38.1	39.5	230	211	79.7	72.9	P	P	A	A	P	P	P	P	1.55118	4	1.96649	4	-3.66366	-4	-2.88991	-4
1437569_at	transmembrane protein 132E	Tmem132e				Cluster4		115	81.9	27	26.9	44	46.6	23.6	13.8	P	P	A	A	A	M	A	A	-2.17329	-4	-1.44118	-4	-3.65306	-4	-2.42246	-4
1437576_at	RIKEN cDNA 2810427A07 gene	2810427A07Rik	Cluster1					193.2	148.8	538.8	537.9	713.2	599.4	602.6	398.5	P	P	P	P	P	P	P	P	3.83801	4	-1.07552	0	3.14825	4	-1.31116	-2
1437580_s_at	NIMA (never in mitosis gene a)-related expressed kinase 2	Nek2				Cluster4		501.9	393.6	80.5	65.1	73.6	60.6	25.4	13.8	P	P	M	M	A	A	A	A	-6.67288	-4	-3.71429	-4	-6.15041	-4	-3.42347	-4
1437584_at	---	---			Cluster3			18.3	12.3	85	87.7	0.8	3.1	27.1	24.2	A	A	P	P	A	A	P	A	-7.84615	-4	-3.36647	-4	5.64379	4	13.1538	4
1437611_x_at	kinesin family member 2C	Kif2c				Cluster4		883.2	795.5	164.4	157	101.6	92.2	32.4	41.7	P	P	P	P	P	P	P	P	-8.66202	-4	-4.33738	-4	-5.22309	-4	-2.61538	-4
1437640_at	RIKEN cDNA 6430704M03 gene	6430704M03Rik					Cluster5	97.9	73.4	35	17.5	80.3	61.5	53.3	69.3	P	P	P	P	P	P	P	P	-1.20804	-2	2.33524	4	-3.26286	-4	-1.15661	-2
1437642_at	ArfGAP with FG repeats 2	Agfg2				Cluster4		400.6	286.8	90.4	68.4	123	139.6	135	113	P	P	M	M	P	P	P	P	-2.61767	-4	1.56171	4	-4.32872	-4	-1.05887	-2
1437689_x_at	clusterin /// similar to clusterin	Clu /// LOC100046120		Cluster2				1511.8	1367.2	7491.1	7803.4	6493	5987.3	7908.3	7943.3	P	P	P	P	P	P	P	P	4.33494	4	1.03642	4	5.31243	4	1.27013	4
1437716_x_at	kinesin family member 22	Kif22				Cluster4		3622.8	2903.9	642.9	729.9	630.4	519.4	280.5	333.4	P	P	P	P	P	P	P	P	-5.67638	-4	-2.23619	-4	-4.7543	-4	-1.87294	-4
1437780_at	Fanconi anemia, complementation group B	Fancb				Cluster4		63.7	61.4	28.3	28.5	23.9	14.6	22.1	24.4	P	P	P	P	P	P	A	A	-3.24935	-4	-1.22151	-4	-2.20246	-4	1.20779	2
1437784_at	runt-related transcription factor 1; translocated to, 1 (cyclin D-related)	Runx1t1			Cluster3			26	33	112.2	72.4	46.2	38.3	57.3	57.7	P	P	P	P	P	P	P	P	1.4322	4	-1.60522	-4	3.12881	4	1.36095	4
1437833_at	latent transforming growth factor beta binding protein 3	Ltbp3			Cluster3			37	14.6	86.8	106	40.5	29.4	65.6	36.3	P	P	P	P	P	P	P	P	1.35465	2	-1.89205	-4	3.73643	4	1.4578	2
1437841_x_at	cold shock domain containing C2, RNA binding	Csdc2		Cluster2				123.3	120.9	323.5	433	330.3	268.2	411	437.4	P	P	P	P	P	P	P	P	2.45086	4	1.12148	2	3.09787	4	1.41754	4
1437846_x_at	beta-site APP-cleaving enzyme 2	Bace2		Cluster2				1	1.1	54.5	62.2	40.3	23.9	126.4	119.7	A	A	A	A	A	A	P	P	30.5714	4	2.10883	4	55.5714	4	3.83333	4
1437868_at	family with sequence similarity 46, member A	Fam46a				Cluster4		148.3	84.6	23.4	39.1	33.6	41.3	94.3	71.3	P	P	P	P	P	P	P	P	-3.10948	-4	2.6496	4	-3.7264	-4	2.21095	4
1437871_at	similar to phosphoglucomutase 5 /// phosphoglucomutase 5	LOC100046963 /// Pgm5			Cluster3			32.3	25.5	57.2	73.5	32.9	24.9	20.5	20.3	P	P	P	P	A	P	A	A	1	0	-3.20343	-4	2.26125	4	-1.41667	-4
1437889_x_at	biglycan	Bgn			Cluster3			143.5	127.7	590.8	631.7	237.7	282.9	190.4	128.7	P	P	P	P	P	P	P	P	1.91962	4	-3.83109	-4	4.50774	4	-1.63146	-4
1437900_at	RIKEN cDNA 4930523C07 gene	4930523C07Rik			Cluster3			32.8	29.9	119.6	142.8	54.4	49.6	105.8	99	P	P	P	P	P	P	P	P	1.65869	4	-1.28125	-4	4.18501	4	1.96923	4
1437902_s_at	retinoic acid receptor responder (tazarotene induced) 2	Rarres2		Cluster2				9.1	15	34.7	72	40.5	28.1	177.9	181.8	A	A	P	P	P	A	P	P	2.84647	4	3.37113	4	4.42739	4	5.24344	4
1438007_at	family with sequence similarity 19, member A2	Fam19a2					Cluster5	59.7	52.1	12.5	14.7	56.2	53.8	49.3	49.3	P	P	P	P	P	P	P	P	-1.01636	0	3.625	4	-4.11029	-4	-1.11562	-4
1438009_at	predicted gene 11276 /// histone cluster 1, H2ad /// histone cluster 1, H2ao	Gm11276 /// Hist1h2ad /// Hist1h2ao				Cluster4		5107.6	5175.7	1941.2	1957.2	942.5	1011.8	238.9	182.5	P	P	P	P	P	P	P	P	-5.26188	-4	-9.25107	-4	-2.63783	-4	-4.63764	-4
1438030_at	RAS, guanyl releasing protein 3	Rasgrp3		Cluster2				11.6	8.9	35.7	38.4	5.7	14.7	68.8	52.2	A	A	P	P	A	P	P	P	-1.0049	0	1.63293	4	3.61463	4	5.93137	4
1438044_at	RIKEN cDNA 1700047M11 gene	1700047M11Rik	Cluster1					34.4	25.8	50.9	41.2	102.1	89.7	60	39.6	A	P	M	P	P	P	P	A	3.18605	4	1.08143	0	1.5299	4	-1.9257	-4
1438073_at	sprouty homolog 3 (Drosophila)	Spry3					Cluster5	77.4	89.2	16.4	19	75.5	90.2	25.7	42.1	P	P	A	P	P	P	P	P	-1.00543	0	1.91525	4	-4.70621	-4	-2.44395	-4
1438161_s_at	replication factor C (activator 1) 4	Rfc4				Cluster4		411.2	378.1	195.7	203.3	119	112	122.9	133.9	P	P	P	P	P	P	P	P	-3.41688	-4	-1.55374	-4	-1.9782	-4	1.11169	4
1438193_at	neurexin III	Nrxn3			Cluster3			12.7	26.4	109.9	97.3	62.3	48.1	24.1	32	P	P	P	P	P	P	P	P	2.82353	4	-3.6934	-4	5.29923	4	-1.96791	-4
1438201_at	pyruvate dehyrogenase phosphatase catalytic subunit 1	Pdp1			Cluster3			92.4	64.4	411.1	382.8	286.1	234.7	431.4	356.8	P	P	P	P	P	P	P	P	3.32143	4	-1.00723	0	5.06314	4	1.51344	4
1438232_at	forkhead box P2	Foxp2			Cluster3			133.7	81.5	164.1	170.9	38.2	44.6	56.6	49.2	P	P	P	P	P	P	P	P	-2.59903	-4	-3.16635	-4	1.55669	4	1.27778	4
1438272_at	CUB and Sushi multiple domains 3	Csmd3					Cluster5	106.5	88.4	35.1	24.8	145.9	85.1	36.7	50.9	P	P	P	P	P	P	P	P	1.18522	0	1.46244	4	-3.25376	-4	-2.63699	-4
1438303_at	transforming growth factor, beta 2	Tgfb2	Cluster1					97.3	70.5	212.2	227.5	293.3	258.6	197.2	190.3	P	P	P	P	P	P	P	P	3.28903	4	-1.13471	-4	2.62038	4	-1.42426	-4
1438307_at	high mobility group box 2	Hmgb2				Cluster4		197.2	111.3	62.3	54.1	62.7	36.8	36.4	39.3	P	P	P	P	P	P	P	P	-3.1005	-4	-1.53765	-4	-2.65034	-4	-1.3144	-2
1438320_s_at	minichromosome maintenance deficient 7 (S. cerevisiae)	Mcm7				Cluster4		2668.5	2345.1	1879.9	1989.1	927.7	827.5	607.4	515.8	P	P	P	P	P	P	P	P	-2.85643	-4	-3.44462	-4	-1.29584	-4	-1.56268	-4
1438322_x_at	farnesyl diphosphate farnesyl transferase 1	Fdft1					Cluster5	3709.1	3193.9	821.2	832.5	2489.4	2329.1	1506.2	1375.3	P	P	P	P	P	P	P	P	-1.4326	-4	1.74246	4	-4.17428	-4	-1.67222	-4
1438324_at	RIKEN cDNA 9330182L06 gene	9330182L06Rik				Cluster4		101.9	96.5	32.6	25.9	64.2	52.6	52.8	58.7	P	P	P	P	P	P	P	P	-1.69863	-4	1.90598	4	-3.39145	-4	-1.04753	0
1438331_at	---	---				Cluster4		100.9	100.9	64.8	67	31.9	30.8	74.1	40	P	P	P	P	P	A	P	A	-3.2185	-4	-1.15513	0	-1.53111	-4	1.81978	4
1438339_at	Fanconi anemia, complementation group D2	Fancd2				Cluster4		123.8	98.9	27.5	28.7	23.4	15.9	21.6	5.4	P	P	P	P	P	P	P	A	-5.66667	-4	-2.08148	-4	-3.96263	-4	-1.45556	-2
1438378_at	RIKEN cDNA 1700013G23 gene	1700013G23Rik		Cluster2				31.4	30.3	40.8	35.4	15.3	9.9	54.3	69.8	P	P	P	P	P	A	P	P	-2.44841	-4	1.62861	4	1.23501	4	4.9246	4
1438385_s_at	glutamic pyruvate transaminase (alanine aminotransferase) 2	Gpt2				Cluster4		2422.7	1811.9	1135.3	1045.3	693.1	601.4	990.7	702.2	P	P	P	P	P	P	P	P	-3.27122	-4	-1.28809	-4	-1.94194	-4	1.30776	4
1438390_s_at	pituitary tumor-transforming gene 1	Pttg1				Cluster4		4208.7	3972.5	623.5	749	566.6	524.9	508	515.4	P	P	P	P	P	P	P	P	-7.49537	-4	-1.34112	-4	-5.9608	-4	-1.06654	-4
1438405_at	fibroblast growth factor 7	Fgf7		Cluster2				21.3	20.1	37.8	33.6	34.6	50.9	116.9	99.7	P	P	P	P	P	P	P	P	2.06522	4	3.03361	4	1.72464	4	2.53333	4
1438434_at	Rho GTPase activating protein 11A	Arhgap11a				Cluster4		1158.6	982.3	243	236.3	247.4	191.8	193.3	186.2	P	P	P	P	P	P	P	P	-4.87454	-4	-1.26298	-4	-4.46672	-4	-1.15731	-2
1438452_at	nebulette	Nebl						767.1	702	490	479.5	223.3	173.2	741.2	654.3	P	P	P	P	P	P	P	P	-3.70517	-4	1.4394	4	-1.51532	-4	3.51955	4
1438470_at	suppressor of cytokine signaling 2	Socs2			Cluster3			24.3	15.6	80.9	72.8	45.1	32.9	56.8	44.7	A	A	P	P	A	A	P	P	1.95489	4	-1.51429	-4	3.85213	4	1.30128	2
1438494_at	histamine receptor H1 /// similar to histamine receptor H1	Hrh1 /// LOC100041871				Cluster4		280.2	309.9	64.2	69.4	48.4	33.7	87	85.8	P	P	P	P	P	P	P	P	-7.18758	-4	1.29341	4	-4.41692	-4	2.10475	4
1438531_at	RIKEN cDNA A730054J21 gene	A730054J21Rik	Cluster1					11.6	17.4	33.8	50.8	221.4	196.1	120.5	123.6	A	A	A	P	P	P	P	P	14.3966	4	2.88534	4	2.91724	4	-1.71036	-4
1438602_s_at	mannan-binding lectin serine peptidase 1	Masp1				Cluster4		261.8	247.9	74.4	60.9	65	69.2	64.4	58.7	P	P	P	P	M	P	M	A	-3.79806	-4	-1.09911	-2	-3.76718	-4	-1.09017	-4
1438628_x_at	contactin 3	Cntn3	Cluster1					54.6	45.4	8.7	16.3	142.2	119.2	18.7	21.6	P	P	A	A	P	P	P	P	2.614	4	1.612	4	-4	-4	-6.48635	-4
1438645_x_at	beta-site APP-cleaving enzyme 2	Bace2		Cluster2				4.6	4.3	48.7	61.4	20.7	39	139.6	184	A	A	P	A	A	A	P	P	6.70787	4	2.93915	4	12.3708	4	5.42044	4
1438651_a_at	apelin receptor	Aplnr	Cluster1					13	2.8	27.1	27	141.8	119.7	117.7	84.3	A	A	A	M	P	P	P	P	16.5506	4	3.73383	4	3.42405	4	-1.29455	-4
1438658_a_at	sphingosine-1-phosphate receptor 3	S1pr3		Cluster2				89.1	89.9	1311.2	1526.4	504	425.9	2386	2252	P	P	P	P	P	P	P	P	5.19497	4	1.63448	4	15.8525	4	4.98763	4
1438671_at	protein phosphatase 2 (formerly 2A), regulatory subunit B (PR 52), gamma isoform	Ppp2r2c		Cluster2				20.9	23.6	28.8	24.7	38.6	48.4	133.9	117.5	A	A	A	A	M	A	P	P	1.95506	4	4.69907	4	1.20225	4	2.88966	4
1438684_at	NUAK family, SNF1-like kinase, 1	Nuak1	Cluster1					64.2	70	113.9	89.9	734.8	681.5	285.7	247	P	P	P	P	P	P	P	P	10.5537	4	2.61384	4	1.51863	4	-2.65872	-4
1438729_at	SRY-box containing gene 1	Sox1			Cluster3			448.9	239.5	1348.4	1124.9	316.1	342.3	829.2	753.1	P	P	P	P	P	P	P	P	-1.04557	0	-1.5631	-4	3.59282	4	2.40325	4
1438737_at	zinc finger protein of the cerebellum 3	Zic3				Cluster4		127.7	125.1	78.1	89.1	45.1	26.2	40.9	34.6	P	P	P	P	P	P	P	P	-3.54558	-4	-2.21457	-4	-1.51196	-4	1.05891	0
1438755_at	expressed sequence C80068	C80068	Cluster1					92.8	74.2	160.3	175.8	296	228	203.7	120.3	P	P	P	P	P	P	P	P	3.13772	4	-1.03735	0	2.01257	4	-1.61728	-4
1438785_at	ectonucleotide pyrophosphatase/phosphodiesterase 6	Enpp6	Cluster1					355.7	420.4	345.1	238	1649.6	1778	457	423.4	P	P	P	P	P	P	P	P	4.41644	4	1.50986	4	-1.33099	-4	-3.89323	-4
1438797_at	---	---				Cluster4		72.7	75.6	17.7	14.3	34	16.1	17.4	22.4	P	P	P	A	P	A	A	P	-2.96008	-4	1.24375	2	-4.63438	-4	-1.25879	0
1438799_at	Dlx6 opposite strand transcript 1	Dlx6os1			Cluster3			12.8	6.8	230.2	232.8	54.3	47.4	16.9	20	P	A	P	P	P	P	P	P	5.18878	4	-12.5474	-4	23.6224	4	-2.7561	-4
1438805_at	cyclin D3	Ccnd3			Cluster3			17.3	16.9	59.8	54.5	14.4	6.6	25.5	21	A	A	P	P	A	A	A	A	-1.62857	-4	-2.45806	-4	3.34211	4	2.21429	4
1438852_x_at	minichromosome maintenance deficient 6 (MIS5 homolog, S. pombe) (S. cerevisiae)	Mcm6				Cluster4		930.3	765.3	634.2	549.6	241.7	202.8	241.1	221.3	P	P	P	P	P	P	P	P	-3.81462	-4	-2.56012	-4	-1.43234	-4	1.04027	0
1438863_at	RIKEN cDNA A530079E22 gene	A530079E22Rik			Cluster3			41.3	22.7	100.6	111.2	36.3	27.1	58.3	48.4	P	P	P	P	P	P	P	P	-1.00946	0	-1.985	-4	3.30938	4	1.68297	4
1438948_x_at	translocator protein	Tspo						111.9	103.6	60.8	72.4	19	19	109.1	111.1	P	P	P	P	P	P	P	P	-5.67105	-4	1.65315	4	-1.61787	-4	5.79474	4
1438982_s_at	FLYWCH family member 2	Flywch2		Cluster2				6.6	11.1	26.5	30.7	19.1	18.2	78.4	53.4	A	A	M	P	A	A	P	P	2.10734	4	2.3042	4	3.23164	4	3.53351	4
1439006_x_at	family with sequence similarity 70, member A	Fam70a		Cluster2				82.9	70.6	72	85.3	41.9	46	140.8	133.8	P	P	P	P	P	P	P	P	-1.7463	-4	1.74571	4	1.02476	2	3.124	4
1439011_at	---	---			Cluster3			36.8	30.3	70.1	77.4	29.8	19.1	30.4	14.7	P	P	P	P	P	P	P	A	-1.37219	-4	-3.27051	-4	2.19821	4	-1.08426	0
1439018_at	FH2 domain containing 1	Fhdc1		Cluster2				85	85.2	72	101.2	75.7	79.7	344.7	283.1	P	P	P	P	P	P	P	P	-1.09524	-4	3.62471	4	1.01763	0	4.0399	4
1439036_a_at	ATPase, Na+/K+ transporting, beta 1 polypeptide	Atp1b1		Cluster2				1238.9	1099.8	2259.9	2039.1	3933	3823.8	5257.7	4996.8	P	P	P	P	P	P	P	P	3.31671	4	2.38532	4	1.8382	4	1.322	4
1439040_at	centromere protein E	Cenpe				Cluster4		161.1	157.6	20.9	20.3	21.3	21.5	10	6	P	P	P	P	P	P	M	A	-7.44626	-4	-2.575	-4	-7.73544	-4	-2.675	-4
1439050_at	glutamate-cysteine ligase, modifier subunit	Gclm		Cluster2				262.5	214.1	610.7	630	891.5	773.2	1005.4	904.5	P	P	P	P	P	P	P	P	3.49287	4	1.53937	4	2.60323	4	1.14729	4
1439068_at	endoplasmic reticulum aminopeptidase 1	Erap1			Cluster3			20.5	18.9	60.1	63.3	40.4	32	56.2	31.7	A	P	P	P	P	P	P	P	1.83756	4	-1.40387	-4	3.13198	4	1.21409	0
1439091_at	Fanconi anemia, complementation group D2	Fancd2				Cluster4		125.1	90	28	40	59	51.7	34.7	40.6	P	P	P	P	P	P	P	P	-1.94309	-4	1.10735	2	-3.16324	-4	-1.47012	-4
1439096_at	D-aspartate oxidase	Ddo		Cluster2				21.2	26.6	406.6	561	24.7	72.5	656.1	721.8	P	P	P	P	P	P	P	P	2.03347	2	1.42404	4	20.2427	4	14.1759	4
1439117_at	calmin	Clmn		Cluster2				8.4	11.8	101.8	126.5	72	63.1	171.3	154.7	A	A	P	P	P	P	P	P	6.68812	4	1.42795	4	11.302	4	2.41303	4
1439148_a_at	phosphofructokinase, liver, B-type	Pfkl		Cluster2				736.7	617.7	208.4	160.9	361.5	299.1	794	723.1	P	P	P	P	P	P	P	P	-2.05026	-4	4.10804	4	-3.66748	-4	2.29655	4
1439252_at	---	---				Cluster4		131.8	150	47.7	58.6	40.6	34.6	28.5	24.9	P	P	P	P	P	A	A	M	-3.74734	-4	-1.99064	-4	-2.65099	-4	-1.40824	-4
1439269_x_at	minichromosome maintenance deficient 7 (S. cerevisiae)	Mcm7				Cluster4		722.7	685	556.3	587.6	287.7	221.4	201	142.8	P	P	P	P	P	P	P	P	-2.76508	-4	-3.32723	-4	-1.23061	-4	-1.4808	-4
1439301_at	---	---				Cluster4		151.9	121.4	57.2	63.2	53.9	36.9	64.8	46.8	P	P	P	P	P	P	P	P	-3.00991	-4	-1.07885	0	-2.26993	-4	1.22907	2
1439313_at	latrophilin 3	Lphn3					Cluster5	171.5	142.6	60.2	41.1	131.2	79.6	70	71.4	P	P	P	P	P	P	P	P	-1.49004	-4	1.39585	4	-3.10069	-4	-1.49081	-4
1439334_at	---	---			Cluster3			1.7	1.8	118.7	140.9	6.6	7.5	1.4	1.4	A	A	P	P	A	A	A	A	4.02857	4	-92.7143	-4	74.1714	4	-5.03571	-4
1439364_a_at	matrix metallopeptidase 2	Mmp2		Cluster2				52.5	25.7	153.2	201.1	219.7	190.4	717.7	659.3	A	A	P	P	P	P	P	P	5.24425	4	3.88654	4	4.53069	4	3.35772	4
1439368_a_at	solute carrier family 9 (sodium/hydrogen exchanger), member 3 regulator 2	Slc9a3r2		Cluster2				40.7	29.4	67.6	80.1	35.6	28	121.5	103.8	A	A	P	A	A	A	P	P	-1.1022	-2	1.52539	4	2.10699	4	3.54245	4
1439377_x_at	cell division cycle 20 homolog (S. cerevisiae)	Cdc20				Cluster4		3397.4	3099.1	312.4	361.1	339.4	322.1	204.2	202.1	P	P	P	P	P	P	P	P	-9.82086	-4	-1.65764	-4	-9.64588	-4	-1.62811	-4
1439380_x_at	maternally expressed 3	Meg3	Cluster1					206.2	217.8	976.9	1086.7	1186.9	1085.1	764.3	515.6	P	P	P	P	P	P	P	P	5.35849	4	-1.61231	-4	4.86698	4	-1.77514	-4
1439397_at	formin 1	Fmn1			Cluster3			14.1	19.9	115.7	127.6	75.5	78.2	139.5	121	P	P	P	P	P	P	P	P	4.52059	4	1.07069	2	7.15588	4	1.69486	4
1439407_x_at	transgelin 2	Tagln2				Cluster4		387.7	413.2	33.2	38.6	30.7	18.8	86.6	85.5	P	P	A	A	A	A	M	A	-16.1798	-4	2.39694	4	-11.1546	-4	3.47677	4
1439435_x_at	phosphoglycerate kinase 1	Pgk1				Cluster4		6193.2	3427.4	719.1	826.8	1559	1551.3	3528.7	3020.3	P	P	P	P	P	P	P	P	-3.09314	-4	4.23637	4	-6.2233	-4	2.10558	4
1439436_x_at	inner centromere protein	Incenp				Cluster4		1890.4	1669.6	608.1	623.3	353.2	363.7	340.9	247.1	P	P	P	P	P	P	P	P	-4.96583	-4	-2.09422	-4	-2.89102	-4	-1.21922	-4
1439510_at	shugoshin-like 1 (S. pombe)	Sgol1				Cluster4		165.7	152.7	29.2	34.1	20	25.3	5.4	5.1	P	P	A	A	A	A	A	A	-7.0287	-4	-6.02857	-4	-5.03002	-4	-4.31429	-4
1439520_at	denticleless homolog (Drosophila)	Dtl				Cluster4		154.1	122.2	94.6	85.3	52.9	35.2	42.3	21.2	P	P	P	P	P	P	P	A	-3.13621	-4	-2.83307	-4	-1.53585	-4	-1.3874	-2
1439542_at	zinc finger protein 651	Zfp651		Cluster2				44.4	26.2	204.1	188.2	172.9	175.1	263.3	266.8	A	A	P	P	P	P	P	M	4.92918	4	1.35126	4	5.55666	4	1.52328	4
1439557_s_at	LIM domain binding 2	Ldb2			Cluster3			330.1	237.8	1076.4	1034.6	701.8	611.8	978.2	887.7	P	P	P	P	P	P	P	P	2.31308	4	-1.13136	-4	3.7172	4	1.42045	4
1439604_at	a disintegrin-like and metallopeptidase (reprolysin type) with thrombospondin type 1 motif, 16	Adamts16		Cluster2				18.7	6	5.8	12.3	46.2	41.6	69.1	75.4	A	A	A	A	P	P	P	P	3.55466	4	7.98343	4	-1.36464	-2	1.64579	4
1439667_at	hypothetical protein LOC100302688	LOC100302688		Cluster2				10.7	16.8	31.5	43.2	111.6	110.3	303.9	259.1	A	A	A	A	P	P	P	P	8.06909	4	7.53681	4	2.71636	4	2.53718	4
1439695_a_at	kinesin family member 20B	Kif20b				Cluster4		166.4	174.4	47	38.2	33.6	24.8	27.5	21.6	P	P	P	P	P	P	P	P	-5.83562	-4	-1.73523	-4	-4	-4	-1.18941	-2
1439734_at	---	---				Cluster4		514.8	436.9	125.5	105.3	185.8	190.2	183.2	163.7	P	P	P	P	P	P	P	P	-2.53112	-4	1.50303	4	-4.12348	-4	-1.08389	-4
1439748_at	dipeptidylpeptidase 6	Dpp6				Cluster4		367	302.6	157.9	96.2	48.5	39.9	74.8	78.8	P	P	P	P	P	P	P	P	-7.57466	-4	-1.6543	-4	-2.63518	-4	1.73756	4
1439753_x_at	sine oculis-related homeobox 4 homolog (Drosophila)	Six4				Cluster4		62.1	70.1	11.9	17.9	23.6	28.2	17	23.6	P	P	A	M	P	P	P	P	-2.55212	-4	1.36242	2	-4.43624	-4	-1.27586	-2
1439757_s_at	Eph receptor A4	Epha4	Cluster1					18.5	11	33.5	20	74.4	75	78.6	61.1	A	A	P	P	P	P	P	P	5.06441	4	2.61121	4	1.81356	4	-1.06943	0
1439785_at	RIKEN cDNA 9630013A20 gene	9630013A20Rik	Cluster1					56.1	57.9	86.4	90.5	252.8	202.1	285.4	267.2	P	P	P	P	P	P	P	P	3.99035	4	3.1238	4	1.55175	4	1.21477	4
1439787_at	purinergic receptor P2X, ligand-gated ion channel, 7	P2rx7				Cluster4		306.7	252.4	123.5	134.9	74.2	76.4	60.2	63.8	P	P	P	P	P	P	P	P	-3.71248	-4	-2.08387	-4	-2.1637	-4	-1.21452	-4
1439799_at	---	---			Cluster3			73.5	62.6	288.6	244.7	130.7	106.1	162.3	170.9	P	P	P	P	P	P	P	P	1.7399	4	-1.60054	-4	3.91844	4	1.40709	4
1439821_at	Lrp2 binding protein	Lrp2bp				Cluster4		76.9	55	1.4	2.9	14.1	6.5	21.4	14.8	P	P	A	A	A	A	A	A	-6.40291	-4	8.4186	4	-30.6744	-4	1.75728	4
1439827_at	a disintegrin-like and metallopeptidase (reprolysin type) with thrombospondin type 1 motif, 12	Adamts12				Cluster4		134	125.1	59.5	64.4	32.2	20.6	46.2	47.3	P	P	P	P	P	P	P	P	-4.9072	-4	-1.32513	-4	-2.0912	-4	1.77083	4
1439854_at	harakiri, BCL2 interacting protein (contains only BH3 domain)	Hrk			Cluster3			41.3	11.3	90	108.3	30	37.9	53.2	67.1	A	A	P	P	M	A	A	P	1.29087	0	-1.64838	-4	3.76996	4	1.77172	4
1439864_at	coiled-coil domain containing 40	Ccdc40		Cluster2				22.1	5.4	43.4	21.1	14	12.4	58.9	53.4	A	A	A	A	A	A	P	P	-1.04167	0	1.74109	4	2.34545	2	4.25379	4
1439874_at	RIKEN cDNA 9330102E08 gene	9330102E08Rik	Cluster1					19.9	34.3	131.8	124.3	175.7	162.1	123.3	90.5	A	A	P	P	P	P	P	P	6.23247	4	-1.19785	-4	4.72509	4	-1.57998	-4
1439894_at	RIKEN cDNA A730056I06 gene	A730056I06Rik				Cluster4		764.8	651.5	517.4	580.1	153.3	163.7	197.1	193.4	P	P	P	P	P	P	P	P	-4.46782	-4	-2.8105	-4	-1.29048	-4	1.23186	4
1439937_at	Transmembrane 9 superfamily member 1	Tm9sf1			Cluster3			19.2	17	54.4	66.5	36.4	29.1	40.6	47.4	A	P	P	P	P	P	P	P	1.80939	4	-1.37386	-4	3.33978	4	1.34351	4
1440016_at	---	---				Cluster4		57.9	56.3	13.8	18.7	17	14.3	19.1	3.1	P	P	A	A	A	A	A	A	-3.64856	-4	-1.46396	0	-3.51385	-4	-1.40991	0
1440056_at	---	---			Cluster3			134.6	101.9	177.2	155.4	73.4	74.1	37	32.5	P	P	P	P	P	P	A	A	-1.60339	-4	-4.78561	-4	1.40634	4	-2.1223	-4
1440108_at	forkhead box P2	Foxp2			Cluster3			70.7	58.5	78.4	73.8	11.3	18.4	19.8	17.7	P	P	P	P	A	P	P	P	-4.35017	-4	-4.05867	-4	1.17802	4	1.26263	2
1440128_s_at	seizure related 6 homolog like	Sez6l					Cluster5	83.4	79.7	28.4	18	63.6	49.7	48.6	53.6	P	P	P	P	P	P	P	P	-1.43954	-4	2.20259	4	-3.51509	-4	-1.10861	-2
1440138_at	---	---				Cluster4		64.4	63.3	12.7	1.6	21.6	33.4	32	14.8	P	P	A	A	A	A	A	A	-2.32182	-4	3.27273	4	-8.93007	-4	-1.17521	-2
1440142_s_at	glial fibrillary acidic protein	Gfap		Cluster2				182.3	129.2	3096.3	3386.4	2503.1	2614.9	4789.6	4583.4	P	P	P	P	P	P	P	P	16.4302	4	1.44585	4	20.8112	4	1.83138	4
1440147_at	leucine-rich repeat LGI family, member 2	Lgi2				Cluster4		58.8	59.4	15.2	8.4	19.3	27	19.4	10.4	P	P	P	A	P	P	P	P	-2.55292	-4	1.26271	2	-5.00847	-4	-1.55369	-2
1440181_at	predicted gene 1568	Gm1568			Cluster3			49	49.3	252.1	253	87.3	88.2	178.7	122.8	P	P	P	P	P	P	P	P	1.78535	4	-1.67529	-4	5.13835	4	1.71795	4
1440213_a_at	RIKEN cDNA 2010001M06 gene	2010001M06Rik		Cluster2				21.5	19.5	24.7	24.7	22.7	21.3	76.6	81.1	A	A	A	A	A	A	P	P	1.07317	2	3.19231	4	1.20488	4	3.58409	4
1440311_at	sorbin and SH3 domain containing 1	Sorbs1			Cluster3			166.9	131.9	661.3	830.8	231.7	173.6	384.3	314.9	P	P	P	P	P	P	P	P	1.35643	4	-2.13401	-4	4.99364	4	1.72514	4
1440342_at	RIKEN cDNA G530011O06 gene	G530011O06Rik			Cluster3			22.4	31.1	91.9	92.4	48.4	35.1	101.6	70.9	P	P	P	P	P	P	P	P	1.56075	4	-1.06841	0	3.44486	4	2.06587	4
1440451_at	RIKEN cDNA D730048J04 gene	D730048J04Rik		Cluster2				19.4	2.1	24	9.8	4.1	24.5	59.2	55.8	A	A	P	A	A	A	P	P	1.33023	2	3.40237	4	1.57209	2	4.02098	4
1440452_at	dystrophin related protein 2	Drp2			Cluster3			54.4	52	221.7	252.2	81.6	90.4	144.5	103	P	P	P	P	P	P	P	P	1.61654	4	-1.91475	-4	4.45395	4	1.43895	4
1440455_at	calcium/calmodulin-dependent protein kinase II inhibitor 1	Camk2n1			Cluster3			26.7	11.7	58.5	68.2	35.7	34.5	26.8	49.8	A	A	P	P	A	A	A	P	1.82812	4	-1.65405	-4	3.29948	4	1.09117	0
1440477_at	---	---			Cluster3			30.6	21.6	88.4	89.7	51	49.9	93.4	79.5	P	P	P	P	P	P	P	P	1.93295	4	-1.03008	0	3.41188	4	1.71358	4
1440487_at	deleted in colorectal carcinoma	Dcc					Cluster5	749.2	661.1	151.9	158.3	702.2	609.7	238.6	226.7	P	P	P	P	P	P	P	P	-1.07501	-2	1.5	4	-4.54642	-4	-2.81947	-4
1440519_at	trans-acting transcription factor 8	Sp8			Cluster3			46.1	57.3	209.5	186	83.9	66.7	47.7	45.8	P	P	P	P	P	P	P	P	1.45648	4	-4.22995	-4	3.82495	4	-1.6107	-4
1440527_at	---	---				Cluster4		255.7	283.7	124.4	126.8	55.8	52.9	198.3	157.8	P	P	P	P	P	P	P	P	-4.96228	-4	1.4176	4	-2.14729	-4	3.27599	4
1440534_at	predicted gene 10001	Gm10001	Cluster1					26.8	33.2	60.6	69.3	77.3	58.5	23.9	14.1	A	A	P	P	P	P	A	A	2.26333	4	-3.41842	-4	2.165	4	-3.57368	-4
1440545_at	predicted gene 10828 /// glutamate receptor, metabotropic 1	Gm10828 /// Grm1			Cluster3			25.5	7.2	52.5	55.8	38.8	23.7	11	12.2	A	A	P	P	P	P	A	A	1.91131	2	-4.6681	-4	3.31193	4	-2.69397	-4
1440615_at	dual specificity phosphatase 16	Dusp16				Cluster4		117.7	111.9	51.9	57.6	34.2	40.7	59.7	61.8	P	P	P	P	P	P	P	P	-3.06542	-4	1.10959	4	-2.0968	-4	1.62216	4
1440633_at	nei like 3 (E. coli)	Neil3				Cluster4		157.8	119.1	44.1	46.1	21.4	21	14.8	7.4	P	P	P	P	P	P	A	A	-6.53066	-4	-4.06306	-4	-3.06984	-4	-1.90991	-4
1440635_at	palladin, cytoskeletal associated protein	Palld				Cluster4		181.8	163.6	163.7	162.8	55	41.2	124.7	76.6	P	P	P	P	P	P	P	P	-3.59044	-4	-1.62196	-4	-1.05789	-2	2.09252	4
1440745_at	PR domain containing 16	Prdm16		Cluster2				23.8	26.8	90.2	126	110.7	91.1	75.4	110.7	A	P	P	P	P	P	P	P	3.98814	4	-1.16174	-2	4.27273	4	-1.08436	0
1440780_x_at	RIKEN cDNA 1500015O10 gene	1500015O10Rik		Cluster2				24.4	17.7	13.8	17.2	23	18.4	57.3	59.4	A	P	P	M	P	P	P	P	-1.01691	0	3.76452	4	-1.35806	-4	2.81884	4
1440797_at	Dlx6 opposite strand transcript 2	Dlx6os2			Cluster3			44.2	33.5	895.5	951.8	353.2	262.8	197.4	166.4	P	A	P	P	P	P	P	P	7.92793	4	-5.07779	-4	23.7748	4	-1.69324	-4
1440845_at	RIKEN cDNA 4930420K17 gene	4930420K17Rik			Cluster3			16.2	7.7	106.9	120.4	34.6	39.1	104.3	102.4	P	A	P	P	P	P	P	P	3.08368	4	-1.09966	-4	9.51046	4	2.80461	4
1440867_at	sprouty homolog 4 (Drosophila)	Spry4				Cluster4		126.5	95.7	25	22.1	40.7	36.8	39.6	39.8	P	P	P	P	P	P	P	P	-2.8671	-4	1.68577	4	-4.71762	-4	1.02452	0
1440870_at	PR domain containing 16	Prdm16			Cluster3			201.1	174.7	728.7	724.4	404.4	360.7	547.5	441.3	P	P	P	P	P	P	P	P	2.03592	4	-1.46956	-4	3.86668	4	1.29238	4
1440898_at	family with sequence similarity 179, member A	Fam179a		Cluster2				8.4	14.4	76.7	44.8	77.8	58.4	137.5	120.6	A	A	A	A	P	P	P	A	5.97368	4	2.12428	4	5.32895	4	1.89501	4
1440932_at	tripartite motif-containing 17	Trim17			Cluster3			17	15.9	51.7	81.7	33.9	13.3	29.6	30.4	A	A	P	P	P	A	P	P	1.43465	0	-2.22333	-4	4.05471	4	1.27119	0
1440973_at	hypothetical LOC552874	LOC552874				Cluster4		161.8	128.4	87.5	80.8	45.1	49	62.4	59.3	P	P	P	M	A	A	A	A	-3.08395	-4	-1.38291	-4	-1.7243	-4	1.2933	4
1441065_at	Src homology 2 domain-containing transforming protein C3	Shc3				Cluster4		1257.4	1184.6	315.6	372.1	202.1	194.9	309.8	262	P	P	P	P	P	P	P	P	-6.15113	-4	-1.20269	-4	-3.55097	-4	1.4403	4
1441069_at	zinc finger, DHHC domain containing 23	Zdhhc23		Cluster2				22.6	7.1	149.1	120.8	114.4	91.7	193.2	187.5	A	A	P	P	P	P	P	P	6.93939	4	1.41052	4	9.08754	4	1.84716	4
1441186_at	sal-like 3 (Drosophila)	Sall3				Cluster4		210.5	193.6	85	83.7	59.3	66.7	81.9	55	P	P	P	P	P	P	P	P	-3.20714	-4	-1.23229	-4	-2.39538	-4	1.08651	0
1441197_at	RIKEN cDNA 9530059O14 gene	9530059O14Rik	Cluster1					70.7	67.5	88.7	73.5	211.3	204.7	96	76.9	P	P	P	P	P	P	P	P	3.01013	4	1.06597	2	1.17366	4	-2.40602	-4
1441206_at	synaptopodin 2	Synpo2	Cluster1					23.4	18	47	80	108.4	85.2	95.6	99.2	P	P	P	P	P	P	P	P	4.67633	4	1.53386	4	3.06763	4	1.0062	0
1441220_at	---	---		Cluster2				35.1	20.3	67.5	76.4	45.7	45.3	151.7	152.5	P	P	P	P	P	P	P	P	1.6426	4	2.11397	4	2.59747	4	3.34286	4
1441224_at	dystrophin related protein 2	Drp2			Cluster3			25.7	21.4	110.2	135.9	58.1	41.2	93	100.3	A	A	P	P	M	A	P	P	2.10828	4	-1.27315	-4	5.22505	4	1.94663	4
1441258_at	cDNA sequence AF529169	AF529169			Cluster3			21.1	4.4	221.1	210.3	72.9	82.9	123.1	88.1	A	A	P	P	P	P	P	P	6.1098	4	-2.04261	-4	16.9176	4	1.35558	4
1441305_at	neural precursor cell expressed, developmentally down-regulated gene 4-like	Nedd4l			Cluster3			37.7	44.4	200.5	197.3	110	63.4	108.5	126.6	P	P	P	P	P	P	P	P	2.11206	4	-1.69205	-4	4.84531	4	1.35582	2
1441347_at	---	---				Cluster4		111.3	78.7	35.1	20.5	23.6	10.2	27.4	17.3	P	P	A	A	A	A	A	A	-5.6213	-4	-1.24385	-2	-3.41727	-4	1.32249	2
1441353_at	neuron navigator 2	Nav2					Cluster5	298.2	283.5	82.6	87.1	186.1	146.1	48.9	37	P	P	P	P	P	P	P	P	-1.75105	-4	-1.97555	-4	-3.42781	-4	-3.86729	-4
1441429_at	insulin receptor substrate 4	Irs4			Cluster3			36.5	41.8	337.9	333.7	20.6	8.6	15.4	12.7	P	P	P	P	P	A	A	P	-2.68151	-4	-23.9004	-4	8.57727	4	-1.03915	0
1441461_at	---	---	Cluster1					100.4	79.1	160.1	157.3	342.6	280.4	100.6	68.2	P	P	P	P	P	P	P	P	3.47075	4	-1.88033	-4	1.76825	4	-3.69076	-4
1441536_at	3-hydroxy-3-methylglutaryl-Coenzyme A synthase 1	Hmgcs1				Cluster4		462.8	492.5	57.1	40.2	180.7	139.6	85	61.8	P	P	P	P	P	P	P	P	-2.98252	-4	1.50874	4	-9.81809	-4	-2.18188	-4
1441538_at	---	---				Cluster4		323.5	294.5	172.3	134	43.4	46.3	87.5	78.9	P	P	P	P	P	P	P	P	-6.88963	-4	-1.84075	-4	-2.01763	-4	1.85507	4
1441572_at	deleted in colorectal carcinoma	Dcc					Cluster5	198.6	224.1	35	44.4	191.5	205.3	74.2	62.9	P	P	A	P	P	P	P	P	-1.06527	-2	1.7267	4	-5.32368	-4	-2.89424	-4
1441623_at	---	---			Cluster3			48.5	55.3	97	83.2	18.7	21.6	20.1	18.6	P	P	P	P	P	P	A	P	-2.57568	-4	-4.65633	-4	1.73603	4	-1.04134	-2
1441636_at	SEC14-like 5 (S. cerevisiae)	Sec14l5		Cluster2				22.4	11.6	31.8	35.7	4	9.8	73.1	74	A	A	A	A	A	A	P	P	-2.46377	-4	2.17926	4	1.98529	4	10.6594	4
1441666_at	---	---				Cluster4		62.9	51.8	8.2	7.7	26.4	25.3	11.7	12.4	P	P	P	A	P	P	P	A	-2.21857	-4	1.51572	4	-7.21384	-4	-2.14523	-4
1441670_at	---	---			Cluster3			124.5	29.4	144	167.1	40.1	40.4	48.7	53.1	P	P	P	P	P	P	P	P	-1.9118	0	-3.05599	-4	2.02144	4	1.2646	4
1441677_at	---	---				Cluster4		142.2	116.1	49.9	62.2	43.1	22.7	29.5	19.5	P	P	P	P	P	P	P	P	-3.92553	-4	-2.28776	-4	-2.30419	-4	-1.34286	-2
1441757_at	RIKEN cDNA 1190002F15 gene	1190002F15Rik				Cluster4		242.2	174.4	61.7	69.4	44.9	23.8	21.7	10.7	P	P	P	P	P	A	A	A	-6.06405	-4	-4.0463	-4	-3.17773	-4	-2.12037	-4
1441811_x_at	transmembrane protein 176A	Tmem176a		Cluster2				753	661.5	369.7	393.4	869.5	783.2	1419.6	1211.8	P	P	P	P	P	P	P	P	1.1684	4	3.4483	4	-1.85362	-4	1.59218	4
1441815_at	---	---				Cluster4		141.3	115.1	19.9	23.9	51	48.3	31.2	12.9	P	P	A	A	P	P	P	A	-2.58207	-4	1.00685	0	-5.85388	-4	-2.2517	-4
1441895_x_at	---	---	Cluster1					60.2	57.7	57.9	61.9	299	326.5	63.8	167.3	A	M	P	P	P	P	P	A	5.30534	4	1.92905	4	1.01612	2	-2.70662	-4
1441896_x_at	---	---			Cluster3			23.2	18.7	70	63.3	26.6	23.9	57.3	37.9	P	P	P	P	P	P	P	P	1.20525	4	-1.40021	-4	3.18138	4	1.88515	4
1441937_s_at	similar to PTEN induced putative kinase 1 /// PTEN induced putative kinase 1	LOC100047214 /// Pink1			Cluster3			806	779.2	2753.1	3005.7	1704.8	1525	2785.5	2874	P	P	P	P	P	P	P	P	2.03747	4	-1.01755	0	3.63285	4	1.75228	4
1441946_at	inter-alpha (globulin) inhibitor H5	Itih5			Cluster3			48.1	82.9	344.5	298.8	53.6	30.7	284.6	272.2	P	P	P	P	P	P	P	P	-1.55397	-2	-1.15535	-4	4.91069	4	6.60498	4
1441971_at	---	---		Cluster2				144.1	138.9	161.5	148.4	114.5	93.9	371.1	351.8	P	P	P	P	P	P	P	P	-1.35797	-4	2.33269	4	1.09505	4	3.46881	4
1442101_at	leucine rich repeat and fibronectin type III, extracellular 1	Elfn1				Cluster4		294	257.1	40	46.5	116.9	115.8	55.6	49.9	P	P	A	A	P	P	A	A	-2.36829	-4	1.21965	4	-6.3711	-4	-2.20569	-4
1442134_at	proline rich 11	Prr11				Cluster4		142.6	116.9	44.2	10.8	26.4	3.5	20.8	27.8	P	P	A	A	A	A	A	A	-8.67893	-4	-1.13169	0	-4.71818	-4	1.62542	2
1442169_at	very low density lipoprotein receptor	Vldlr					Cluster5	111.4	114.7	37.3	22.6	92.3	94.2	90	109.5	P	P	P	P	P	P	P	P	-1.21233	-4	3.33055	4	-3.77462	-4	1.06971	0
1442180_at	deleted in lymphocytic leukemia, 7	Dleu7				Cluster4		157.2	123.5	63.7	71.4	20.2	11.5	14	15.9	P	P	P	P	P	P	P	A	-8.85489	-4	-4.51839	-4	-2.07772	-4	-1.0602	0
1442257_at	---	---	Cluster1					137.1	108.1	32.1	43.9	228.6	216.4	56.1	48.7	P	P	P	P	P	P	P	P	1.81485	4	1.37895	4	-3.22632	-4	-4.24618	-4
1442280_at	DNA segment, Chr 2, ERATO Doi 750, expressed	D2Ertd750e				Cluster4		467	437.7	28.3	19.2	30.8	26.1	16.5	18.9	P	P	P	P	P	P	P	P	-15.8998	-4	-1.34181	-4	-19.0463	-4	-1.60734	-4
1442300_at	thyroid stimulating hormone receptor	Tshr			Cluster3			26.6	3.4	75.6	88.5	35.2	35.4	86.1	84.3	A	A	P	P	A	A	P	P	2.35333	4	1.03839	0	5.47	4	2.4136	4
1442340_x_at	cysteine rich protein 61	Cyr61	Cluster1					790.6	779.4	875.7	912.9	2556.6	2529.3	1347.5	1138	P	P	P	P	P	P	P	P	3.23943	4	1.38963	4	1.13924	4	-2.04623	-4
1442383_at	---	---					Cluster5	87.4	80.6	17.3	13.6	62.5	40.6	58.7	40.7	P	P	P	P	P	P	P	P	-1.62949	-4	3.21683	4	-5.43689	-4	-1.03722	0
1442409_at	DNA segment, Chr 9, Wayne State University 90, expressed	D9Wsu90e					Cluster5	146.5	131.5	36.9	26.5	75.2	66.3	56.1	20.9	P	P	P	M	P	P	P	P	-1.96466	-4	1.21451	0	-4.38486	-4	-1.83766	-4
1442454_at	topoisomerase (DNA) II alpha	Top2a				Cluster4		257.9	225.2	68.5	38.3	36.9	37.7	33	28.6	P	P	P	P	P	P	P	P	-6.47587	-4	-1.73377	-4	-4.52341	-4	-1.21104	-4
1442491_at	Dipeptidylpeptidase 10	Dpp10				Cluster4		77	59.6	20	17.4	37.9	21.9	17.9	28	P	P	P	P	P	P	P	P	-2.28428	-4	1.22727	2	-3.65241	-4	-1.30283	-2
1442517_a_at	RIKEN cDNA 9630013A20 gene	9630013A20Rik	Cluster1					108.4	93.5	91.6	89.5	405.9	370.3	329.4	304.8	P	P	P	P	P	P	P	P	3.84448	4	3.50193	4	-1.11485	-4	-1.2239	-4
1442595_at	---	---		Cluster2				115.7	54.2	84.8	87.1	29.4	21	141.7	143.6	P	P	P	P	A	A	P	P	-3.37103	-4	1.65969	4	1.01177	0	5.66071	4
1442649_at	RIKEN cDNA 1500009L16 gene	1500009L16Rik				Cluster4		66.3	61.5	24.6	29.5	15.6	13.9	12.5	20	P	P	P	A	P	A	M	P	-4.3322	-4	-1.66462	-4	-2.36229	-4	1.10169	0
1442714_at	RIKEN cDNA D130037M23 gene	D130037M23Rik		Cluster2				47.4	35.9	47.1	62.4	26.4	32.2	102.3	81	P	P	P	P	M	P	P	P	-1.4215	-4	1.67397	4	1.31453	2	3.12799	4
1442752_at	---	---	Cluster1					231.2	191.4	131.3	147.5	575.2	453	134.2	141.2	P	P	P	P	P	P	P	P	2.43303	4	-1.01235	0	-1.51578	-4	-3.73348	-4
1442775_at	---	---				Cluster4		177.7	165.4	87.9	104.4	52.6	49.5	54.8	35.8	P	P	P	P	P	P	P	P	-3.36043	-4	-2.12252	-4	-1.78419	-4	-1.12693	0
1442819_at	rhomboid, veinlet-like 2 (Drosophila)	Rhbdl2	Cluster1					55.7	39.2	24.1	17.5	77.4	77.1	27.1	23.1	P	P	A	P	P	P	A	A	1.62803	4	1.20673	2	-2.28125	-4	-3.07769	-4
1442865_at	diacylglycerol kinase kappa	Dgkk				Cluster4		145.9	97.6	7.2	17.3	10.3	11	10.9	11.1	P	P	A	A	A	A	A	A	-11.4319	-4	-1.11364	0	-9.93878	-4	1.03286	2
1443119_at	glutamate receptor, metabotropic 7	Grm7	Cluster1					3.1	2.7	28.3	26.9	67.5	71.9	37.6	34.6	A	A	P	A	P	P	P	P	24.0345	4	1.30797	4	9.51724	4	-1.93075	-4
1443127_at	RIKEN cDNA 9630021D06 gene	9630021D06Rik					Cluster5	68.5	59.4	17	21.7	96.5	77.3	57.4	55.2	P	P	P	P	P	P	P	P	1.35887	4	2.90956	4	-3.30491	-4	-1.54352	-4
1443134_at	RIKEN cDNA A930005G22 gene	A930005G22Rik			Cluster3			28.8	17.2	90.9	102.8	51.4	39.9	91.9	74.4	P	P	P	P	P	P	P	P	1.98478	4	-1.16476	-2	4.21087	4	1.82147	4
1443270_at	---	---			Cluster3			22.3	15.2	109.3	102.6	49.2	51.2	62.6	57.5	P	P	P	P	P	P	P	P	2.67733	4	-1.76436	-4	5.65067	4	1.19622	4
1443339_at	family with sequence similarity 162, member A	Fam162a				Cluster4		230.6	204.2	45.7	46.2	88.6	86.1	195.3	121.8	P	P	P	M	P	P	P	P	-2.48884	-4	3.45049	4	-4.73123	-4	1.81511	4
1443381_at	ets variant gene 4 (E1A enhancer binding protein, E1AF)	Etv4				Cluster4		62.1	55.8	25.1	30.1	13.3	12.7	7.4	10.7	P	P	P	P	A	A	A	A	-4.53462	-4	-3.04972	-4	-2.13587	-4	-1.43646	-4
1443406_at	phospholipid scramblase 4	Plscr4			Cluster3			46.2	33.2	131.2	148.5	5.7	27.8	45.1	46.5	A	A	P	P	A	A	A	A	-2.37015	-4	-3.05349	-4	3.52267	4	2.73433	4
1443566_at	---	---			Cluster3			81.9	84.8	108.5	124.2	29.2	36.7	46.9	17.4	P	P	P	P	A	A	A	A	-2.52959	-4	-3.61897	-4	1.39592	4	-1.02488	0
1443673_x_at	---	---	Cluster1					227.8	194.6	527.2	596	694.2	644.4	789	636.7	P	P	P	P	P	P	P	P	3.16903	4	1.26932	4	2.65909	4	1.06507	0
1443807_x_at	cyclin F	Ccnf				Cluster4		74.9	57.1	27.4	15.6	19.8	19.8	11.6	15.4	P	P	P	A	A	A	A	A	-3.33333	-4	-1.59259	-4	-3.06977	-4	-1.46667	-4
1443814_x_at	cathepsin H	Ctsh				Cluster4		66.5	51.1	23	30.1	14.5	3.6	25.6	16.6	P	P	P	P	A	A	P	P	-6.49724	-4	-1.25829	-2	-2.21469	-4	2.33149	4
1443858_at	RIKEN cDNA 9230105E10 gene	9230105E10Rik			Cluster3			104.1	121.3	348.2	333.2	77.1	73.9	245.8	257.2	P	P	P	P	P	P	P	P	-1.49272	-4	-1.35467	-4	3.02307	4	3.33113	4
1443870_at	ATP-binding cassette, sub-family C (CFTR/MRP), member 4	Abcc4		Cluster2				377.6	285.7	974.2	943.8	1185.9	1060.3	1666.1	1644.6	P	P	P	P	P	P	P	P	3.3864	4	1.72612	4	2.8916	4	1.47391	4
1443921_at	RAN binding protein 3-like	Ranbp3l			Cluster3			29.8	12	77.5	71.1	14.7	8.5	28.4	36.1	A	A	P	P	A	A	M	A	-1.80172	-2	-2.30388	-4	3.55502	4	2.78017	4
1443983_at	---	---			Cluster3			355.3	290.9	1429.3	1513.4	382.5	350.7	933.1	510.5	P	P	P	P	P	P	P	P	1.13463	2	-2.03845	-4	4.55385	4	1.9689	4
1443994_at	RIKEN cDNA 6030407O03 gene	6030407O03Rik					Cluster5	65.7	90.1	11.9	8.6	38.2	28.6	41	33.1	P	P	A	A	P	P	P	P	-2.33234	-4	3.61463	4	-7.6	-4	1.10928	2
1444020_at	---	---				Cluster4		856.4	844.5	363.4	433.9	533.9	493.8	143.8	172	P	P	P	P	P	P	P	P	-1.65505	-4	-2.5247	-4	-2.13332	-4	-3.25427	-4
1444028_s_at	dedicator of cytokinesis 9	Dock9	Cluster1					345	328.5	434.6	508.1	1177.4	1057.2	805.3	689.2	P	P	P	P	P	P	P	P	3.31789	4	1.58534	4	1.3997	4	-1.49522	-4
1444051_at	RIKEN cDNA 1700019D03 gene	1700019D03Rik		Cluster2				30	31.8	40.8	64.1	24.1	21.4	57.3	82.8	P	P	P	A	A	A	P	P	-1.35824	-4	1.33556	2	1.69741	4	3.07912	4
1444071_at	RIKEN cDNA 9630013A20 gene	9630013A20Rik	Cluster1					212.8	173.3	275.8	219.9	634.3	583.4	657.7	625.1	P	P	P	P	P	P	P	P	3.15385	4	2.58786	4	1.28386	4	1.05346	2
1444163_at	NIMA (never in mitosis gene a)-related expressed kinase 5	Nek5			Cluster3			3.3	5.3	66.7	72.7	4.2	4.8	36.1	40	A	A	P	P	A	A	A	A	1.04651	0	-1.8318	-4	16.2093	4	8.45556	4
1444165_at	layilin	Layn		Cluster2				27.1	8.5	25.4	16.9	11	22	63.9	55.4	A	A	A	A	A	A	P	P	-1.07879	0	2.82033	4	1.1882	0	3.61515	4
1444215_at	---	---				Cluster4		59.7	59.7	35	21.1	15	20.6	25.1	38.7	P	P	P	A	M	P	P	P	-3.35393	-4	1.13725	2	-2.12834	-4	1.79213	4
1444226_at	forkhead box O3	Foxo3				Cluster4		204.5	170.7	48.5	42.2	80.1	57.1	92	102.9	P	P	A	A	A	A	A	A	-2.73469	-4	2.14884	4	-4.13671	-4	1.42055	4
1444270_at	radial spoke head 4 homolog A (Chlamydomonas)	Rsph4a		Cluster2				7.7	8	20.8	28.5	10.6	15.4	82.1	81.7	P	A	P	P	P	P	P	P	1.65605	4	3.32252	4	3.14013	4	6.3	4
1444275_at	---	---	Cluster1					51.6	54.2	33.9	41.5	146.2	116.3	30.1	27.6	P	P	P	P	P	P	P	P	2.4811	4	-1.30676	-4	-1.40318	-4	-4.54939	-4
1444317_at	protocadherin 15	Pcdh15				Cluster4		261.8	266.5	87.8	78.8	157.5	140.5	95.3	60.2	P	P	P	P	P	P	P	P	-1.77282	-4	-1.07138	0	-3.17107	-4	-1.9164	-4
1444345_at	---	---	Cluster1					231.5	186	141.7	196.8	786.2	665.1	259.3	106.1	P	P	P	P	P	P	P	P	3.47617	4	1.07947	0	-1.23338	-2	-3.97181	-4
1444416_at	Centromere protein A	Cenpa				Cluster4		324.6	302.4	77.8	68.6	69	54.4	46.6	46.5	P	P	P	P	A	P	A	A	-5.08104	-4	-1.5725	-4	-4.28279	-4	-1.32546	-4
1444432_at	RIKEN cDNA D330040H18 gene	D330040H18Rik				Cluster4		141.7	162.3	49.4	36.6	48.6	47	20.7	28.8	P	P	P	P	P	P	P	P	-3.17992	-4	-1.73737	-4	-3.53488	-4	-1.93131	-4
1444443_at	---	---				Cluster4		71	71.5	15.5	13.2	8.9	13.6	5.9	13.5	P	P	A	A	A	P	A	A	-6.33333	-4	-1.47938	-2	-4.96516	-4	-1.15979	-2
1444493_at	---	---	Cluster1					86.2	87.7	178.1	210.7	309.3	221.1	141.3	98.7	A	A	P	P	P	P	A	M	3.05003	4	-1.62	-4	2.23577	4	-2.21	-4
1444517_at	---	---		Cluster2				107.5	96.7	357.3	358.2	125.9	109.3	403.4	336.4	P	P	P	P	P	P	P	P	1.15181	4	1.03396	0	3.50392	4	3.14541	4
1444559_at	Putative homeodomain transcription factor 2	Phtf2				Cluster4		57.9	56.7	17.1	17.9	20.2	18.4	37.7	34.3	P	P	A	A	A	P	P	P	-2.96891	-4	2.05714	4	-3.27429	-4	1.86528	4
1444602_at	oligophrenin 1	Ophn1			Cluster3			38.3	46.3	144.3	157.9	119.3	88.3	79.5	66.7	P	P	P	P	P	P	P	P	2.4539	4	-2.06703	-4	3.5721	4	-1.41997	-4
1444615_x_at	runt-related transcription factor 1; translocated to, 1 (cyclin D-related)	Runx1t1			Cluster3			42.3	39.5	134.5	136.2	68.4	61	102.2	89.3	P	P	P	P	P	P	P	P	1.58191	4	-1.41358	-4	3.30929	4	1.47991	4
1444715_at	ArfGAP with SH3 domain, ankyrin repeat and PH domain 3	Asap3	Cluster1					39.9	34.1	32.6	11.7	133.7	142.2	95	100.2	A	P	A	A	P	P	P	P	3.72838	4	4.40632	4	-1.67043	-4	-1.41342	-4
1444723_at	RIKEN cDNA 6530418L21 gene	6530418L21Rik				Cluster4		81.6	81	8.7	0.8	21.8	5.2	30.6	23.9	P	P	A	A	P	A	P	P	-6.02222	-4	5.73684	4	-17.1158	-4	2.01852	4
1444743_at	---	---			Cluster3			10.3	24.4	61.1	66.1	23.8	23.9	30.9	27.7	A	P	P	P	P	P	P	P	1.37464	0	-2.17065	-4	3.66571	4	1.22851	4
1444769_at	Testis expressed gene 9	Tex9		Cluster2				21.6	26.6	98.6	114.9	35.4	24.8	198.2	170.5	P	P	P	P	P	P	P	P	1.24896	2	1.72693	4	4.42946	4	6.12458	4
1445148_at	---	---	Cluster1					45.3	59.4	64.4	53.7	174.3	179.1	106.9	130.2	P	P	P	P	P	P	P	P	3.37536	4	2.00762	4	1.12798	2	-1.49051	-4
1445186_at	stanniocalcin 2	Stc2				Cluster4		152.5	174.4	50.8	52.2	94.8	81.7	115.5	106.5	P	P	P	P	P	P	P	P	-1.85212	-4	2.15534	4	-3.17379	-4	1.25779	4
1445247_at	RIKEN cDNA C530044C16 gene	C530044C16Rik		Cluster2				37.2	32.6	227.8	256.7	180.5	197.7	267.6	232.4	P	P	P	P	P	P	P	P	5.41834	4	1.03199	2	6.94126	4	1.32205	4
1445298_at	---	---				Cluster4		167.4	147.6	35.3	28.5	31	26.7	19	21.8	P	P	P	P	P	P	M	P	-5.45927	-4	-1.56373	-4	-4.9373	-4	-1.41422	-4
1445420_at	---	---				Cluster4		153.1	141.5	55.2	42.8	69.1	75.1	88.5	68.8	P	P	P	P	P	P	P	P	-2.043	-4	1.6051	4	-3.00612	-4	1.09085	0
1445463_at	aminopeptidase puromycin sensitive	Npepps				Cluster4		102.1	123.3	27.1	31.5	76.4	96.3	109.7	71.1	P	P	P	P	P	P	P	P	-1.30515	-4	3.08532	4	-3.84642	-4	1.0469	0
1445535_at	expressed sequence AA407107	AA407107	Cluster1					22.9	16.8	60.4	54	78.2	58.6	42.3	24.4	P	P	P	P	P	P	P	P	3.44584	4	-1.71514	-4	2.88161	4	-2.05097	-4
1445540_at	---	---	Cluster1					32.4	43.1	19.3	30.5	104	85.7	23.6	17.5	P	P	P	P	P	P	P	P	2.51258	4	-1.21168	-2	-1.51606	-4	-4.61557	-4
1445576_at	radial spoke head 10 homolog B (Chlamydomonas)	Rsph10b2		Cluster2				41	20.5	89.7	110.8	49.9	46.4	151.2	128.2	A	A	P	P	P	P	P	P	1.56585	4	1.39352	4	3.26016	4	2.90135	4
1445664_at	---	---			Cluster3			339.4	290.4	357.3	369.7	149.3	113.7	143.5	76	P	P	P	P	P	P	P	P	-2.39468	-4	-3.31207	-4	1.15433	4	-1.19818	-2
1445669_at	sprouty homolog 4 (Drosophila)	Spry4				Cluster4		491.4	436	126.2	121.3	139.7	142.9	161.4	179.2	P	P	P	P	P	P	P	P	-3.28167	-4	1.37616	4	-3.74707	-4	1.20524	4
1445676_at	---	---			Cluster3			98.3	74.2	319.1	319	118.7	85.2	251.7	182.2	P	P	P	P	P	P	P	P	1.18203	2	-1.47062	-4	3.69913	4	2.128	4
1445710_x_at	double homeobox B-like /// predicted gene 10394	Duxbl /// Gm10394				Cluster4		634	562.5	383	374.7	222.2	176	300.4	266.5	P	P	P	P	P	P	P	P	-3.00477	-4	-1.33657	-4	-1.57912	-4	1.42366	4
1445815_at	frizzled homolog 8 (Drosophila)	Fzd8			Cluster3			25.3	28.8	190.9	178.3	102.3	101	201.3	160	P	P	P	P	P	P	P	P	3.75786	4	-1.02187	0	6.8244	4	1.77718	4
1445929_at	Predicted gene 3837	Gm3837			Cluster3			29.4	24.5	77.5	70.2	24.3	34.9	32.8	12.2	P	P	P	P	P	P	P	P	1.09833	0	-3.28222	-4	2.74026	4	-1.31556	-2
1446065_at	---	---				Cluster4		313.6	226	98.5	74.4	64.1	65	48	48.7	P	P	P	P	P	P	P	P	-4.17971	-4	-1.788	-4	-3.12088	-4	-1.33506	-4
1446182_at	---	---	Cluster1					117.3	103	108.6	135.7	312.6	306.3	93.9	77.7	P	P	P	P	P	P	P	P	2.80935	4	-1.42366	-4	1.10894	2	-3.60664	-4
1446236_at	RIKEN cDNA C230072F16 gene	C230072F16Rik		Cluster2				19.8	15.4	43.7	49.4	23.8	10.5	170.2	167.1	A	P	P	P	P	P	P	P	-1.02624	0	3.62299	4	2.64489	4	9.83382	4
1446524_at	---	---		Cluster2				56.2	38	181.6	185.9	103.1	71	325	349	A	P	P	P	P	P	P	P	1.8482	4	1.83401	4	3.90127	4	3.87134	4
1446537_at	---	---					Cluster5	80.1	89.5	9.2	16	63.1	54.8	47.9	27	P	P	P	P	P	P	P	P	-1.43851	-4	2.97222	4	-6.73016	-4	-1.5741	-4
1446761_at	DNA segment, Chr 8, ERATO Doi 56, expressed	D8Ertd56e	Cluster1					46.9	36	22	23.9	92.3	79.4	32.9	13.6	M	P	A	A	P	P	P	A	2.07117	4	1.01307	0	-1.8061	-4	-3.69247	-4
1446809_at	RIKEN cDNA A230059L01 gene	A230059L01Rik				Cluster4		58.4	51.1	17	19.4	22.3	24.1	23.4	16	P	P	P	P	P	P	P	P	-2.35991	-4	1.08242	0	-3.00824	-4	-1.17766	-2
1446923_at	---	---			Cluster3			31.2	22.6	83	87.4	72.6	57.4	48.9	39.2	A	A	P	P	A	A	M	A	2.41636	4	-1.93417	-4	3.16729	4	-1.4756	-4
1446950_at	---	---			Cluster3			94.3	80.2	297.3	280.5	131.4	125.1	243.3	198.7	P	P	P	P	P	P	P	P	1.46991	4	-1.30724	-4	3.31117	4	1.7232	4
1446951_at	procollagen-proline, 2-oxoglutarate 4-dioxygenase (proline 4-hydroxylase), alpha polypeptide III	P4ha3			Cluster3			60.9	22.8	213.6	194.9	141.1	118.6	182.4	179.7	P	P	P	P	P	P	P	P	3.10275	4	-1.12814	-4	4.88053	4	1.3943	4
1447117_at	---	---			Cluster3			94.1	79.9	149.2	172.5	108.6	77.7	54.4	51.5	P	P	P	P	P	P	P	P	1.07069	0	-3.03777	-4	1.84885	4	-1.75921	-4
1447275_at	Bardet-Biedl syndrome 12 (human)	Bbs12			Cluster3			47.4	41.1	177.1	164.8	25.7	54.1	108.2	100	P	P	P	P	P	P	P	P	-1.10902	0	-1.64217	-4	3.86328	4	2.60902	4
1447363_s_at	budding uninhibited by benzimidazoles 1 homolog, beta (S. cerevisiae)	Bub1b				Cluster4		390.7	354.8	30.3	54.5	34.8	26	3	5.6	P	P	A	P	A	A	A	A	-12.2615	-4	-9.86047	-4	-8.79127	-4	-7.06977	-4
1447475_at	family with sequence similarity 189, member A2	Fam189a2			Cluster3			44.1	46.8	154.6	148.2	103.1	80.5	90.6	102.4	P	P	P	P	P	P	P	P	2.0198	4	-1.56891	-4	3.33113	4	1.0512	0
1447480_at	---	---			Cluster3			54.4	43.3	103.5	90.1	24.3	21.2	12.2	30.2	P	P	P	P	P	P	A	P	-2.14725	-4	-4.56604	-4	1.98158	4	-1.07311	0
1447495_at	fibronectin type 3 and ankyrin repeat domains 1	Fank1		Cluster2				20.4	8.8	56.4	76.9	12.7	32	104.8	92.7	A	A	P	P	A	P	P	P	1.53082	2	1.48162	4	4.56507	4	4.41834	4
1447496_s_at	fibronectin type 3 and ankyrin repeat domains 1	Fank1		Cluster2				21.6	17.5	72.1	60.4	34.9	37.9	79.6	71.2	P	A	P	P	P	P	P	P	1.86189	4	1.13811	2	3.38875	4	2.07143	4
1447499_s_at	oocyte maturation, alpha /// oocyte maturation, beta	Omt2a /// Omt2b	Cluster1					14.5	1.3	13.8	3.7	67.6	52.9	26.7	8.3	A	A	A	A	P	P	A	A	7.62658	4	2	2	1.10759	0	-3.44286	-4
1447551_x_at	latrophilin 3	Lphn3					Cluster5	339.7	296.1	70.4	47.9	214.9	131.6	28.3	66.4	P	P	P	P	P	P	P	P	-1.83492	-4	-1.24921	-2	-5.37447	-4	-3.65892	-4
1447615_at	---	---			Cluster3			11.7	10.2	62.2	69.8	32	33.1	65	69.5	P	P	P	P	P	P	P	P	2.9726	4	1.01894	0	6.0274	4	2.06605	4
1447657_s_at	synaptopodin 2-like	Synpo2l				Cluster4		98.1	88.1	22.1	30.5	34	33.1	35.7	38.9	P	P	A	A	A	A	A	A	-2.77496	-4	1.41825	4	-3.53992	-4	1.11177	4
1447669_s_at	guanine nucleotide binding protein (G protein), gamma 4	Gng4	Cluster1					69.2	49.3	126.2	138.8	347.1	307.4	158	135.5	P	P	P	P	P	P	P	P	5.52321	4	1.10755	2	2.23629	4	-2.22998	-4
1447726_at	ripply2 homolog (zebrafish)	Ripply2				Cluster4		53.7	56.9	17.9	7	14.4	18.8	9.6	8.5	P	P	P	A	P	P	A	A	-3.33133	-4	-1.37569	0	-4.44177	-4	-1.83425	-4
1447745_at	aquaporin 4	Aqp4		Cluster2				52.4	56.8	170.2	146.8	180.4	151	190.9	192.9	P	P	P	P	P	P	P	P	3.0348	4	1.21073	4	2.90293	4	1.15812	4
1447818_x_at	Ras homolog enriched in brain like 1	Rhebl1			Cluster3			92.1	98.2	239.7	259.6	135	142.9	74.3	80.8	P	P	P	P	P	P	P	P	1.46033	4	-3.21921	-4	2.62375	4	-1.79175	-4
1447825_x_at	protocadherin 8	Pcdh8		Cluster2				250.2	258.4	505.2	621.7	266.9	217.8	742.1	808.9	P	P	P	P	P	P	P	P	-1.04931	0	1.37634	4	2.21569	4	3.19992	4
1447837_x_at	polymerase (DNA directed), eta (RAD 30 related)	Polh				Cluster4		303.4	264.4	67.7	84.5	112.9	108	139.1	118.4	P	P	P	P	P	P	P	P	-2.57039	-4	1.69185	4	-3.73062	-4	1.16569	4
1447839_x_at	adrenomedullin	Adm		Cluster2				924.3	818	140.1	144.4	287.1	263	950.7	983.8	P	P	P	P	P	P	P	P	-3.16724	-4	6.79965	4	-6.12408	-4	3.51663	4
1447849_s_at	avian musculoaponeurotic fibrosarcoma (v-maf) AS42 oncogene homolog	Maf			Cluster3			73.4	75.9	255.9	255.6	104.2	113.1	234.8	212.3	P	P	P	P	P	P	P	P	1.45546	4	-1.14404	-4	3.42599	4	2.05752	4
1447851_x_at	ATPase, class V, type 10A	Atp10a				Cluster4		70.9	55.3	7.6	29	11.9	6.7	15.9	14	P	P	A	M	A	A	A	A	-6.78495	-4	-1.22408	0	-3.44809	-4	1.60753	4
1447862_x_at	thrombospondin 2	Thbs2	Cluster1					51.9	64.2	51.3	80.4	198.8	220.4	63.8	44.9	P	P	P	P	P	P	A	P	3.61068	4	-1.21159	-2	1.13437	0	-3.85649	-4
1447927_at	macrophage activation 2 like	Mpa2l			Cluster3			45.5	44	263	305.4	107.1	72.3	112.7	107.4	A	A	P	P	P	P	P	P	2.00447	4	-2.58246	-4	6.35084	4	1.22687	4
1447928_at	carbonic anhydrase 5b, mitochondrial	Car5b			Cluster3			23.6	14.9	61.7	58.4	41.5	37.7	40.8	27.6	P	P	P	P	P	P	P	P	2.05714	4	-1.75585	-4	3.11948	4	-1.15789	-2
1447937_a_at	RIKEN cDNA 4933409K07 gene /// predicted gene 10590 /// predicted gene 2172 /// predicted pseudogene 2490 /// predicted gene 3893 /// predicted pseudogene 5859 /// predicted gene 7819 /// similar to 4933409K07Rik protein	4933409K07Rik /// Gm10590 /// Gm2172 /// Gm2490 /// Gm3893 /// Gm5859 /// Gm7819 /// LOC100041599	Cluster1					372.6	368.6	286.5	241	752.4	711.2	306.4	172.6	P	P	P	P	P	P	P	P	1.97464	4	-1.10125	0	-1.40512	-4	-3.05553	-4
1447938_at	predicted gene 10590 /// predicted gene 2172	Gm10590 /// Gm2172	Cluster1					173.1	139.4	102.5	99.9	277.5	264.6	103.6	58.4	P	P	P	P	P	P	P	P	1.73472	4	-1.24938	0	-1.54397	-4	-3.3463	-4
1448113_at	stathmin 1	Stmn1			Cluster3			722	781.4	766	739.3	344.1	364.8	176	293.1	P	P	P	P	P	P	P	P	-2.12075	-4	-3.20891	-4	1.00126	0	-1.51119	-4
1448117_at	kit ligand	Kitl				Cluster4		123.5	79.9	50.9	42.8	25.5	30.1	33.1	34.7	P	P	M	A	A	A	A	A	-3.65827	-4	-1.38201	-4	-2.17076	-4	1.21942	4
1448123_s_at	transforming growth factor, beta induced	Tgfbi		Cluster2				91.9	92.6	31.5	29.2	100.9	96.5	181.2	156.3	P	P	P	P	P	P	P	P	1.06992	4	5.56013	4	-3.03954	-4	1.70973	4
1448125_at	Ras-like without CAAX 2	Rit2			Cluster3			17.8	14.1	58.9	79.6	16.9	17.5	31.7	28.1	P	A	P	P	P	P	P	P	1.07837	0	-2.31605	-4	4.34169	4	1.73837	4
1448130_at	farnesyl diphosphate farnesyl transferase 1	Fdft1					Cluster5	2507.6	2456.9	538.2	443.3	1777.3	1470.8	838.5	839.4	P	P	P	P	P	P	P	P	-1.52843	-4	1.70953	4	-5.05807	-4	-1.93581	-4
1448171_at	seven in absentia 2	Siah2					Cluster5	181.9	155.1	49.4	38.4	107.6	86.8	111.2	95.2	P	P	P	P	P	P	P	P	-1.73354	-4	2.3508	4	-3.83827	-4	1.06173	2
1448191_at	polo-like kinase 1 (Drosophila)	Plk1				Cluster4		526.2	462.2	71.7	60	56.1	47.7	37.2	19.1	P	P	P	P	P	P	P	A	-9.52216	-4	-2.33925	-4	-7.50494	-4	-1.84369	-4
1448205_at	cyclin B1	Ccnb1				Cluster4		1837.2	1617.1	195.9	198.8	210.4	176.5	53.2	65.3	P	P	P	P	P	P	A	M	-8.92815	-4	-3.3308	-4	-8.75171	-4	-3.26498	-4
1448226_at	ribonucleotide reductase M2	Rrm2				Cluster4		1843.5	1517.6	558	573.6	382	326.7	188.4	192.2	P	P	P	P	P	P	P	P	-4.74263	-4	-2.9732	-4	-2.97022	-4	-1.86206	-4
1448232_x_at	predicted gene 3756 /// predicted gene 5620 /// predicted gene 6682 /// predicted gene 7172 /// similar to alpha-tubulin isotype M-alpha-2 /// similar to tubulin, alpha 1 /// tubulin, alpha 1A /// tubulin, alpha 1B /// tubulin, alpha 1C	Gm3756 /// Gm5620 /// Gm6682 /// Gm7172 /// LOC100044416 /// LOC100045728 /// Tuba1a /// Tuba1b /// Tuba1c				Cluster4		394.5	255.9	60.5	86.6	84	72.4	68.5	83.1	P	P	P	P	P	P	P	P	-4.15857	-4	1.03059	0	-4.42148	-4	-1.03166	-2
1448239_at	heme oxygenase (decycling) 1	Hmox1	Cluster1					230.9	212.5	281.6	274.2	733.3	664.7	452.7	410.2	P	P	P	P	P	P	P	P	3.15291	4	1.55254	4	1.2535	4	-1.62012	-4
1448249_at	glycerol-3-phosphate dehydrogenase 1 (soluble)	Gpd1		Cluster2				46.3	43.6	211.6	195.2	165.5	217.3	273.4	301.7	A	A	P	P	P	P	P	P	4.25806	4	1.41372	4	4.52503	4	1.50235	4
1448276_at	tetraspanin 4	Tspan4		Cluster2				104.4	90.9	298.6	314.6	181.3	166.4	409.5	398.6	P	P	P	P	P	P	P	P	1.78034	4	1.31784	4	3.13978	4	2.32413	4
1448314_at	cyclin-dependent kinase 1	Cdk1				Cluster4		1769.1	1714.9	305.1	321.8	347.1	273.6	237	199.9	P	P	P	P	P	P	P	P	-5.61302	-4	-1.43488	-4	-5.55751	-4	-1.42069	-4
1448318_at	perilipin 2	Plin2				Cluster4		648.9	528.5	596.9	626.4	165.5	127.3	363.3	316	P	P	P	P	P	P	P	P	-4.02117	-4	-1.80082	-4	1.03898	0	2.32001	4
1448359_a_at	HIG1 domain family, member 1A	Higd1a		Cluster2				66.5	69.4	62.7	23.7	97.5	98.5	157.4	190.5	P	P	P	P	P	P	P	P	1.44224	4	4.02662	4	-1.57292	-4	1.775	4
1448390_a_at	dehydrogenase/reductase (SDR family) member 3	Dhrs3			Cluster3			29.2	18.3	89.6	105.9	37.2	23	64	65.2	A	A	P	P	P	A	P	P	1.26737	2	-1.51316	-4	4.11579	4	2.14618	4
1448397_at	gap junction protein, beta 6	Gjb6		Cluster2				27.8	24.2	98.2	83.7	16.8	10.7	128.8	146.1	P	P	P	P	A	A	P	P	-1.89091	-4	1.51127	4	3.49808	4	9.99636	4
1448407_at	RIKEN cDNA 4632428N05 gene	4632428N05Rik		Cluster2				28.3	36.4	35	44.6	76	53.3	172.8	136.3	P	A	A	A	P	P	P	P	1.99845	4	3.88317	4	1.23029	2	2.39056	4
1448415_a_at	sema domain, immunoglobulin domain (Ig), short basic domain, secreted, (semaphorin) 3B	Sema3b	Cluster1					24.5	11.4	101.8	109.1	251.5	243.7	200.6	206.8	A	A	P	P	P	P	P	P	13.7939	4	1.93172	4	5.87465	4	-1.21551	-4
1448416_at	matrix Gla protein	Mgp		Cluster2				2	9.8	6.2	3.1	17.3	7	215.5	244.3	A	A	A	A	A	A	P	P	2.05932	2	49.4409	4	-1.26882	0	18.9218	4
1448428_at	neuroblastoma, suppression of tumorigenicity 1	Nbl1			Cluster3			123.1	139.8	603.9	668.4	270.2	199.9	143.8	112.2	P	P	P	P	P	P	A	M	1.78813	4	-4.96992	-4	4.83948	4	-1.83633	-4
1448441_at	CDC28 protein kinase 1b	Cks1b				Cluster4		1003.8	890.4	403.6	437.9	284.2	260.3	186.8	207.3	P	P	P	P	P	P	P	P	-3.47879	-4	-2.13524	-4	-2.25098	-4	-1.38163	-4
1448466_at	cell division cycle associated 5	Cdca5				Cluster4		167.2	129.1	49.5	49	28.6	25	25.6	19.7	P	P	P	P	P	P	P	P	-5.52799	-4	-2.17439	-4	-3.00812	-4	-1.18322	-2
1448475_at	olfactomedin-like 3	Olfml3		Cluster2				78.7	92.6	19.7	23.8	35.5	16.4	93.2	126.2	P	P	A	A	A	A	P	P	-3.30058	-4	5.04368	4	-3.93793	-4	4.22736	4
1448494_at	growth arrest specific 1	Gas1		Cluster2				523.7	425	1054.3	804	464.1	491.5	1539.4	1418.9	P	P	P	P	P	P	P	P	1.00727	0	1.59194	4	1.95879	4	3.09575	4
1448499_a_at	epoxide hydrolase 2, cytoplasmic	Ephx2			Cluster3			208.7	164	803.5	856.4	401.8	297.7	536.3	632.1	P	P	P	P	P	P	P	P	1.87684	4	-1.42066	-4	4.45372	4	1.67034	4
1448510_at	ephrin A1	Efna1	Cluster1					32.6	30.8	67.1	50.5	137	151.1	97.3	90	P	P	P	P	P	P	P	P	4.54416	4	1.59269	4	1.85489	4	-1.53817	-4
1448529_at	thrombomodulin	Thbd				Cluster4		165.4	133.3	28.3	39.3	51.7	53.7	45.7	43.9	P	P	A	P	P	P	P	P	-2.83397	-4	1.32544	4	-4.41864	-4	-1.17634	-4
1448530_at	guanosine monophosphate reductase /// similar to guanosine monophosphate reductase	Gmpr /// LOC100045393			Cluster3			95.5	67.8	249.1	263.2	86.2	75.6	168.8	170.5	P	P	P	P	P	P	P	P	-1.00927	0	-1.50987	-4	3.13717	4	2.09703	4
1448531_at	lamin B2	Lmnb2					Cluster5	107.6	69.1	7.1	31.3	66.7	42.8	24.3	2.5	P	P	A	A	P	P	A	A	-1.6137	-4	-1.43284	-2	-4.60156	-4	-4.08582	-4
1448550_at	lipopolysaccharide binding protein	Lbp		Cluster2				26.8	15.7	11.9	17.8	5.5	23	169.4	183.6	A	A	A	A	A	A	P	P	-1.49123	-2	11.8855	4	-1.43098	-2	12.386	4
1448562_at	uridine phosphorylase 1	Upp1				Cluster4		443.2	330.4	56.5	62.2	34.9	32	123.5	108.5	P	P	P	P	P	P	P	P	-11.5635	-4	1.95451	4	-6.51727	-4	3.46786	4
1448600_s_at	vav 3 oncogene	Vav3				Cluster4		434.2	384.4	140.8	155.1	140.1	110.6	219.1	182.9	P	P	P	P	P	P	P	P	-3.26526	-4	1.35857	4	-2.76648	-4	1.60351	4
1448604_at	uridine-cytidine kinase 2	Uck2				Cluster4		224	216.3	75.7	65.5	128.8	128.8	129.8	102.7	P	P	P	P	P	P	P	P	-1.70924	-4	1.6466	4	-3.11827	-4	-1.10796	0
1448606_at	lysophosphatidic acid receptor 1	Lpar1		Cluster2				47.8	47.4	87.8	68.4	56.9	65.2	242.3	219.7	A	P	P	P	P	M	P	P	1.28256	4	2.95775	4	1.64076	4	3.78378	4
1448619_at	7-dehydrocholesterol reductase	Dhcr7					Cluster5	1194.2	1228.3	166.7	242.3	1058.8	1069.1	453.1	530.4	P	P	P	P	P	P	P	P	-1.13845	-4	2.40465	4	-5.92298	-4	-2.1636	-4
1448627_s_at	PDZ binding kinase	Pbk				Cluster4		1879.9	1662.2	367.8	356.8	309.1	248.3	98.9	97.1	P	P	P	P	P	P	P	P	-6.35468	-4	-3.69694	-4	-4.88835	-4	-2.84388	-4
1448628_at	secretogranin III	Scg3			Cluster3			499.7	503.9	811.7	972.7	557.5	448.6	266.7	256.2	P	P	P	P	P	P	P	P	1.00249	0	-3.41251	-4	1.778	4	-1.92408	-4
1448635_at	structural maintenance of chromosomes 2	Smc2				Cluster4		1462.1	1299.4	652.1	657.7	420.2	322.8	302.3	275.7	P	P	P	P	P	P	P	P	-3.71669	-4	-2.26609	-4	-2.10834	-4	-1.28547	-4
1448640_at	solute carrier family 14 (urea transporter), member 1	Slc14a1		Cluster2				27.8	23.8	100.3	78.4	40.7	28.2	142.5	124.2	P	P	P	P	P	P	P	P	1.33527	4	1.49245	4	3.46318	4	3.87083	4
1448650_a_at	polymerase (DNA directed), epsilon	Pole				Cluster4		224.5	198.1	84.5	72.2	32.6	47.3	12.9	5	P	P	P	P	P	P	A	A	-5.28911	-4	-8.75419	-4	-2.69687	-4	-4.46369	-4
1448663_s_at	mevalonate (diphospho) decarboxylase	Mvd					Cluster5	882.8	769.4	149.1	124.4	664.9	581.1	203.3	209.7	P	P	P	P	P	P	P	P	-1.326	-4	1.51005	4	-6.04095	-4	-3.01695	-4
1448676_at	calcium/calmodulin-dependent protein kinase II, beta	Camk2b				Cluster4		796.5	710.1	169	193.2	234.1	206	264.2	247.1	P	P	P	P	P	P	P	P	-3.42331	-4	1.41165	4	-4.15958	-4	1.16178	4
1448690_at	potassium channel, subfamily K, member 1	Kcnk1		Cluster2				32.2	20.9	51.9	44.4	94.8	83.2	210.3	207.2	M	A	P	P	P	P	P	P	3.35217	4	4.33541	4	1.81356	4	2.34551	4
1448696_at	hephaestin	Heph			Cluster3			73.6	65.3	173.4	210.3	16.3	15.9	22.8	35.2	P	P	P	P	A	P	M	P	-4.31366	-4	-6.61552	-4	2.76242	4	1.80124	4
1448698_at	cyclin D1	Ccnd1				Cluster4		1501.8	1514.9	218.3	243.7	239.8	233.6	174.9	183.6	P	P	P	P	P	P	P	P	-6.37241	-4	-1.2887	-4	-6.52965	-4	-1.3205	-4
1448710_at	chemokine (C-X-C motif) receptor 4	Cxcr4		Cluster2				97.3	86.9	785.2	628	674.6	540.6	1399.9	1233.2	P	P	P	P	P	P	P	P	6.59718	4	1.86322	4	7.6721	4	2.1668	4
1448727_at	transducin-like enhancer of split 6, homolog of Drosophila E(spl)	Tle6				Cluster4		282.4	216.5	41.6	10.8	75.6	45.9	111.1	85.3	P	P	P	A	P	P	P	P	-4.10617	-4	3.74809	4	-9.52099	-4	1.61646	4
1448728_a_at	nuclear factor of kappa light polypeptide gene enhancer in B-cells inhibitor, zeta	Nfkbiz					Cluster5	244.7	154	55.3	59.3	180.2	206.8	180.6	134.9	P	P	A	M	P	P	P	P	-1.03023	0	2.75305	4	-3.47906	-4	-1.22662	-2
1448729_a_at	septin 4	40790		Cluster2				66.8	52.7	252.9	244.6	152.4	128.3	918	950.9	P	P	P	P	P	P	P	P	2.34895	4	3.75658	4	4.16318	4	6.658	4
1448754_at	retinol binding protein 1, cellular	Rbp1		Cluster2				220.5	197	94.3	66.8	206.7	187.8	642.3	588.4	P	P	P	P	P	P	P	P	-1.0583	-2	7.63935	4	-2.59156	-4	3.11965	4
1448775_at	interferon activated gene 203	Ifi203				Cluster4		271.4	279.7	34.7	29.6	7.3	7.4	13.6	11.1	P	P	P	P	A	A	A	A	-37.4898	-4	-2.60324	-4	-8.57076	-4	1.68027	4
1448777_at	minichromosome maintenance deficient 2 mitotin (S. cerevisiae)	Mcm2				Cluster4		511.7	478.9	266	275.6	104.2	115.8	90.4	96.2	P	P	P	P	P	P	P	P	-4.50273	-4	-2.90247	-4	-1.82903	-4	-1.17899	-4
1448781_at	Ngfi-A binding protein 1	Nab1		Cluster2				114.7	100.2	33.8	30.4	81.2	68.5	138	104.5	P	P	P	P	P	P	P	P	-1.43554	-4	3.77726	4	-3.34735	-4	1.61991	4
1448812_at	hippocalcin-like 1	Hpcal1				Cluster4		466.4	408.8	141.5	143.2	211.2	171.5	253.8	155.5	P	P	P	P	P	P	P	P	-2.28691	-4	1.43765	4	-3.07411	-4	1.06951	0
1448831_at	angiopoietin 2	Angpt2				Cluster4		164.7	152.4	30.3	51.9	24.4	8.1	33.7	24.7	P	P	A	A	A	A	A	A	-9.75692	-4	-1.40753	-2	-3.85766	-4	1.79692	4
1448870_at	latent transforming growth factor beta binding protein 1	Ltbp1				Cluster4		137.6	106.1	22.2	21.1	20.9	11.5	43.6	28.8	P	P	A	P	A	A	P	P	-7.5216	-4	1.67206	4	-5.62818	-4	2.23457	4
1448877_at	distal-less homeobox 2	Dlx2			Cluster3			147.1	149.3	1086.5	1371	561.1	421.5	150.5	225	P	P	P	P	P	P	P	P	3.31511	4	-6.54461	-4	8.29116	4	-2.61678	-4
1448878_at	Max dimerization protein 3	Mxd3				Cluster4		150.2	155.6	51.3	65.2	45.8	37	16.5	22.6	P	P	P	P	P	P	P	P	-3.69324	-4	-2.97954	-4	-2.62489	-4	-2.11765	-4
1448894_at	aldo-keto reductase family 1, member B8	Akr1b8		Cluster2				62.2	28.9	29	23.3	19.3	21.1	67.8	58.6	P	P	A	A	A	A	P	P	-2.25495	-4	2.41683	4	-1.74187	-2	3.12871	4
1448899_s_at	RAD51 associated protein 1	Rad51ap1				Cluster4		400.9	272.9	100	113.8	72.7	60.1	24.9	22.5	P	P	P	P	P	P	P	P	-5.0738	-4	-4.51055	-4	-3.15154	-4	-2.80169	-4
1448918_at	solute carrier organic anion transporter family, member 3a1	Slco3a1		Cluster2				25.2	10.2	17.5	2.2	20.7	30.6	54.3	58.6	A	A	A	A	A	A	P	P	1.44915	2	5.73096	4	-1.79695	-2	2.20078	4
1448919_at	CD302 antigen	Cd302				Cluster4		420.5	390.4	288.9	310.1	121.5	129.5	217.1	246.8	P	P	P	P	P	P	P	P	-3.23068	-4	-1.29123	-4	-1.35376	-4	1.84821	4
1448942_at	guanine nucleotide binding protein (G protein), gamma 11	Gng11						202	147.7	68.7	83.3	23.2	15.3	139.9	138.2	P	P	A	A	A	A	P	M	-9.08312	-4	1.82961	4	-2.30066	-4	7.22338	4
1448945_at	plasma membrane proteolipid	Pllp	Cluster1					218.3	184.2	219.6	180.9	799.7	612.3	735.2	757	P	P	P	P	P	P	P	P	3.50807	4	3.72584	4	-1.00499	0	1.0568	0
1448954_at	nuclear receptor interacting protein 3	Nrip3			Cluster3			12.6	24.7	77	87.5	24.3	26.4	50.4	59.1	A	A	P	P	A	A	P	P	1.35925	2	-1.50228	-4	4.41019	4	2.15976	4
1448978_at	neuronal guanine nucleotide exchange factor	Ngef			Cluster3			90.9	55	404.9	464.9	122.9	105.8	251.5	271	P	A	P	P	P	P	P	P	1.56751	4	-1.66469	-4	5.96162	4	2.28465	4
1449005_at	solute carrier family 16 (monocarboxylic acid transporters), member 3	Slc16a3				Cluster4		77.7	63.3	11.3	7.1	36.2	50	56.4	55.4	P	P	A	A	P	P	P	P	-1.63573	-4	6.07609	4	-7.66304	-4	1.29698	4
1449022_at	nestin	Nes				Cluster4		591.5	519.7	90.5	78.9	74	68.1	59	25.6	P	P	A	A	A	A	A	A	-7.81985	-4	-2.00236	-4	-6.55962	-4	-1.67967	-4
1449025_at	interferon-induced protein with tetratricopeptide repeats 3	Ifit3		Cluster2				48.2	44.8	115.7	102.6	154.7	138.6	265.1	233.4	A	A	P	P	P	P	P	P	3.15376	4	2.28355	4	2.34731	4	1.69962	4
1449027_at	ras homolog gene family, member U	Rhou			Cluster3			222.9	186.1	780.2	754.8	449.2	400.5	503.7	524.7	P	P	P	P	P	P	P	P	2.07751	4	-1.49261	-4	3.75306	4	1.21031	4
1449038_at	hydroxysteroid 11-beta dehydrogenase 1	Hsd11b1		Cluster2				19.7	10.7	25.3	17.9	33.5	36.6	71.8	97.3	A	A	A	A	A	A	P	P	2.30592	4	3.91435	4	1.42105	2	2.41227	4
1449049_at	toll-like receptor 1	Tlr1			Cluster3			24.5	28.5	115.2	117.9	49.1	57.1	126.5	104.9	P	P	P	P	P	P	P	P	2.00377	4	-1.00735	0	4.39811	4	2.17891	4
1449060_at	kinesin family member 2C /// similar to Kinesin-like protein KIF2C (Mitotic centromere-associated kinesin) (MCAK)	Kif2c /// LOC631653				Cluster4		233.4	214.2	40	45.1	50.5	33.3	17.9	33.3	P	P	P	P	P	P	P	P	-5.34129	-4	-1.66211	-4	-5.25969	-4	-1.63672	-2
1449061_a_at	DNA primase, p49 subunit	Prim1				Cluster4		471	416.1	294.1	311.5	157.8	117.2	145.7	154.9	P	P	P	P	P	P	P	P	-3.22582	-4	-2.01464	-4	-1.46483	-4	1.09309	0
1449078_at	ST3 beta-galactoside alpha-2,3-sialyltransferase 6	St3gal6		Cluster2				32.6	27.7	100.6	110.4	106.4	84.6	160.6	135.9	P	P	P	P	P	P	P	P	3.1675	4	1.40521	4	3.49917	4	1.55236	4
1449106_at	glutathione peroxidase 3	Gpx3				Cluster4		260	157.3	6	4.6	7.2	6.3	64.2	46.2	P	P	A	A	A	A	A	A	-30.9111	-4	10.4151	4	-39.3679	-4	8.17778	4
1449107_at	nudix (nucleoside diphosphate linked moiety X)-type motif 4	Nudt4				Cluster4		475.6	392.1	154.8	136.4	156.9	128.4	188.5	163.2	P	P	P	P	P	P	P	P	-3.04136	-4	1.20776	4	-2.97974	-4	1.23274	4
1449109_at	suppressor of cytokine signaling 2	Socs2			Cluster3			135.4	119.1	479.5	404.8	252.1	221.6	331.1	303.2	P	P	P	P	P	P	P	P	1.8613	4	-1.39414	-4	3.47466	4	1.33903	4
1449123_at	inter-alpha trypsin inhibitor, heavy chain 3	Itih3			Cluster3			30.8	20.6	73.6	81.8	22.4	15.9	55.8	47.6	A	P	P	P	A	A	P	P	-1.34204	-2	-1.5029	-4	3.02335	4	2.69974	4
1449130_at	CD1d1 antigen	Cd1d1				Cluster4		1063.4	709.7	530.9	456.9	204.5	192	168	138.9	P	P	P	P	P	P	P	P	-4.47188	-4	-3.21864	-4	-1.795	-4	-1.29195	-4
1449131_s_at	CD1d1 antigen	Cd1d1				Cluster4		685.5	534.8	275.5	306.3	160.4	114.9	155.7	139.5	P	P	P	P	P	P	P	P	-4.43262	-4	-1.97087	-4	-2.09746	-4	1.07228	0
1449149_at	TNF receptor-associated factor 3	Traf3				Cluster4		61.8	56.7	19.5	20.5	18.9	19	27.4	30.4	P	P	P	P	M	P	P	P	-3.12665	-4	1.445	4	-2.9625	-4	1.52507	4
1449151_at	cyclin-dependent kinase 18	Cdk18		Cluster2				11.2	21	44.9	44	78.9	68.4	82.7	106.6	A	A	A	A	P	P	P	P	4.57453	4	2.12936	4	2.76087	4	1.28513	4
1449158_at	potassium channel, subfamily K, member 2	Kcnk2			Cluster3			549.9	485.6	1933.6	2052.7	891.9	728.9	797.6	732.1	P	P	P	P	P	P	P	P	1.56523	4	-2.60594	-4	3.84964	4	-1.05955	0
1449164_at	CD68 antigen	Cd68		Cluster2				30.2	32	27.9	35.4	55.2	54.7	121.3	119.6	P	P	P	P	P	P	P	P	1.76688	4	3.80569	4	1.01768	0	2.19199	4
1449168_a_at	A kinase (PRKA) anchor protein 2	Akap2					Cluster5	129.9	146.9	32.1	31.8	91.4	103.8	100.6	84.6	P	P	P	P	P	P	P	P	-1.41803	-4	2.89828	4	-4.33177	-4	-1.054	-2
1449171_at	Ttk protein kinase	Ttk				Cluster4		343.7	265.5	84.3	72.2	56.4	32.8	20	22.6	P	P	P	P	P	P	A	A	-6.8296	-4	-3.67371	-4	-3.89265	-4	-2.0939	-4
1449207_a_at	kinesin family member 20A	Kif20a				Cluster4		404.8	385.1	54.5	64.9	59.6	29.3	14.5	6.4	P	P	P	P	P	P	A	A	-8.88526	-4	-5.71292	-4	-6.61558	-4	-4.25359	-4
1449218_at	cytochrome c oxidase, subunit VIIIb	Cox8b			Cluster3			30.1	10.6	171.3	216.9	118.3	95.4	94.3	89.6	P	A	P	P	P	P	P	P	5.25061	4	-2.11093	-4	9.53808	4	-1.16204	-4
1449221_a_at	ribosome binding protein 1	Rrbp1				Cluster4		187.7	133.4	41.5	53.5	95.7	103.8	126.9	111.5	P	P	P	P	P	P	P	P	-1.60952	-4	2.50947	4	-3.38	-4	1.19499	4
1449225_a_at	mitogen-activated protein kinase 8 interacting protein 2	Mapk8ip2	Cluster1					103	123.4	188.5	118.5	182.9	147.1	49.6	42.5	P	P	P	P	P	P	A	P	1.4576	4	-3.33333	-4	1.35601	2	-3.58306	-4
1449236_at	delta-like 3 (Drosophila)	Dll3				Cluster4		1552.8	1491.8	340.5	345.1	489	450.1	174.7	154.2	P	P	P	P	P	P	P	P	-3.24204	-4	-2.08452	-4	-4.44078	-4	-2.85528	-4
1449254_at	secreted phosphoprotein 1	Spp1		Cluster2				81.6	78.7	37	8.1	42.6	52	91	94.9	P	P	P	A	P	P	P	P	-1.6945	-4	4.12195	4	-3.55432	-4	1.96512	4
1449272_at	cell adhesion molecule 3	Cadm3	Cluster1					129.3	115.8	140	152.5	325.9	267.9	74.6	60.2	A	M	P	P	P	P	A	A	2.42268	4	-2.16988	-4	1.19339	4	-4.40504	-4
1449283_a_at	mitogen-activated protein kinase 12	Mapk12				Cluster4		205.2	164.2	126.2	102.9	67.3	45.7	74.2	48.4	P	P	P	P	P	P	P	P	-3.26903	-4	-1.86868	-4	-1.6124	-4	1.08496	2
1449316_at	cytochrome P450, family 4, subfamily f, polypeptide 15	Cyp4f15				Cluster4		113.6	100.8	28.1	25.6	9.4	1.1	10.9	14.9	P	P	A	A	A	A	A	A	-20.419	-4	-2.0814	-4	-3.99255	-4	2.45714	4
1449324_at	ERO1-like (S. cerevisiae)	Ero1l		Cluster2				2017.7	1893.4	381.9	413.6	1290.3	990	2817.5	2708.9	P	P	P	P	P	P	P	P	-1.71517	-4	6.94708	4	-4.91653	-4	2.42354	4
1449363_at	activating transcription factor 3	Atf3					Cluster5	320.5	308.3	103.6	94.4	388.7	307.2	299.5	296.5	P	P	P	P	P	P	P	P	1.10671	0	3.0101	4	-3.17576	-4	-1.16762	-4
1449365_at	sphingosine-1-phosphate receptor 5	S1pr5		Cluster2				21.8	14.7	24.3	13.5	3.9	17.6	78.3	58.3	A	A	A	A	A	A	P	P	-1.69767	-2	3.61376	4	1.03562	0	6.35349	4
1449402_at	carbohydrate (N-acetylglucosamino) sulfotransferase 7	Chst7				Cluster4		607.1	662	122.2	91.2	108.9	94.5	90.6	177.9	P	P	P	P	P	P	P	P	-6.23943	-4	1.2582	0	-5.94705	-4	1.32006	0
1449411_at	Down syndrome cell adhesion molecule	Dscam					Cluster5	300.2	348.9	70.5	83	323.4	281.4	105.4	73.2	P	P	P	P	P	P	P	P	-1.07325	-2	1.16352	2	-4.22866	-4	-3.38634	-4
1449420_at	phosphodiesterase 1B, Ca2+-calmodulin dependent	Pde1b			Cluster3			537.4	426.5	646	662.5	99.4	74.4	268.9	247.6	P	P	P	P	P	P	P	P	-5.54603	-4	-2.5334	-4	1.35751	4	2.97181	4
1449422_at	cadherin 4	Cdh4				Cluster4		429.1	470.8	217.7	218.1	126.3	137.8	234.2	214.5	P	P	P	P	P	P	P	P	-3.40742	-4	1.0296	0	-2.06494	-4	1.69898	4
1449434_at	carbonic anhydrase 3	Car3				Cluster4		2181.1	2369.2	43.3	37.8	29.5	33	21.7	2.6	P	P	P	P	P	P	P	A	-72.8048	-4	-3.33745	-4	-56.1073	-4	-2.57202	-4
1449465_at	reelin	Reln			Cluster3			190.7	173.4	529.3	617.9	399.8	350.6	272.7	282.8	P	P	P	P	P	P	P	P	2.06097	4	-2.06517	-4	3.15078	4	-1.35086	-4
1449470_at	distal-less homeobox 1	Dlx1			Cluster3			57.2	37.7	1521.2	1556.1	626.1	527.1	114.8	126.4	P	P	P	P	P	P	P	P	12.1517	4	-12.7583	-4	32.4268	4	-4.78109	-4
1449471_at	potassium large conductance calcium-activated channel, subfamily M, beta member 4 /// similar to calcium activated potassium channel beta 4 subunit	Kcnmb4 /// LOC100047870				Cluster4		1285.7	1112.6	183.8	171.4	292.3	227.2	127.3	121.7	P	P	P	P	P	P	P	P	-4.61655	-4	-1.42651	-4	-6.75197	-4	-2.08635	-4
1449475_at	ATPase, H+/K+ transporting, nongastric, alpha polypeptide	Atp12a			Cluster3			0.4	4.9	63.6	53.7	12.2	19.2	15.9	10.2	A	A	P	P	P	P	A	A	5.92453	4	-4.49425	-4	22.1321	4	-1.20307	-2
1449484_at	stanniocalcin 2	Stc2				Cluster4		170.2	205.7	3	24.5	54.1	42.7	92.3	85.4	P	P	A	A	P	P	P	P	-3.88326	-4	6.46182	4	-13.6691	-4	1.83574	4
1449519_at	growth arrest and DNA-damage-inducible 45 alpha	Gadd45a		Cluster2				208.2	216.4	571.9	578.5	812.4	776.4	966.9	906.8	P	P	P	P	P	P	P	P	3.74187	4	1.62874	4	2.70937	4	1.17932	4
1449524_at	ectodysplasin-A	Eda			Cluster3			18.3	16.8	62.4	59.8	28.9	18	30.9	36.4	A	A	P	P	A	A	A	A	1.33618	2	-1.81575	-4	3.48148	4	1.43497	4
1449585_at	interleukin 1 receptor accessory protein	Il1rap				Cluster4		75.8	75.4	23.2	12.7	16.8	11.6	22.6	30.1	P	P	P	A	P	A	P	P	-5.32394	-4	1.46797	2	-4.2117	-4	1.85563	4
1449634_a_at	ankyrin repeat and sterile alpha motif domain containing 1B	Anks1b				Cluster4		55.1	51.4	17.8	10.1	35	30.6	53.1	37	P	P	A	A	P	P	P	P	-1.62348	-4	3.22939	4	-3.8172	-4	1.37348	4
1449699_s_at	RIKEN cDNA C330027C09 gene	C330027C09Rik				Cluster4		677.9	552.1	171.8	168.2	92.1	101.6	71.7	60.7	P	P	P	P	P	P	P	P	-6.35003	-4	-2.56798	-4	-3.61765	-4	-1.46299	-4
1449705_x_at	similar to DNA replication licensing factor MCM3 (DNA polymerase alpha holoenzyme-associated protein P1) (P1-MCM3) /// minichromosome maintenance deficient 3 (S. cerevisiae)	LOC100045677 /// Mcm3				Cluster4		227.8	218.9	135.2	128.1	63	66.2	69.9	100.5	P	P	P	P	P	P	P	P	-3.45743	-4	-1.54519	-4	-1.69654	-4	1.31889	4
1449711_at	ATPase, H+ transporting, lysosomal V1 subunit E1	Atp6v1e1		Cluster2				211.2	141.7	311.1	233.9	65.4	126.9	316.9	297.9	P	P	P	P	P	P	P	P	-1.83515	-4	1.12807	2	1.54435	4	3.19709	4
1449823_at	dachshund 2 (Drosophila)	Dach2	Cluster1					157.7	155.4	71.3	59.2	259.2	198.5	61.5	58	P	P	P	P	P	P	P	P	1.46183	4	-1.09205	-2	-2.39923	-4	-3.83013	-4
1449863_a_at	distal-less homeobox 5	Dlx5			Cluster3			16.2	10.4	234.3	166.7	102.8	100.6	34.6	34	A	A	P	P	P	P	P	P	7.64662	4	-5.84548	-4	15.0752	4	-2.96501	-4
1449877_s_at	kinesin family member C1 /// similar to Kifc1 protein	Kifc1 /// LOC100044746				Cluster4		333	408.2	84.2	106.2	73.2	79.6	72.6	64.2	P	P	P	P	P	P	P	P	-4.85079	-4	-1.39181	-4	-3.89286	-4	-1.11696	-4
1449885_at	transmembrane protein 47	Tmem47		Cluster2				608.5	503.9	1724.6	1720.8	1631	1513.6	2476.4	2271.4	P	P	P	P	P	P	P	P	2.82686	4	1.37801	4	3.09727	4	1.50983	4
1449928_at	dynein light chain Tctex-type 3	Dynlt3				Cluster4		666.9	629.8	258.4	152.8	517.7	462.2	695.1	559.5	P	P	P	P	P	P	P	P	-1.3233	-4	3.05107	4	-3.15345	-4	1.28033	4
1449966_s_at	calcium binding protein 39-like	Cab39l				Cluster4		104.5	106.3	28.4	31.9	60.4	48.6	51.7	60.2	P	P	P	P	P	P	P	P	-1.93394	-4	1.85572	4	-3.49585	-4	1.02661	0
1450027_at	syndecan 3	Sdc3				Cluster4		1155.5	1022.6	321.7	319.6	224.3	193.2	178.5	171.5	P	P	P	P	P	P	P	P	-5.21701	-4	-1.83229	-4	-3.39638	-4	-1.19286	-4
1450047_at	heparan sulfate 6-O-sulfotransferase 2	Hs6st2				Cluster4		106.2	111.4	32.2	20.5	37.8	35.6	26	20.5	P	P	P	A	P	P	P	P	-2.96458	-4	-1.13333	0	-4.12903	-4	-1.57849	-4
1450082_s_at	ets variant gene 5	Etv5				Cluster4		188	160.3	67.2	29.4	26.8	26.3	65.3	45.4	P	P	P	P	P	M	P	P	-6.55932	-4	1.14596	0	-3.60559	-4	2.08475	4
1450085_at	angiopoietin-like 2	Angptl2	Cluster1					10.3	14.4	4.8	5.2	76.9	61	65.7	62.4	A	A	A	A	P	P	P	P	5.583	4	12.81	4	-2.47	-4	-1.0765	0
1450156_a_at	hyaluronan mediated motility receptor (RHAMM)	Hmmr				Cluster4		279.7	248.3	41.3	42.2	53.2	25.7	21.7	6.8	P	P	P	P	P	P	A	A	-6.69202	-4	-2.92982	-4	-6.32335	-4	-2.76842	-4
1450157_a_at	hyaluronan mediated motility receptor (RHAMM)	Hmmr				Cluster4		89.5	102.9	7.8	2.4	11.5	2.6	12.1	8.4	P	P	A	A	A	A	A	A	-13.6454	-4	2.0098	4	-18.8627	-4	1.4539	2
1450192_at	luteinizing hormone/choriogonadotropin receptor	Lhcgr			Cluster3			8.3	1.8	56	57.4	25.2	15.6	13.1	4.9	A	A	P	P	P	A	A	A	4.0396	4	-6.3	-4	11.2277	4	-2.26667	-4
1450248_at	a disintegrin and metallopeptidase domain 11	Adam11		Cluster2				42.9	33.2	76.3	61.4	159.4	106.5	225.8	179.2	A	A	A	P	P	P	P	P	3.49409	4	2.94118	4	1.80946	4	1.52313	4
1450258_a_at	ELAV (embryonic lethal, abnormal vision, Drosophila)-like 4 (Hu antigen D)	Elavl4			Cluster3			139	119.9	316.8	258.8	224.2	162.4	61.9	54.2	P	P	P	P	P	P	P	P	1.49324	4	-4.9578	-4	2.22325	4	-3.32989	-4
1450262_at	cardiotrophin-like cytokine factor 1	Clcf1	Cluster1					32.3	10.4	42.2	41.8	69	61.1	67.9	55.5	M	A	P	A	P	P	P	P	3.04684	4	1.46905	4	1.96721	4	-1.05429	-2
1450327_at	purinergic receptor P2X, ligand-gated ion channel, 6	P2rx6			Cluster3			18.6	18.1	57.4	71.3	46.3	24.3	75	57.4	A	A	P	P	P	A	P	P	1.92371	4	1.02875	2	3.50681	4	1.87535	4
1450339_a_at	B-cell leukemia/lymphoma 11B	Bcl11b			Cluster3			91.2	99.8	185.5	181.3	110.5	101.3	41.2	41	P	P	P	P	P	P	P	P	1.1089	4	-4.46229	-4	1.92042	4	-2.57664	-4
1450355_a_at	capping protein (actin filament), gelsolin-like	Capg			Cluster3			30.9	32.7	149.8	150.2	23.2	29.4	108.4	96.5	P	P	P	P	P	P	P	P	-1.20913	-4	-1.46413	-4	4.71698	4	3.89544	4
1450387_s_at	adenylate kinase 3-like 1 /// similar to adenylate kinase 4	Ak3l1 /// LOC100047616		Cluster2				1001.7	822.9	356	382	595.8	490.5	1204.3	1087.5	P	P	P	P	P	P	P	P	-1.67965	-4	3.10542	4	-2.47236	-4	2.10973	4
1450389_s_at	phosphatidylinositol-4-phosphate 5-kinase, type 1 beta	Pip5k1b			Cluster3			26.7	23.1	100.1	112.7	50.5	53.4	54.2	39.6	P	P	P	P	P	P	P	P	2.08635	4	-2.26866	-4	4.27309	4	-1.10768	0
1450397_at	microtubule-associated protein 1B	Mtap1b	Cluster1					345	437.7	497.2	383.3	1203	1252.6	814.8	573.5	P	P	P	P	P	P	P	P	3.13735	4	1.57672	4	1.12495	2	-1.76878	-4
1450481_at	myeloblastosis oncogene-like 1	Mybl1					Cluster5	59.1	50.2	10.8	10.8	38.2	23.3	27.5	4.4	P	P	A	A	P	P	P	A	-1.77724	-4	1.47685	0	-5.06019	-4	-1.9279	-2
1450484_a_at	cytidine monophosphate (UMP-CMP) kinase 2, mitochondrial	Cmpk2			Cluster3			59.6	59.9	205.5	249.3	62.9	87.7	243.3	243.5	P	P	P	P	P	P	P	P	1.26025	4	1.07036	0	3.80586	4	3.2324	4
1450496_a_at	spindle and kinetochore associated complex subunit 1	Ska1				Cluster4		326.6	259.2	57.3	65.2	58.2	47.2	7.8	12.8	P	P	P	P	P	P	A	A	-5.55787	-4	-5.9466	-4	-4.78204	-4	-5.1165	-4
1450505_a_at	family with sequence similarity 134, member B	Fam134b		Cluster2				22.3	21.7	72	72.5	143.9	92.1	301.2	292.5	P	P	P	P	P	P	P	P	5.36364	4	4.10865	4	3.28409	4	2.51568	4
1450625_at	collagen, type V, alpha 2	Col5a2				Cluster4		772	632.1	306.9	269.9	98.5	77.9	146.3	119.4	P	P	P	P	P	P	P	P	-7.95975	-4	-2.17087	-4	-2.43429	-4	1.50624	4
1450637_a_at	AE binding protein 1	Aebp1		Cluster2				55.6	72.6	377.6	452.3	739.7	749.6	1001.5	930	P	P	P	P	P	P	P	P	11.617	4	2.32739	4	6.47348	4	1.29692	4
1450646_at	cytochrome P450, family 51	Cyp51					Cluster5	1874.4	1815.8	329.3	283.9	1233.2	977.8	472.9	461.3	P	P	P	P	P	P	P	P	-1.66902	-4	1.52348	4	-6.01794	-4	-2.36673	-4
1450659_at	regulator of G protein signaling 7	Rgs7				Cluster4		628.2	463.2	137.8	97.7	207.4	203.8	235.3	226.5	P	P	P	P	P	P	P	P	-2.65418	-4	1.96093	4	-4.63439	-4	1.12305	4
1450663_at	thrombospondin 2	Thbs2	Cluster1					78.2	68.7	63.2	52	283.3	237.1	71.9	74.1	P	P	P	P	P	P	P	P	3.54255	4	1.26736	4	-1.27517	-4	-3.56438	-4
1450677_at	checkpoint kinase 1 homolog (S. pombe)	Chek1				Cluster4		183.7	188.4	73	72.6	51.4	44.5	58.7	42.1	P	P	P	P	P	P	P	P	-3.88008	-4	-1.44444	-4	-2.55563	-4	1.05109	0
1450683_at	transgelin 3	Tagln3	Cluster1					148.3	108.8	654.7	625.4	2204.4	2105.8	1731.1	1603.7	P	P	P	P	P	P	P	P	16.7647	4	2.60511	4	4.979	4	-1.29249	-4
1450684_at	ets variant gene 1	Etv1				Cluster4		674.3	574.3	426.3	405.2	156.9	135.8	168.9	155.3	P	P	P	P	P	P	P	P	-4.2658	-4	-2.56477	-4	-1.50162	-4	1.10762	2
1450686_at	paraoxonase 2	Pon2						433.2	370.9	489.7	403.4	146	121	412	404.1	P	P	P	P	P	P	P	P	-3.01161	-4	-1.09435	0	1.11068	2	3.05655	4
1450687_at	insulin-like growth factor 2 mRNA binding protein 3	Igf2bp3					Cluster5	181.5	183.5	60.4	54.4	132.7	105.2	77	81.9	P	P	P	P	P	P	P	P	-1.53426	-4	1.38415	4	-3.17944	-4	-1.49717	-4
1450692_at	kinesin family member 4	Kif4				Cluster4		419.8	305.4	108.1	69.1	67.4	53	53.2	42.8	P	P	A	A	M	A	A	A	-6.02326	-4	-1.84583	-4	-4.09255	-4	-1.25417	-2
1450696_at	proteasome (prosome, macropain) subunit, beta type 9 (large multifunctional peptidase 2)	Psmb9				Cluster4		94.9	110.1	53.3	61	22.1	45.2	76.4	66.9	P	P	M	P	A	P	P	A	-3.04606	-4	1.25372	4	-1.79353	-4	2.12927	4
1450699_at	selenium binding protein 1	Selenbp1				Cluster4		887.4	720.9	144.1	171.2	105.9	72.7	548.5	552.8	P	P	P	P	P	P	P	P	-9.00504	-4	3.49286	4	-5.10086	-4	6.16629	4
1450759_at	bone morphogenetic protein 6	Bmp6		Cluster2				3.2	1.8	69.6	73	25	30.1	110.2	105	A	A	P	P	P	P	P	P	11.02	4	1.50912	4	28.52	4	3.90563	4
1450770_at	RIKEN cDNA 3632451O06 gene	3632451O06Rik					Cluster5	425.3	344.1	91.3	80.2	326	259.3	258.3	242.1	P	P	P	P	P	P	P	P	-1.31454	-4	2.91778	4	-4.4863	-4	-1.16966	-4
1450772_at	wingless-related MMTV integration site 11	Wnt11	Cluster1					34.6	26.3	83.7	121.8	164	128.4	127.7	105	P	P	P	P	P	P	P	P	4.80131	4	1.13236	2	3.37438	4	-1.25655	-4
1450773_at	potassium voltage-gated channel, Shal-related family, member 2	Kcnd2				Cluster4		390	365.4	67.3	65.7	99.9	91.4	70.8	55.1	P	P	P	P	P	P	P	P	-3.94877	-4	-1.05639	0	-5.6797	-4	-1.51946	-4
1450780_s_at	high mobility group AT-hook 2	Hmga2				Cluster4		83.1	97.3	23.7	38.8	23.4	25.9	41	21.1	P	P	P	P	P	A	P	A	-3.65923	-4	-1.00644	0	-2.8864	-4	1.25963	0
1450782_at	wingless-related MMTV integration site 4	Wnt4	Cluster1					44	39.5	38.8	12.6	168.2	155.1	56.6	46.5	A	A	A	A	P	P	A	A	3.87186	4	2.00584	4	-1.62451	-4	-3.13579	-4
1450787_at	chloride channel 5 /// similar to chloride channel 5	Clcn5 /// LOC100045272				Cluster4		86	94.2	17.1	29.7	27.7	14.3	21.3	20	P	P	A	M	P	A	A	P	-4.29048	-4	-1.13317	0	-3.85043	-4	-1.01695	0
1450842_a_at	centromere protein A	Cenpa				Cluster4		1664.7	1547	240.5	227.1	175.9	141.1	135.3	126.8	P	P	P	P	P	P	P	P	-10.1315	-4	-1.78405	-4	-6.86848	-4	-1.20946	-4
1450883_a_at	CD36 antigen	Cd36			Cluster3			34.4	27.3	260.4	203	147.9	127.5	233.5	235.7	P	P	P	P	P	P	P	P	4.46353	4	1.01252	0	7.51053	4	1.7037	4
1450886_at	germ cell-specific gene 2	Gsg2				Cluster4		69.1	71	17.8	16	10.8	4.8	9	1.5	P	P	A	A	A	A	A	A	-8.98077	-4	-3.21905	-4	-4.14497	-4	-1.48571	-2
1450920_at	cyclin B2	Ccnb2				Cluster4		1015.7	961.9	69.4	79	86.4	55.5	35.9	34.8	P	P	P	P	P	P	P	A	-13.9366	-4	-2.09901	-4	-13.3261	-4	-2.00707	-4
1450923_at	transforming growth factor, beta 2	Tgfb2	Cluster1					412	399.9	1018.8	1101.4	1360.4	1176.5	1020.2	817.7	P	P	P	P	P	P	P	P	3.12465	4	-1.1536	-2	2.61141	4	-1.38033	-4
1450928_at	similar to Id4	LOC100045546		Cluster2				1033.3	1047.5	4898.8	4624.7	3958.9	3884.9	5195.3	4578.1	P	P	P	P	P	P	P	P	3.76961	4	1.02624	0	4.57685	4	1.246	4
1450932_s_at	dedicator of cytokinesis 9	Dock9	Cluster1					236.4	236.6	311.5	360.6	964.1	828.4	591.1	510.6	P	P	P	P	P	P	P	P	3.78964	4	1.63919	4	1.42093	4	-1.62703	-4
1450970_at	glutamate oxaloacetate transaminase 1, soluble	Got1					Cluster5	639.7	526.6	197	148.9	625.7	485.3	394.3	359	P	P	P	P	P	P	P	P	-1.04977	-2	2.1778	4	-3.37178	-4	-1.47484	-4
1450974_at	tissue inhibitor of metalloproteinase 4	Timp4				Cluster4		374.4	306.8	38	46.8	56.8	51.7	66.8	56.1	P	P	A	A	A	A	A	A	-6.27834	-4	1.44929	4	-8.03302	-4	1.13272	2
1450976_at	N-myc downstream regulated gene 1	Ndrg1						583.6	599.5	339.4	309.1	69.7	61.1	636.8	527.5	P	P	P	P	P	P	P	P	-9.04511	-4	1.79537	4	-1.82436	-4	8.90138	4
1450981_at	calponin 2	Cnn2					Cluster5	378.7	349.7	133.9	127.7	267.7	236	73.8	72.5	P	P	P	P	P	P	P	P	-1.4461	-4	-1.78811	-4	-2.7844	-4	-3.44293	-4
1450995_at	folate receptor 1 (adult)	Folr1		Cluster2				15.7	11.2	196.6	138.4	72.4	65.2	220.8	225.6	A	A	P	P	P	P	P	P	5.11524	4	1.33254	4	12.4535	4	3.24419	4
1450997_at	serine/threonine kinase 17b (apoptosis-inducing)	Stk17b				Cluster4		229.1	206.3	63	85.6	56	65.6	97.5	94.7	P	P	P	P	P	P	P	P	-3.58059	-4	1.29341	4	-2.93001	-4	1.58059	4
1451038_at	apelin	Apln		Cluster2				200.3	129	86.9	88.7	161.2	102.7	295.1	255.4	P	P	P	P	P	P	P	P	-1.24782	-2	3.13497	4	-1.87528	-4	2.08602	4
1451053_a_at	transformed mouse 3T3 cell double minute 1	Mdm1				Cluster4		109	104.2	51.2	44.7	36.9	18.7	26	29.6	P	P	P	P	P	P	P	P	-3.83453	-4	-1.72482	-4	-2.22315	-4	1	0
1451071_a_at	ATPase, Na+/K+ transporting, alpha 1 polypeptide	Atp1a1		Cluster2				625.2	563.1	2997.3	3153	2910.3	2756.8	5130.4	4981.5	P	P	P	P	P	P	P	P	4.76908	4	1.64413	4	5.17571	4	1.78432	4
1451094_at	gamma-glutamyltransferase 7	Ggt7					Cluster5	239.5	190	67.5	49.2	173.6	165.9	84.4	109	P	P	P	P	P	P	P	P	-1.2651	-4	1.65724	4	-3.68038	-4	-1.75543	-4
1451103_at	HAUS augmin-like complex, subunit 4	Haus4				Cluster4		272.6	261.9	210.5	198.8	47.1	48.1	79.3	71.5	P	P	P	P	P	P	P	P	-5.6145	-4	-2.71419	-4	-1.30589	-4	1.58403	4
1451110_at	EGL nine homolog 1 (C. elegans)	Egln1				Cluster4		457.8	544.9	125.2	106.6	314	257	334.5	343.1	P	P	P	P	P	P	P	P	-1.75604	-4	2.92321	4	-4.32571	-4	1.18669	4
1451119_a_at	fibulin 1	Fbln1				Cluster4		240.1	208.5	104.7	86.3	72.6	66	78.8	63.9	P	P	P	P	P	P	P	P	-3.23665	-4	-1.33847	-4	-2.34869	-4	1.02958	0
1451122_at	isopentenyl-diphosphate delta isomerase	Idi1					Cluster5	2432.8	2543.8	436.4	508.9	1904.3	1811.2	794	735.3	P	P	P	P	P	P	P	P	-1.33942	-4	1.61779	4	-5.26457	-4	-2.42954	-4
1451128_s_at	kinesin family member 22	Kif22				Cluster4		731	643.4	96.1	88.5	77.2	72.4	34	34.6	P	P	P	P	P	P	P	P	-9.18717	-4	-2.69096	-4	-7.44529	-4	-2.18076	-4
1451140_s_at	protein kinase, AMP-activated, gamma 2 non-catalytic subunit	Prkag2	Cluster1					621.8	539.5	643.4	605.3	2327.3	2018.2	1417.3	1273.3	P	P	P	P	P	P	P	P	3.74193	4	2.15472	4	1.07526	2	-1.61507	-4
1451152_a_at	ATPase, Na+/K+ transporting, beta 1 polypeptide	Atp1b1		Cluster2				555.3	402.9	1053	1074.5	1575.3	1389.4	2169.9	2141.5	P	P	P	P	P	P	P	P	3.09403	4	2.02651	4	2.22031	4	1.45424	4
1451156_s_at	very low density lipoprotein receptor	Vldlr					Cluster5	66.3	60.8	15.5	16.1	47.1	46.2	55.7	33.4	P	P	P	P	P	P	P	P	-1.36227	-4	2.81962	4	-4.02215	-4	-1.04714	0
1451171_at	RIKEN cDNA 2310008H04 gene	2310008H04Rik				Cluster4		321.8	267.6	98.9	117.1	82.5	65.9	182.8	159.4	P	P	P	P	P	P	P	P	-3.9717	-4	1.58426	4	-2.7287	-4	2.30593	4
1451210_at	phosphatidic acid phosphatase type 2C	Ppap2c		Cluster2				208.4	137.4	135.4	136.7	346.3	283.8	455.6	450.6	P	P	P	P	P	P	P	P	1.82215	4	3.33039	4	-1.27086	-4	1.43818	4
1451235_at	cell cycle exit and neuronal differentiation 1	Cend1	Cluster1					34.9	38.4	51.2	39.5	129.2	103.2	114.9	122.2	P	P	P	P	P	P	P	P	3.17053	4	2.61411	4	1.23738	4	1.02022	0
1451246_s_at	aurora kinase B	Aurkb				Cluster4		352.5	283.1	51.2	50.5	35.1	37	14.6	12.1	P	P	P	P	P	P	P	A	-8.81553	-4	-3.80899	-4	-6.24975	-4	-2.70037	-4
1451257_at	acyl-CoA synthetase long-chain family member 6	Acsl6	Cluster1					402.7	360.3	320.9	332.8	2045.8	1896.6	1334.9	1238.7	P	P	P	P	P	P	P	P	5.16697	4	3.93697	4	-1.1672	-4	-1.53186	-4
1451263_a_at	fatty acid binding protein 4, adipocyte	Fabp4			Cluster3			4.5	11.4	101.8	126.4	25.1	7.8	88.7	95	A	P	P	P	P	P	P	P	2.06918	2	-1.24224	-4	14.3522	4	5.58359	4
1451297_at	gulonolactone (L-) oxidase	Gulo			Cluster3			9.1	6.7	66.7	80.4	5.9	9.7	19.4	9.1	A	A	P	P	A	A	A	A	-1.01282	0	-5.1614	-4	9.31013	4	1.82692	2
1451318_a_at	similar to Yamaguchi sarcoma viral (v-yes-1) oncogene homolog /// Yamaguchi sarcoma viral (v-yes-1) oncogene homolog	LOC676654 /// Lyn				Cluster4		311.1	289.4	34.6	30.8	4.9	3	15.4	9	P	P	A	A	A	A	A	A	-76.0127	-4	-2.68033	-4	-9.18196	-4	3.08861	4
1451322_at	carboxymethylenebutenolidase-like (Pseudomonas)	Cmbl		Cluster2				51	33.7	57.5	70.1	19.9	23.4	93.1	114.5	P	P	P	P	A	A	P	P	-1.95612	-4	1.62696	4	1.50649	4	4.79446	4
1451326_at	abhydrolase domain containing 14b	Abhd14b		Cluster2				16.1	11.2	47.8	63.9	28.7	22.9	86.6	74	A	A	P	P	P	P	P	P	1.89011	4	1.43778	4	4.09158	4	3.1124	4
1451331_at	protein phosphatase 1, regulatory (inhibitor) subunit 1B	Ppp1r1b		Cluster2				25.1	11.7	17.3	16.7	18.9	14.6	68.7	53.5	A	A	A	A	A	A	P	P	-1.09851	0	3.59412	4	-1.08235	0	3.64776	4
1451336_at	lectin, galactose binding, soluble 4	Lgals4			Cluster3			57.5	58	234.5	243.1	121.7	123.3	158.3	137.9	P	P	P	P	P	P	P	P	2.12121	4	-1.61242	-4	4.13506	4	1.20898	4
1451358_a_at	Rac GTPase-activating protein 1	Racgap1				Cluster4		363.3	312.3	114.4	114.3	102	72.5	70.7	62	P	P	A	A	A	A	A	A	-3.87163	-4	-1.72344	-4	-2.95409	-4	-1.315	-4
1451361_a_at	patatin-like phospholipase domain containing 7	Pnpla7			Cluster3			122.8	113.2	456.4	507.4	173.3	182.4	299.1	259	P	P	P	P	P	P	P	P	1.5072	4	-1.72693	-4	4.0839	4	1.56902	4
1451385_at	family with sequence similarity 162, member A	Fam162a		Cluster2				4981.1	4521.8	1362.7	1584.2	2142.7	1958.8	5241.5	5468.8	P	P	P	P	P	P	P	P	-2.31693	-4	3.63443	4	-3.22471	-4	2.61131	4
1451386_at	biliverdin reductase B (flavin reductase (NADPH))	Blvrb	Cluster1					359.3	354.4	609.4	684.4	1152.5	1079.1	1099.2	1049.3	P	P	P	P	P	P	P	P	3.1268	4	1.66061	4	1.81281	4	-1.03868	-2
1451406_a_at	proprotein convertase subtilisin/kexin type 5	Pcsk5			Cluster3			22.8	14.7	72.9	79.4	54	60.6	36.3	14.6	A	M	P	P	P	P	P	A	3.056	4	-2.99214	-4	4.06133	4	-2.25147	-4
1451415_at	RIKEN cDNA 1810011O10 gene	1810011O10Rik				Cluster4		514.7	403.3	170.9	191	82.3	88.4	127.7	109.1	P	P	P	P	P	P	P	P	-5.37786	-4	-1.52829	-4	-2.53661	-4	1.38723	4
1451418_a_at	splA/ryanodine receptor domain and SOCS box containing 4	Spsb4				Cluster4		429.7	349.4	161.2	184.4	109.1	107.6	186.9	186	P	P	P	P	P	P	P	P	-3.59529	-4	1.07899	4	-2.25434	-4	1.72081	4
1451419_at	splA/ryanodine receptor domain and SOCS box containing 4	Spsb4				Cluster4		182	167.1	67.8	78	63.5	44.3	83.6	91.4	P	P	P	P	P	P	P	P	-3.2384	-4	1.20027	4	-2.39438	-4	1.62338	4
1451428_x_at	EGF-like domain 7	Egfl7				Cluster4		74.2	85.2	24.4	22.7	31.4	15.8	28.4	33.5	P	P	M	A	A	A	A	A	-3.37712	-4	1.31423	4	-3.38429	-4	1.31144	2
1451457_at	sterol-C5-desaturase (fungal ERG3, delta-5-desaturase) homolog (S. cerevisae)	Sc5d					Cluster5	647.4	596.3	207.7	168.5	439.2	381.8	291.1	277.7	P	P	P	P	P	P	P	P	-1.51486	-4	1.51196	4	-3.30595	-4	-1.44339	-4
1451506_at	myocyte enhancer factor 2C	Mef2c					Cluster5	150.2	190.3	53.1	51.9	108.2	95.8	81.2	83.3	P	P	P	P	P	P	P	P	-1.66912	-4	1.56667	4	-3.24286	-4	-1.24012	-4
1451527_at	procollagen C-endopeptidase enhancer 2	Pcolce2		Cluster2				16.3	20.2	144.2	140.9	160.3	121.2	185.2	201	A	A	P	P	P	P	P	P	7.71233	4	1.35461	4	7.81096	4	1.37194	4
1451537_at	chitinase 3-like 1	Chi3l1		Cluster2				32.2	25.7	93.7	74.3	142.3	101.8	179.6	165.8	A	A	P	P	P	P	P	P	4.21589	4	2.05595	4	2.90155	4	1.41499	4
1451567_a_at	interferon activated gene 203	Ifi203				Cluster4		152.5	140.5	37.8	18	9.8	1	15.4	11.8	P	P	P	P	A	A	A	P	-27.1296	-4	-2.05147	-4	-5.2509	-4	2.51852	4
1451580_a_at	transthyretin	Ttr		Cluster2				34.8	225.6	327.1	551.2	186.9	516.7	619.4	392.9	A	P	P	P	P	P	P	P	2.702	2	1.15257	2	3.37289	4	1.43874	2
1451611_at	phospholipase A2, group XVI	Pla2g16		Cluster2				351.5	290.9	1003.8	990.5	511.4	490.5	1216.6	1222.2	P	P	P	P	P	P	P	P	1.55962	4	1.22289	4	3.10445	4	2.43418	4
1451620_at	C1q-like 3	C1ql3				Cluster4		93.2	100.4	9.7	12	41.6	44.9	35	30.9	P	P	P	A	P	P	P	P	-2.23815	-4	3.03687	4	-8.92166	-4	-1.31259	-4
1451650_at	D-aspartate oxidase	Ddo		Cluster2				15.4	10.4	124.4	84.5	33	17.8	243	184.8	A	A	P	P	A	P	P	P	1.96899	4	2.04787	4	8.0969	4	8.42126	4
1451678_at	nuclear prelamin A recognition factor	Narf					Cluster5	619.3	516.3	156.3	160.8	454.5	427.8	464.2	373.3	P	P	P	P	P	P	P	P	-1.28709	-4	2.64112	4	-3.5812	-4	-1.05349	0
1451680_at	sulfiredoxin 1 homolog (S. cerevisiae)	Srxn1		Cluster2				33.1	34.4	62	37.9	93.3	66.9	194.1	174.1	A	A	A	A	P	P	P	P	2.37333	4	3.68569	4	1.48	4	2.29838	4
1451722_s_at	SET and MYND domain containing 5	Smyd5				Cluster4		137.4	109.3	98.8	95.7	43	38.8	69.3	56.9	P	P	P	P	P	P	P	P	-3.01589	-4	-1.5412	-4	-1.26838	-4	1.54279	4
1451738_at	O-linked N-acetylglucosamine (GlcNAc) transferase (UDP-N-acetylglucosamine:polypeptide-N-acetylglucosaminyl transferase)	Ogt		Cluster2				154.7	132	145.6	158.6	97.2	58.1	333.5	240.5	P	P	P	P	P	P	P	P	-1.8461	-4	1.88692	4	1.06104	2	3.69607	4
1451828_a_at	acyl-CoA synthetase long-chain family member 4	Acsl4				Cluster4		117.3	110.4	21.1	9.3	46.3	42.3	45.3	28.7	P	P	P	A	P	P	M	A	-2.56998	-4	2.43421	4	-7.49013	-4	-1.1973	-2
1451895_a_at	24-dehydrocholesterol reductase	Dhcr24					Cluster5	811.2	650.2	182.5	217.3	820.7	619.2	320.4	343.3	P	P	P	P	P	P	P	P	-1.01493	0	1.66008	4	-3.65533	-4	-2.1695	-4
1451929_a_at	vaccinia related kinase 2	Vrk2				Cluster4		65.9	66.3	41.9	24.7	12.7	14.9	50.8	48.4	P	P	A	P	A	A	P	P	-4.78986	-4	1.48949	4	-1.98498	-4	3.5942	4
1451932_a_at	ADAMTS-like 4	Adamtsl4		Cluster2				20.7	19.8	80.8	63.1	33.1	31.7	71	74.3	P	A	P	P	A	A	P	P	1.6	4	1.00973	0	3.55309	4	2.24228	4
1451959_a_at	vascular endothelial growth factor A	Vegfa				Cluster4		338.3	300.1	24.2	29.4	82.8	85.9	204.7	178.4	P	P	A	A	P	P	P	P	-3.78423	-4	7.14739	4	-11.9104	-4	2.2709	4
1451961_a_at	myelin basic protein	Mbp		Cluster2				276.3	219.2	718.7	542.5	1768	1255.5	2196.1	2040	P	P	P	P	P	P	P	P	6.10192	4	3.35879	4	2.54531	4	1.40106	4
1451969_s_at	poly (ADP-ribose) polymerase family, member 3	Parp3		Cluster2				36.2	21.7	108.4	104.8	42.4	28.9	152.2	157.1	M	A	P	P	A	P	P	P	1.23143	2	1.45075	4	3.68221	4	4.33801	4
1451978_at	lysyl oxidase-like 1	Loxl1	Cluster1					69.2	58.2	58.8	54.1	318.8	269.1	195.6	185.2	P	P	P	P	P	P	P	P	4.6146	4	3.3729	4	-1.12843	-2	-1.54386	-4
1452040_a_at	cell division cycle associated 3	Cdca3				Cluster4		1308.7	1130.4	107.4	127.1	94.3	88.2	38.9	33.8	P	P	P	P	P	P	P	P	-13.3649	-4	-3.22558	-4	-10.4013	-4	-2.51032	-4
1452042_a_at	transmembrane protein 144	Tmem144				Cluster4		80.2	50.4	28	25.2	17.3	15.8	31	29.8	P	P	P	A	A	A	P	P	-3.94562	-4	1.14286	4	-2.45489	-4	1.83686	4
1452050_at	calcium/calmodulin-dependent protein kinase ID	Camk1d		Cluster2				73.5	61.1	76.2	80.1	58.8	46.4	182.9	170.1	P	P	P	P	P	P	P	P	-1.27947	-4	2.25848	4	1.16122	4	3.35551	4
1452067_at	N-acylethanolamine acid amidase	Naaa		Cluster2				112.8	79.4	555.8	575.1	337.6	307.5	726.4	793.1	P	P	P	P	P	P	P	P	3.3564	4	1.34362	4	5.88398	4	2.35545	4
1452068_at	N-acylethanolamine acid amidase	Naaa		Cluster2				44.1	31.6	217	145.5	109.5	124.6	327.2	274.1	A	A	P	M	P	P	P	P	3.09247	4	1.65876	4	4.78864	4	2.56856	4
1452073_at	family with sequence similarity 64, member A	Fam64a				Cluster4		566.4	504.1	86	85.3	96.1	84.4	55.5	47.6	P	P	P	P	P	P	P	P	-5.93075	-4	-1.66149	-4	-6.24927	-4	-1.75073	-4
1452094_at	procollagen-proline, 2-oxoglutarate 4-dioxygenase (proline 4-hydroxylase), alpha 1 polypeptide	P4ha1				Cluster4		1042.8	1011.1	229.8	182.3	461.7	416.8	911.7	826.1	P	P	P	P	P	P	P	P	-2.33796	-4	4.21694	4	-4.98398	-4	1.97814	4
1452163_at	E26 avian leukemia oncogene 1, 5' domain	Ets1				Cluster4		321.5	275.5	98.2	79	83.5	69.1	149.2	135.4	P	P	P	P	P	P	P	P	-3.91219	-4	1.60609	4	-3.36907	-4	1.86501	4
1452183_a_at	maternally expressed 3	Meg3	Cluster1					177.2	131.6	566.3	662.1	863.2	752.3	461.2	348.7	P	P	P	P	P	P	P	P	5.23154	4	-1.51673	-4	3.97798	4	-1.99469	-4
1452190_at	prolylcarboxypeptidase (angiotensinase C)	Prcp				Cluster4		246.1	181.4	73.9	60.9	90.5	64.3	105.7	91.2	P	P	P	P	P	P	P	P	-2.76163	-4	1.46068	4	-3.17136	-4	1.27196	4
1452191_at	prolylcarboxypeptidase (angiotensinase C)	Prcp				Cluster4		136.6	127.7	44.8	39	41.5	31.8	56.1	39.5	P	P	P	A	P	P	P	P	-3.60573	-4	1.14081	2	-3.15394	-4	1.30423	2
1452197_at	structural maintenance of chromosomes 4	Smc4				Cluster4		2121.5	1945.5	685.8	736.2	641.1	582.6	563.5	510	P	P	P	P	P	P	P	P	-3.32353	-4	-1.32464	-4	-2.86006	-4	-1.13992	-4
1452202_at	phosphodiesterase 2A, cGMP-stimulated	Pde2a				Cluster4		191.9	167	66.1	69.9	59	43	48.6	41	P	P	P	P	P	P	P	P	-3.51863	-4	-1.51786	-4	-2.63897	-4	-1.13839	-2
1452217_at	AHNAK nucleoprotein (desmoyokin)	Ahnak		Cluster2				159.5	135.5	1122.6	1253.6	1027	881.1	1557.8	1430.7	P	P	P	P	P	P	P	P	6.46814	4	1.25768	4	8.05492	4	1.56622	4
1452240_at	CUGBP, Elav-like family member 4	Celf4		Cluster2				71.4	51.4	188.3	189.8	223.7	196	182.7	162.7	P	P	P	P	P	P	P	P	3.41775	4	-1.09467	-4	3.07899	4	-1.21511	-4
1452242_at	centrosomal protein 55	Cep55				Cluster4		1001.6	859.6	135.2	120.3	119.7	80.9	54	52.9	P	P	P	P	P	P	P	P	-9.27817	-4	-2.39008	-4	-7.28454	-4	-1.87652	-4
1452249_at	prickle homolog 1 (Drosophila)	Prickle1		Cluster2				98.6	70.9	337.5	368.5	439.2	367.5	833.7	803.2	P	P	P	P	P	P	P	P	4.75929	4	2.31856	4	4.16519	4	2.02913	4
1452305_s_at	centromere protein N	Cenpn				Cluster4		270.9	227.6	73.3	84.5	55.6	42.2	48.9	33.9	P	P	P	P	P	A	M	A	-5.09714	-4	-1.9058	-4	-3.15906	-4	-1.18116	-2
1452314_at	kinesin family member 11	Kif11				Cluster4		235.1	223.4	57.5	72.4	55.9	37.9	37.6	26.2	P	P	P	P	P	A	A	A	-4.88806	-4	-2.03605	-4	-3.52964	-4	-1.47022	-4
1452315_at	kinesin family member 11	Kif11				Cluster4		63.9	62.1	29.1	31.3	18.5	14.8	21	16	P	P	M	P	A	P	A	A	-3.78378	-4	-1.63243	-4	-2.08609	-4	1.11111	2
1452318_a_at	heat shock protein 1B	Hspa1b				Cluster4		4942.1	3803.6	284.2	242.1	624.1	542.8	297.6	320.2	P	P	P	P	P	P	P	P	-7.49482	-4	1.17386	4	-16.6173	-4	-1.8888	-4
1452330_a_at	matrix-remodelling associated 8	Mxra8				Cluster4		586.5	456	571.3	581.8	144.8	106	271.8	266.8	P	P	P	P	P	P	P	P	-4.1567	-4	-2.14092	-4	1.10609	0	2.14753	4
1452334_at	centromere protein F	Cenpf				Cluster4		103.6	86	29.3	41.8	29.5	31	21.3	29.2	P	P	A	A	A	A	A	A	-3.13388	-4	-1.40792	-4	-2.66667	-4	-1.19802	-4
1452339_at	a disintegrin-like and metallopeptidase (reprolysin type) with thrombospondin type 1 motif, 7	Adamts7				Cluster4		120.7	116.4	35.2	19.1	52.1	40.6	13.2	7.5	P	P	P	A	P	P	A	A	-2.55771	-4	-2.62319	-4	-4.36648	-4	-4.47826	-4
1452385_at	ubiquitin specific peptidase 53	Usp53		Cluster2				184.9	165.9	649.4	558.3	500.7	515.6	687.8	830	P	P	P	P	P	P	P	P	2.89709	4	1.25677	4	3.4427	4	1.49346	4
1452386_at	sal-like 3 (Drosophila)	Sall3				Cluster4		368.7	392	160.6	168.7	123.4	88.4	110.4	100.2	P	P	P	P	P	P	P	P	-3.5916	-4	-1.56363	-4	-2.31005	-4	-1.0057	0
1452388_at	heat shock protein 1A	Hspa1a				Cluster4		1722.8	1562.7	95.4	101	219.7	183.1	128.9	111.4	P	P	P	P	P	P	P	P	-8.15665	-4	1.22352	4	-16.7286	-4	-1.67624	-4
1452458_s_at	peptidylprolyl isomerase (cyclophilin) like 5	Ppil5				Cluster4		226	196.7	85.7	106.1	51.9	37.9	13.3	18.4	P	P	P	P	P	P	A	A	-4.70713	-4	-6.05047	-4	-2.20386	-4	-2.83281	-4
1452459_at	asp (abnormal spindle)-like, microcephaly associated (Drosophila)	Aspm				Cluster4		103	100.8	23.7	17	15.4	20.9	2.5	7.4	P	P	A	A	A	A	A	A	-5.61433	-4	-4.11111	-4	-5.00737	-4	-3.66667	-4
1452473_at	proline rich 15	Prr15					Cluster5	51.9	51.9	11.1	12.8	44.2	44.5	31.8	29.4	P	P	A	A	P	P	P	P	-1.17024	-4	2.56067	4	-4.3431	-4	-1.44935	-4
1452534_a_at	high mobility group box 2	Hmgb2				Cluster4		2840.6	2921.1	1257.5	1236.8	990.3	875.8	508.7	490	P	P	P	P	P	P	P	P	-3.08756	-4	-2.49755	-4	-2.30995	-4	-1.86853	-4
1452540_a_at	predicted gene 11277 /// predicted gene 13646 /// histone cluster 1, H2bc /// histone cluster 1, H2be /// histone cluster 1, H2bl /// histone cluster 1, H2bm /// histone cluster 1, H2bp /// similar to Hist1h2bj protein	Gm11277 /// Gm13646 /// Hist1h2bc /// Hist1h2be /// Hist1h2bl /// Hist1h2bm /// Hist1h2bp /// LOC100046213				Cluster4		3467.4	3287.1	969.5	1053.1	650.2	550.6	876.1	821.3	P	P	P	P	P	P	P	P	-5.625	-4	-1.19159	-4	-3.33951	-4	1.41356	4
1452598_at	GINS complex subunit 1 (Psf1 homolog)	Gins1				Cluster4		290	307.7	180.4	169.5	79.4	71	54.8	65.1	P	P	P	P	P	P	P	P	-3.97407	-4	-2.91827	-4	-1.7082	-4	-1.25438	-4
1452599_s_at	expressed sequence AI413582	AI413582	Cluster1					126.5	136	300.7	301.2	470.9	493.2	288.5	315.3	P	P	P	P	P	P	P	P	3.67276	4	1.00316	0	2.29295	4	-1.59672	-4
1452604_at	StAR-related lipid transfer (START) domain containing 13	Stard13		Cluster2				51.5	42.4	146.4	165.5	174.8	142.4	233.6	200	P	P	P	P	P	P	P	P	3.37806	4	1.39019	4	3.32162	4	1.36696	4
1452609_at	RIKEN cDNA 1190005I06 gene	1190005I06Rik			Cluster3			154	159.8	711.3	793.3	290.7	306.8	489.6	425.8	P	P	P	P	P	P	P	P	1.90408	4	-1.64365	-4	4.79477	4	1.53205	4
1452661_at	transferrin receptor	Tfrc		Cluster2				2025.5	1798.5	685.9	744.3	1919.4	1607.3	2765.5	2620.9	P	P	P	P	P	P	P	P	-1.0843	-2	3.76619	4	-2.67375	-4	1.52732	4
1452717_at	solute carrier family 25 (mitochondrial carrier, phosphate carrier), member 24	Slc25a24				Cluster4		201.8	160.4	155.7	150.2	60.1	52.1	114.3	89	P	P	P	P	P	P	P	P	-3.22816	-4	-1.50467	-4	-1.18405	-4	1.81194	4
1452766_at	tubulin polymerization promoting protein	Tppp		Cluster2				79.9	86.1	81.3	83.6	82.6	80.3	312.4	297.4	P	P	P	P	P	P	P	P	-1.01903	0	3.698	4	-1.00667	0	3.7434	4
1452779_at	ubiquitin-conjugating enzyme E2Q family-like 1	Ube2ql1			Cluster3			29.9	47.9	133.3	126	99.2	111.6	59.1	80.8	A	A	P	P	P	P	P	P	2.70951	4	-1.85347	-4	3.3329	4	-1.50679	-4
1452843_at	interleukin 6 signal transducer	Il6st		Cluster2				250.8	237.5	932.2	1001.2	1276.8	1068.8	1957	1792.4	P	P	P	P	P	P	P	P	4.8036	4	1.93928	4	3.95945	4	1.59848	4
1452878_at	protein kinase C, epsilon	Prkce	Cluster1					100.4	78.5	154.5	201	356.4	301.9	197.1	184.3	P	P	P	P	P	P	P	P	3.67971	4	1.07286	0	1.98714	4	-1.72601	-4
1452879_at	synaptopodin 2	Synpo2	Cluster1					76.8	78.5	176.3	168.6	292.7	260	204	168.6	M	M	P	P	P	P	P	P	3.55892	4	1.08031	2	2.22086	4	-1.48336	-4
1452881_at	GINS complex subunit 2 (Psf2 homolog)	Gins2				Cluster4		222.9	222.4	78.6	87.6	49.8	40.9	52.5	38	P	P	P	P	P	P	P	A	-4.90959	-4	-1.83646	-4	-2.6793	-4	-1.00221	0
1452892_at	serine/threonine kinase 33	Stk33				Cluster4		68	51	25.3	31.6	1.1	6	4.6	9.6	P	P	A	A	A	A	A	A	-16.7606	-4	-4.00704	-4	-2.09139	-4	2	2
1452894_at	ELAV (embryonic lethal, abnormal vision, Drosophila)-like 4 (Hu antigen D)	Elavl4			Cluster3			134.2	134.7	408.6	370.3	267.2	233.6	75	63.2	P	P	P	P	P	P	P	P	1.8624	4	-5.63603	-4	2.89662	4	-3.62373	-4
1452905_at	maternally expressed 3	Meg3	Cluster1					212.7	247.1	516.5	526.8	654.3	774.5	468.3	311.8	P	P	P	P	P	P	P	P	3.10744	4	-1.33739	-4	2.26903	4	-1.83156	-4
1452912_at	defective in sister chromatid cohesion 1 homolog (S. cerevisiae)	Dscc1				Cluster4		157.9	150.1	100.6	76.6	34.7	28.8	13.5	10.8	P	P	P	P	P	P	P	A	-4.85039	-4	-7.29218	-4	-1.73815	-4	-2.61317	-4
1452913_at	Purkinje cell protein 4-like 1	Pcp4l1				Cluster4		142.7	139.9	25	21.2	20.8	21.5	37.8	22.4	P	P	P	A	A	P	P	A	-6.68085	-4	1.30303	2	-6.11688	-4	1.42317	4
1452917_at	replication factor C (activator 1) 5	Rfc5				Cluster4		453.9	393.6	175	145.7	101.1	80.9	86.6	66.9	P	P	P	P	P	P	P	P	-4.65659	-4	-2.08925	-4	-2.64266	-4	-1.18567	-2
1452924_at	family with sequence similarity 83, member D	Fam83d				Cluster4		296.3	246.8	71.6	68.4	87.6	71.6	73.2	55.2	P	P	P	P	P	P	P	P	-3.41143	-4	-1.09034	0	-3.87929	-4	-1.23988	-2
1452938_at	ankyrin repeat and sterile alpha motif domain containing 1B	Anks1b		Cluster2				150.4	154.1	63.5	63.6	104	95.4	227.9	166.7	P	P	P	P	P	P	P	P	-1.52708	-4	3.10464	4	-2.39575	-4	1.97894	4
1452954_at	ubiquitin-conjugating enzyme E2C	Ube2c				Cluster4		2059.3	2188.2	248.2	273.3	228.7	219.9	47.9	50.7	P	P	P	P	P	P	P	P	-9.46835	-4	-5.28905	-4	-8.14477	-4	-4.5497	-4
1452966_at	B-cell leukemia/lymphoma 11B	Bcl11b			Cluster3			75.6	71.6	193.2	185.4	147.4	103.6	63.2	60.1	P	P	P	P	P	P	P	P	1.70516	4	-3.07056	-4	2.57201	4	-2.03569	-4
1452985_at	uveal autoantigen with coiled-coil domains and ankyrin repeats	Uaca				Cluster4		158.7	137.7	76.5	48.9	37.6	27.7	73	82.6	P	P	P	P	M	M	P	P	-4.53905	-4	1.24083	2	-2.36364	-4	2.38285	4
1453003_at	sortilin-related receptor, LDLR class A repeats-containing	Sorl1	Cluster1					78.6	63.1	238.2	310.6	957.4	889	1120	955.2	P	P	P	P	P	P	P	P	13.0303	4	3.78134	4	3.87297	4	1.12392	2
1453006_at	fibroblast growth factor binding protein 3	Fgfbp3					Cluster5	1273	1095.5	228.7	261.8	834.8	844.1	87.2	90.5	P	P	P	P	P	P	P	P	-1.41075	-4	-2.76027	-4	-4.82875	-4	-9.44795	-4
1453011_at	3-hydroxybutyrate dehydrogenase, type 2	Bdh2			Cluster3			52.1	53.3	374.3	399.2	122.2	102.2	287.6	270.4	A	P	P	P	P	P	P	P	2.12903	4	-1.3862	-4	7.33871	4	2.48663	4
1453053_at	RIKEN cDNA 2610036L11 gene	2610036L11Rik				Cluster4		59.5	55.4	26.7	29.4	21.4	14.5	10.7	23.7	P	P	P	P	P	P	A	M	-3.20056	-4	-1.63081	-4	-2.04813	-4	-1.0436	0
1453070_at	protocadherin 17	Pcdh17				Cluster4		577.9	528	110.5	94.8	121.2	142.9	278.7	278.1	P	P	P	P	P	P	P	P	-4.18743	-4	2.71213	4	-5.38675	-4	2.10829	4
1453102_at	fibronectin leucine rich transmembrane protein 3	Flrt3				Cluster4		86.5	110	27.6	23.2	38.3	38	44.3	23.7	P	P	P	P	P	P	P	P	-2.57536	-4	1.33858	2	-3.86811	-4	-1.12206	0
1453107_s_at	RIKEN cDNA 4933413G19 gene /// forkhead box M1 /// phosphatidylethanolamine binding protein 1	4933413G19Rik /// Foxm1 /// Pebp1				Cluster4		267.9	292.4	79.3	74.5	46.1	42	20.1	13.8	P	P	P	P	P	P	P	A	-6.35982	-4	-4.53687	-4	-3.64304	-4	-2.59882	-4
1453159_at	EF-hand domain (C-terminal) containing 1	Efhc1		Cluster2				24.5	34.3	49.7	47.2	24.3	22.6	96.5	62.4	P	P	P	P	P	A	P	P	-1.25373	-4	1.63983	4	1.64796	4	3.38806	4
1453187_at	OCIA domain containing 2	Ociad2				Cluster4		277.3	233.6	116.2	126.8	58.8	41.8	128.2	115.2	P	P	P	P	P	P	P	P	-5.07853	-4	1.00165	0	-2.10247	-4	2.41948	4
1453226_at	kinesin family member 18B	Kif18b				Cluster4		265.2	207.1	82.3	77.7	68.4	48.4	49.7	55.1	P	P	P	P	P	P	P	P	-4.04366	-4	-1.52672	-4	-2.95188	-4	-1.1145	0
1453259_at	inscuteable homolog (Drosophila)	Insc		Cluster2				62.1	25.3	72.5	40.3	54.5	30.3	228.1	247.7	A	A	A	A	A	A	P	P	-1.03066	0	4.21809	4	1.29062	2	5.61085	4
1453310_at	peptidylprolyl isomerase (cyclophilin)-like 6	Ppil6		Cluster2				86.7	79.8	356	372.9	154.8	125.9	465.7	480.4	P	P	P	P	P	P	P	P	1.68589	4	1.29798	4	4.37778	4	3.3705	4
1453313_at	sestrin 3	Sesn3				Cluster4		465.6	414.5	319.3	316.1	101.4	120.5	179	157.7	P	P	P	P	P	P	P	P	-3.9662	-4	-1.88714	-4	-1.38511	-4	1.51735	4
1453320_at	RIKEN cDNA 1700027A23 gene	1700027A23Rik		Cluster2				12.3	10.4	12.2	46.9	12.5	31.9	151.8	138.5	A	A	P	P	A	P	P	P	1.95595	4	4.91201	4	2.60352	2	6.53829	4
1453321_at	fibronectin type III domain containing 1	Fndc1				Cluster4		146.7	127.2	29.3	26.2	41.7	36.1	39.7	35	P	P	A	A	P	P	P	A	-3.52057	-4	1.34595	4	-4.93514	-4	-1.0415	-2
1453329_s_at	Na+/K+ transporting ATPase interacting 2	Nkain2			Cluster3			138.4	111.9	409.3	462.1	250.8	228.1	295.9	304.5	P	P	P	P	P	P	P	P	1.9133	4	-1.45137	-4	3.48142	4	1.25371	4
1453343_s_at	vaccinia related kinase 2	Vrk2				Cluster4		98.2	102.2	57.2	45.6	29.2	18.7	84.2	73.5	P	P	P	P	P	P	P	P	-4.18372	-4	1.53405	4	-1.94942	-4	3.29228	4
1453365_at	RAB GTPase activating protein 1-like	Rabgap1l				Cluster4		87	89.4	31.7	22.3	24.2	38.9	45.9	43.2	P	P	P	P	P	P	P	P	-2.79556	-4	1.65	4	-3.26667	-4	1.41204	4
1453370_at	trophinin associated protein	Troap				Cluster4		88.6	101.1	12.6	13.9	13.6	4.8	1.1	13	P	P	A	A	A	A	A	A	-10.3098	-4	-1.87943	-2	-7.15849	-4	-1.30496	-2
1453410_at	angiopoietin-like 4	Angptl4			Cluster3			11.3	10.4	377.4	373	61.7	69.5	53.3	50.2	P	P	P	P	P	P	P	P	6.04608	4	-7.25024	-4	34.5806	4	-1.26763	-4
1453416_at	growth arrest-specific 2 like 3	Gas2l3				Cluster4		706.5	603.5	84.6	83	125.6	117.1	102	89.8	P	P	P	P	P	P	P	P	-5.39761	-4	1.14439	4	-7.81623	-4	-1.26538	-4
1453541_at	phosphofructokinase, liver, B-type	Pfkl				Cluster4		250.5	191.4	70.4	73.1	102.5	89.8	125.5	88.6	P	P	P	P	P	P	P	P	-2.29797	-4	1.49199	4	-3.07944	-4	1.11336	0
1453600_at	coiled-coil domain containing 18	Ccdc18				Cluster4		124	128.1	33.9	24	24.6	22.8	24.6	32.2	P	P	P	P	P	P	P	M	-5.31857	-4	-1.01937	0	-4.35406	-4	1.19831	4
1453748_a_at	kinesin family member 23	Kif23				Cluster4		69.6	74.4	8.4	2	9.6	7.9	0.8	1.4	P	P	A	A	A	A	A	A	-8.22857	-4	-4.72727	-4	-13.8462	-4	-7.95455	-4
1453769_at	cytoskeleton associated protein 2-like	Ckap2l				Cluster4		124.7	125.3	16.6	15.9	15.2	18.7	1.1	3.1	P	P	A	A	A	P	A	A	-7.37463	-4	-7.7381	-4	-7.69231	-4	-8.07143	-4
1453771_at	GULP, engulfment adaptor PTB domain containing 1	Gulp1						103.8	97.1	105.3	86.6	45.1	25.7	124.4	135.2	P	P	P	P	P	P	P	P	-2.83757	-4	1.35279	4	-1.0469	0	3.66667	4
1453905_at	RIKEN cDNA 5033415L01 gene	5033415L01Rik				Cluster4		90.6	64.5	38.3	19.5	15.1	26.5	55.2	19.9	P	P	A	A	A	A	P	A	-3.72837	-4	1.29931	2	-2.68339	-4	1.80529	2
1453957_a_at	insulin-like growth factor 2 mRNA binding protein 3	Igf2bp3				Cluster4		122.1	108.3	37.7	23.2	53	36.9	35.8	32.6	P	P	P	A	P	P	P	M	-2.56285	-4	1.12315	0	-3.78325	-4	-1.31433	-4
1454015_a_at	cadherin 13	Cdh13				Cluster4		159.2	156.1	25.1	20.7	63.8	58.5	40.7	27.5	P	P	P	P	P	P	P	P	-2.57809	-4	1.48908	4	-6.88428	-4	-1.79326	-4
1454018_at	tousled-like kinase 2 (Arabidopsis)	Tlk2				Cluster4		306.6	251.7	69.9	95.8	124.9	106.3	94.1	93.1	P	P	P	P	P	P	P	P	-2.41479	-4	1.12975	0	-3.36934	-4	-1.23504	-4
1454079_at	RIKEN cDNA 4933400F03 gene	4933400F03Rik				Cluster4		140	121.2	26.6	11.5	23.6	31.4	2.1	4.1	P	P	A	A	P	M	A	A	-4.74909	-4	-6.14516	-4	-6.85564	-4	-8.87097	-4
1454086_a_at	LIM domain only 2	Lmo2		Cluster2				39.8	37	33.3	34.3	63	60.3	125.9	109	A	A	A	A	P	P	P	P	1.60547	4	3.47485	4	-1.13609	-4	1.90511	4
1454109_a_at	jumonji domain containing 6	Jmjd6					Cluster5	951.9	792.7	256.8	161.3	504	481.1	536.3	443.9	P	P	P	P	P	P	P	P	-1.77099	-4	2.34442	4	-4.17269	-4	-1.005	0
1454159_a_at	insulin-like growth factor binding protein 2	Igfbp2				Cluster4		6741.4	5928.7	386.4	342.9	542.3	426.1	986.9	1017	P	P	P	P	P	P	P	P	-13.0835	-4	2.7477	4	-17.373	-4	2.06929	4
1454256_s_at	RIKEN cDNA 1700113I22 gene	1700113I22Rik				Cluster4		250.9	260.4	28.7	42.5	48.4	50.3	49.8	11.2	P	P	A	P	M	P	P	A	-5.18034	-4	-1.16721	0	-7.18118	-4	-1.61803	-2
1454424_at	odd Oz/ten-m homolog 2 (Drosophila)	Odz2			Cluster3			46.8	17.3	126.7	115.2	52.3	54.6	50.5	38.5	P	P	P	P	P	P	P	A	1.66771	4	-2.71798	-4	3.77379	4	-1.20112	-4
1454558_at	RIKEN cDNA 5430416B10 gene	5430416B10Rik			Cluster3			26.5	16.8	70	72.8	50.2	47.5	97.2	56.9	A	A	P	P	P	P	P	P	2.25635	4	1.07913	0	3.29792	4	1.57728	4
1454608_x_at	transthyretin	Ttr		Cluster2				95.9	476.9	794.5	1564.2	434.7	1276.1	1748.6	1064.9	P	P	P	P	P	P	P	P	2.98673	2	1.19282	2	4.11784	4	1.64455	2
1454651_x_at	myelin basic protein	Mbp		Cluster2				1709.6	1688	4608.7	4654.1	5927.8	5684.3	6602.9	6756.3	P	P	P	P	P	P	P	P	3.41774	4	1.44224	4	2.72628	4	1.15046	4
1454671_at	insulin induced gene 1	Insig1					Cluster5	4029	3676.1	659.9	746.6	3084.9	2908.6	1127.8	1017.9	P	P	P	P	P	P	P	P	-1.28558	-4	1.52556	4	-5.47821	-4	-2.79326	-4
1454694_a_at	topoisomerase (DNA) II alpha	Top2a				Cluster4		2579.7	2357.2	512	480.9	342.5	293.7	129.5	108.9	P	P	P	P	P	P	P	P	-7.75998	-4	-4.16485	-4	-4.9722	-4	-2.66862	-4
1454708_at	actin-binding LIM protein 1	Ablim1			Cluster3			68.2	50.9	179.7	207.3	56.9	49.4	197.2	151	P	P	P	P	P	P	P	P	-1.12041	-2	-1.11143	-2	3.24937	4	3.27563	4
1454727_at	actin filament associated protein 1-like 1	Afap1l1		Cluster2				74	95.8	84.1	114.4	209.6	224.5	381.9	488.8	P	P	P	P	P	P	P	P	2.55654	4	4.3864	4	1.16902	2	2.00576	4
1454742_at	RasGEF domain family, member 1B	Rasgef1b	Cluster1					210.9	164.3	307.6	391.9	1057.5	832.2	814.9	566.8	P	P	P	P	P	P	P	P	5.03651	4	1.97527	4	1.86434	4	-1.36766	-4
1454744_at	RIKEN cDNA F630043A04 gene	F630043A04Rik				Cluster4		189.7	104.2	23.6	34.1	20.2	13.6	20.9	12.6	P	P	A	A	A	A	A	A	-8.69527	-4	-1.72239	-4	-5.09359	-4	-1.00896	0
1454783_at	interleukin 13 receptor, alpha 1	Il13ra1		Cluster2				25.7	24.6	138	136	81.4	58.6	218.3	209.3	P	P	P	P	P	P	P	P	2.7833	4	1.56058	4	5.44732	4	3.05429	4
1454795_at	Cobl-like 1	Cobll1	Cluster1					402.4	365.9	763.1	756.1	1294.9	1159	1360.1	1111.6	P	P	P	P	P	P	P	P	3.19393	4	1.62697	4	1.97735	4	1.00725	0
1454824_s_at	mitochondrial tumor suppressor 1	Mtus1			Cluster3			86.8	89.6	502.4	490	121.8	115.8	411.8	344.4	P	P	P	P	P	P	P	P	1.34694	4	-1.31235	-4	5.62585	4	3.18266	4
1454830_at	fibrillin 2	Fbn2				Cluster4		396.2	277.8	74.4	80.6	156.9	117.5	75.9	31.9	P	P	P	P	P	P	P	P	-2.45627	-4	-1.43785	-2	-4.34839	-4	-2.54545	-4
1454847_at	lipoma HMGIC fusion partner-like 2	Lhfpl2		Cluster2				39.7	26.8	108.4	79	190.6	181.4	240.9	215.9	P	M	P	P	P	P	P	P	5.59398	4	2.43757	4	2.81805	4	1.22796	4
1454849_x_at	clusterin /// similar to clusterin	Clu /// LOC100046120		Cluster2				1209.5	1088.7	7846.2	8346	6571.3	5961	8708.7	8361.9	P	P	P	P	P	P	P	P	5.45309	4	1.05425	4	7.0456	4	1.36213	4
1454858_x_at	methyltransferase like 7A1	Mettl7a1						132.9	169	146.2	164	45.8	38.4	161	143.9	P	P	P	P	P	P	P	P	-3.58551	-4	-1.01738	-2	1.02749	0	3.62114	4
1454877_at	SERTA domain containing 4	Sertad4			Cluster3			121.3	99.6	359.3	337.2	112.1	97.8	165.4	158.1	P	P	P	P	P	P	P	P	-1.05241	-2	-2.15301	-4	3.15301	4	1.54121	4
1454901_at	yippee-like 2 (Drosophila)	Ypel2						156.7	172.1	99.4	104.6	63.9	40.4	176.4	147.8	P	P	P	P	P	P	P	P	-3.15244	-4	1.58922	4	-1.61176	-4	3.10834	4
1454902_at	protein kinase C, zeta	Prkcz	Cluster1					30.9	15.7	43.1	27.5	70.5	82.8	81	76.1	A	P	P	P	P	P	P	P	3.2897	4	2.22521	4	1.51502	2	1.02479	0
1454942_at	---	---			Cluster3			123.6	114.3	409.3	472.5	269.1	222.1	105.5	99	P	P	P	P	P	P	P	P	2.06473	4	-4.31198	-4	3.7066	4	-2.40196	-4
1455007_s_at	glutamic pyruvate transaminase (alanine aminotransferase) 2	Gpt2				Cluster4		1638.7	1465.2	773.8	698.9	499.4	354.1	755.2	672.7	P	P	P	P	P	P	P	P	-3.63667	-4	-1.03137	-2	-2.10763	-4	1.67299	4
1455011_at	StAR-related lipid transfer (START) domain containing 4	Stard4				Cluster4		1280.7	1089.5	186.3	193.9	503	433.6	290.5	256.4	P	P	P	P	P	P	P	P	-2.53064	-4	1.43845	4	-6.23409	-4	-1.71256	-4
1455038_at	RIKEN cDNA 5730471H19 gene	5730471H19Rik			Cluster3			40.2	39.7	74.5	56.3	6.3	9.9	18.1	13.8	P	P	P	P	A	A	A	A	-4.9321	-4	-4.10031	-4	1.63705	4	1.96914	4
1455050_at	RIKEN cDNA E130203B14 gene	E130203B14Rik		Cluster2				39	41.5	85	117.5	28.7	25.6	142.7	118.3	P	P	P	P	P	P	P	P	-1.4825	-4	1.28889	4	2.51553	4	4.80663	4
1455056_at	LIM domain only 7	Lmo7				Cluster4		152.5	106.1	28.3	39	49.7	52.7	89.4	74.4	P	P	P	P	P	P	P	P	-2.52539	-4	2.43388	4	-3.8425	-4	1.59961	4
1455090_at	angiopoietin-like 2	Angptl2	Cluster1					139.1	88.9	54.1	68.7	580.9	544	644.7	600.6	A	A	A	A	P	P	P	P	4.93377	4	10.1409	4	-1.85668	-4	1.10703	4
1455104_at	MAX dimerization protein 1	Mxd1				Cluster4		172.7	152.3	51.7	63.1	62.3	44.3	64.9	112.1	P	P	P	P	P	P	P	P	-3.04878	-4	1.54181	4	-2.83101	-4	1.66041	4
1455145_at	protocadherin 19	Pcdh19	Cluster1					260.9	208.1	197.1	205.3	424.5	353.1	152	105.2	P	P	P	P	P	P	P	P	1.658	4	-1.56454	-4	-1.16551	-4	-3.02333	-4
1455147_at	---	---		Cluster2				79.6	57.6	283.1	281.1	188.8	161.8	482	422.5	P	P	P	P	P	P	P	P	2.55539	4	1.60315	4	4.11224	4	2.57986	4
1455179_at	membrane protein, palmitoylated 7 (MAGUK p55 subfamily member 7)	Mpp7				Cluster4		112.8	114.1	24.2	32.2	52.7	44.6	39.6	35.9	P	P	P	P	P	P	P	P	-2.33196	-4	1.33865	4	-4.02305	-4	-1.28874	-4
1455227_at	arylacetamide deacetylase-like 1	Nceh1		Cluster2				119	100.6	93.4	112.2	179.6	141.2	363.2	303	P	P	P	P	P	P	P	P	1.46084	4	3.24027	4	-1.06809	-2	2.07668	4
1455238_at	melanoma associated antigen (mutated) 1-like 1	Mum1l1				Cluster4		176.2	135.2	60.6	69.8	37.6	29.8	65	52.6	P	P	P	P	P	P	P	P	-4.62018	-4	-1.10884	-2	-2.38804	-4	1.74481	4
1455250_at	SH3-domain binding protein 4	Sh3bp4	Cluster1					343.2	246	212.6	188.9	330.6	298.1	80.7	96.1	P	P	P	P	P	P	P	P	1.06704	0	-2.27093	-4	-1.4675	-4	-3.556	-4
1455258_at	potassium voltage gated channel, Shaw-related subfamily, member 2	Kcnc2			Cluster3			30.1	21.5	91.6	72.6	13.8	15.3	12.7	19.5	P	P	P	P	A	A	A	P	-1.7732	-4	-5.09938	-4	3.18217	4	1.10653	0
1455262_at	thrombospondin, type I, domain containing 4	Thsd4		Cluster2				12.5	17.7	48.5	33.2	64.5	58.8	179.7	168.8	A	M	P	P	P	P	P	P	4.08278	4	4.26561	4	2.7053	4	2.82644	4
1455269_a_at	coronin, actin binding protein 1A	Coro1a	Cluster1					42.3	40.7	22.9	20	112.1	75.4	21.1	31.1	P	P	P	M	P	P	P	P	2.25904	4	1.21678	2	-1.93473	-4	-3.59195	-4
1455270_at	a disintegrin and metallopeptidase domain 11	Adam11	Cluster1					74.8	97.8	196.1	143.4	447	399.1	493	336.2	P	P	P	P	P	P	P	P	4.90209	4	2.44242	4	1.96698	4	-1.02038	0
1455272_at	glutamate receptor, metabotropic 5	Grm5				Cluster4		1253.8	1239.5	102.7	86.1	50.8	35.8	47.2	38.9	P	P	P	P	P	P	P	P	-28.791	-4	-2.1928	-4	-13.206	-4	-1.00581	0
1455279_at	predicted gene 1060	Gm1060		Cluster2				40.6	27	108.3	122.5	63.6	73.7	241.7	216.1	A	A	P	P	P	P	P	P	2.03107	4	1.98354	4	3.4142	4	3.3343	4
1455298_at	---	---			Cluster3			67.2	52	365.5	378.2	226.3	267.2	484.7	330	P	P	P	P	P	P	P	P	4.1401	4	1.09547	0	6.23909	4	1.65086	4
1455337_at	FYVE, RhoGEF and PH domain containing 4	Fgd4			Cluster3			184.7	152	627.4	591.5	396.3	363.2	585.9	508.5	P	P	P	P	P	P	P	P	2.25572	4	-1.11376	-4	3.62014	4	1.44095	4
1455346_at	mannan-binding lectin serine peptidase 1	Masp1				Cluster4		88.4	80.8	33.9	18.2	31.7	23.4	14.3	21.3	P	P	P	P	P	P	A	A	-3.07078	-4	-1.46348	-2	-3.2476	-4	-1.54775	-4
1455355_at	G2/M-phase specific E3 ubiquitin ligase	G2e3				Cluster4		309.9	261.1	101	71.9	127	77.1	163.1	137.5	P	P	P	P	P	P	P	P	-2.79765	-4	1.73858	4	-3.30249	-4	1.47281	4
1455379_at	dynein, axonemal, light intermediate polypeptide 1	Dnali1		Cluster2				19.6	13.9	46.6	53.6	3.7	8.4	61	69	A	A	P	A	A	A	P	P	-2.7686	-4	1.29741	4	2.99104	4	10.7438	4
1455392_at	proline rich region 18	Prr18				Cluster4		451.3	367.6	183.3	139.4	115	105.7	225	221.2	P	P	P	P	P	P	P	P	-3.71047	-4	1.38271	4	-2.53765	-4	2.02175	4
1455396_at	ATPase, class I, type 8B, member 1	Atp8b1		Cluster2				12.8	4.2	23.6	13.5	20.2	12.2	52.4	52	P	A	P	P	P	P	P	P	1.90588	2	2.81402	4	2.18235	4	3.22222	4
1455422_x_at	septin 4	40790		Cluster2				44.4	58.7	211.5	259.2	128.5	123.6	764	726	P	P	P	P	P	P	P	P	2.4452	4	3.1655	4	4.56547	4	5.91035	4
1455436_at	DIRAS family, GTP-binding RAS-like 2	Diras2		Cluster2				279.9	191	97.3	124.4	164.3	140.1	483.3	360.1	P	P	P	P	P	P	P	P	-1.54698	-4	3.80424	4	-2.12404	-4	2.7707	4
1455439_a_at	lectin, galactose binding, soluble 1	Lgals1				Cluster4		5940.9	5561.6	1717.5	1780.4	975.1	981.3	1914.1	1908.1	P	P	P	P	P	P	P	P	-5.87942	-4	1.09271	4	-3.2884	-4	1.95369	4
1455451_at	potassium channel tetramerisation domain containing 14	Kctd14			Cluster3			13.5	14.9	52.9	59.5	7.9	0.5	25	28.2	A	A	P	P	A	A	P	P	-3.38095	-4	-2.11278	-4	3.95775	4	6.33333	4
1455452_x_at	potassium channel tetramerisation domain containing 14	Kctd14			Cluster3			60.5	50.1	165	195.2	16.9	26.8	50.1	116.9	P	P	P	P	P	M	P	P	-2.53089	-4	-2.15689	-4	3.25678	4	3.82151	4
1455498_at	G-protein-coupled receptor 50	Gpr50		Cluster2				2.7	4.3	35.4	33.2	21.6	22.1	187.2	180.4	A	A	P	P	P	A	P	P	6.24286	4	5.3586	4	9.8	4	8.4119	4
1455568_at	coiled-coil domain containing 74A	Ccdc74a	Cluster1					53.3	48.8	159.3	171.8	259.2	231.3	218.6	192.1	P	P	P	P	P	P	P	P	4.80411	4	1.24041	4	3.2429	4	-1.1943	-4
1455591_at	zinc fingerprotein 618	Zfp618	Cluster1					99.7	67.4	98.3	100.3	113.1	132.1	36.6	38.3	P	P	P	P	P	P	A	A	1.46738	4	-2.65154	-4	1.18851	2	-3.2737	-4
1455603_at	---	---	Cluster1					709.7	627.4	231.4	291.7	933.4	742.9	181.4	183.9	P	P	P	P	P	P	P	P	1.25368	4	-1.43197	-4	-2.55611	-4	-4.58883	-4
1455624_at	---	---				Cluster4		813.5	674.6	452.5	465.2	253.4	214.1	239.7	183.8	P	P	P	P	P	P	P	P	-3.1831	-4	-2.16694	-4	-1.62155	-4	-1.1039	-2
1455663_at	olfactomedin-like 1	Olfml1		Cluster2				15.6	1.4	57.3	51.7	16.3	9.2	50.8	55.6	A	A	P	P	A	A	M	A	1.5	2	-1.02444	-2	6.41176	4	4.17255	4
1455689_at	frizzled homolog 10 (Drosophila)	Fzd10				Cluster4		70.7	54.9	16.8	18.9	16.1	28.3	7.7	29.8	P	P	P	P	P	A	A	P	-2.82883	-4	1.05042	0	-3.51821	-4	-1.184	0
1455717_s_at	dishevelled associated activator of morphogenesis 2	Daam2		Cluster2				77.4	64.7	90.9	105.5	140.6	176.7	446.4	353.5	P	P	P	P	P	P	P	P	2.23293	4	4.07281	4	1.38213	4	2.52096	4
1455730_at	discs, large (Drosophila) homolog-associated protein 5	Dlgap5				Cluster4		159.6	157.3	30.3	24.4	1.9	15.7	16.1	17.1	P	P	A	A	A	A	A	A	-18.0057	-4	-1.64759	-4	-5.79342	-4	1.88636	4
1455785_at	potassium voltage-gated channel, shaker-related subfamily, member 1	Kcna1		Cluster2				13.2	13.2	26.7	37.5	395.7	360.3	1032.4	828.2	A	M	P	P	P	P	P	P	28.6364	4	28.9813	4	2.43182	4	2.46111	4
1455796_x_at	olfactomedin 1	Olfm1		Cluster2				117.2	132.2	153.4	145.1	200.6	156	582.5	441.8	P	P	P	P	P	P	P	P	1.42983	4	3.43149	4	1.19687	4	2.87241	4
1455818_at	RIKEN cDNA 4930427A07 gene	4930427A07Rik				Cluster4		102.1	75.5	39.5	42.1	16.4	37.8	35.1	24.1	P	P	A	A	A	A	A	A	-3.27675	-4	-1.37838	-4	-2.17647	-4	1.09225	0
1455834_x_at	transforming, acidic coiled-coil containing protein 3	Tacc3				Cluster4		524.4	480.5	176.2	140.4	133.9	141.9	134.9	110.1	P	P	P	P	P	P	P	P	-3.64358	-4	-1.29224	-4	-3.17404	-4	-1.12571	-2
1455852_at	NSL1, MIND kinetochore complex component, homolog (S. cerevisiae)	Nsl1				Cluster4		61.3	51.9	23.6	24.2	17.6	13.8	15.4	13	P	P	P	A	A	M	A	A	-3.6051	-4	-1.6831	-4	-2.3682	-4	-1.10563	-2
1455859_at	RIKEN cDNA A330021E22 gene	A330021E22Rik		Cluster2				41.5	29.3	69.3	80	26.2	21.8	146.7	126.1	P	M	P	P	A	A	P	P	-1.475	-4	1.82719	4	2.10876	4	5.68333	4
1455865_at	insulinoma-associated 1	Insm1			Cluster3			150.8	174.8	919	936	302.8	327.1	74	78.3	P	P	P	P	P	P	P	P	1.93458	4	-12.1799	-4	5.69717	4	-4.13592	-4
1455869_at	---	---				Cluster4		184.3	153	63.4	77.3	36.4	22.2	43.5	51.1	P	P	P	P	A	A	P	P	-5.75597	-4	-1.48732	-4	-2.3973	-4	1.61433	4
1455882_x_at	von Willebrand factor C domain containing 2	Vwc2	Cluster1					38.7	27.4	12.3	15.3	131.6	128.2	24.2	26.3	P	P	A	P	P	P	P	P	3.93041	4	1.82971	4	-2.39493	-4	-5.14455	-4
1455896_a_at	potassium channel, subfamily K, member 1	Kcnk1		Cluster2				12.9	18	16.8	5.2	36	24.9	71.3	64	A	A	A	A	P	P	P	P	1.97087	4	6.15	4	-1.40455	-2	2.22167	4
1455898_x_at	solute carrier family 2 (facilitated glucose transporter), member 3	Slc2a3				Cluster4		1592	1404.9	306.3	491	739	616.2	992.7	1074	P	P	P	P	P	P	P	P	-2.21141	-4	2.59212	4	-3.75881	-4	1.52501	4
1455900_x_at	transglutaminase 2, C polypeptide	Tgm2		Cluster2				49.7	38.6	39.9	46.3	49.3	40.1	159.6	126.6	P	P	P	P	P	P	P	P	1.01246	0	3.32019	4	-1.02436	0	3.20134	4
1455913_x_at	transthyretin	Ttr		Cluster2				47.3	279.1	418.5	835.7	277.2	747.1	985.5	609.2	P	P	P	P	P	P	P	P	3.13817	2	1.27149	2	3.84252	4	1.55687	2
1455956_x_at	cyclin D2	Ccnd2			Cluster3			1483.9	1506.6	2030.7	2175.9	1060.4	868.8	661.4	617.5	P	P	P	P	P	P	P	P	-1.55012	-4	-3.28923	-4	1.40665	4	-1.50848	-4
1455973_at	predicted gene 11992	Gm11992		Cluster2				19.6	17.1	74.6	62.9	13.6	22.9	177	133.5	P	P	P	P	M	P	P	P	-1.00548	0	2.25818	4	3.74659	4	8.50685	4
1455980_a_at	growth arrest-specific 2 like 3	Gas2l3				Cluster4		176.8	193.9	11.3	7.1	25.4	23.3	17.7	23.3	P	P	A	A	P	P	P	P	-7.61191	-4	2.22826	4	-20.1467	-4	-1.1878	-2
1455983_at	cell division cycle associated 2	Cdca2				Cluster4		320.2	309.8	52.2	60.2	43.2	31.3	29.6	31.3	P	P	P	P	P	P	A	A	-8.45638	-4	-1.84565	-4	-5.60498	-4	-1.22332	-2
1455990_at	kinesin family member 23	Kif23				Cluster4		406.5	395	71.1	65.9	46.4	38	16.8	2.4	P	P	P	P	P	P	A	A	-9.49645	-4	-7.13542	-4	-5.85036	-4	-4.39583	-4
1455995_at	DNA segment, Chr 10, Brigham & Women's Genetics 1379 expressed	D10Bwg1379e		Cluster2				31.4	25.1	29.5	33.4	32.3	24.5	118.1	112.2	P	P	P	P	P	P	P	P	1.00531	0	3.66137	4	1.11327	2	4.05458	4
1456010_x_at	hairy and enhancer of split 5 (Drosophila)	Hes5	Cluster1					2730.3	2439.3	1288.2	948.7	2740.7	2738.4	328.8	291.4	P	P	P	P	P	P	P	P	1.05987	4	-3.60674	-4	-2.31106	-4	-8.83441	-4
1456046_at	CD93 antigen	Cd93				Cluster4		319.7	328.5	7	1.9	8.8	17.6	32.4	30.1	P	P	A	A	A	P	P	P	-24.553	-4	7.02247	4	-72.8315	-4	2.36742	4
1456055_x_at	polymerase (DNA directed), delta 1, catalytic subunit	Pold1				Cluster4		374.3	410.3	197.8	233.2	134	119.2	105.6	126.3	P	P	P	P	P	P	P	P	-3.09874	-4	-1.85856	-4	-1.82042	-4	-1.09185	-2
1456068_at	neurofascin	Nfasc		Cluster2				86.1	83	98.1	108.7	165.6	146.8	422.4	378.9	P	P	P	P	P	P	P	P	1.84743	4	3.87476	4	1.22295	4	2.56498	4
1456069_at	dystrobrevin alpha	Dtna			Cluster3			197.3	203.1	1205.4	1216.5	620.5	571.4	1090.9	982.3	P	P	P	P	P	P	P	P	2.97677	4	-1.16819	-4	6.0487	4	1.73941	4
1456077_x_at	cell division cycle 25 homolog C (S. pombe)	Cdc25c				Cluster4		314.5	314.1	22.3	23	9.3	22.1	19.9	12.3	P	P	P	P	A	P	P	A	-20.0191	-4	-1.40683	-4	-13.8764	-4	1.02548	0
1456093_at	zinc finger protein 536	Zfp536		Cluster2				36	42.7	45.3	46.2	62.5	56.6	158.5	118.7	P	P	P	P	P	P	P	P	1.51334	4	3.02951	4	1.16264	4	2.32746	4
1456096_at	RIKEN cDNA 6430573F11 gene	6430573F11Rik			Cluster3			22.6	30.7	94.5	85.5	62.7	55.6	125.5	97.7	A	P	P	P	P	P	P	P	2.21951	4	1.24	4	3.37711	4	1.88673	4
1456108_x_at	ring finger protein 112	Rnf112		Cluster2				12.1	16.8	14.2	12.8	32.3	20.9	55.3	55.3	A	P	P	A	P	P	P	P	1.84083	4	4.0963	4	-1.07037	0	2.07895	4
1456119_at	glutamate receptor, metabotropic 5	Grm5				Cluster4		463.4	419	65.3	60.4	16.2	28.4	27.4	22.9	P	P	P	P	P	P	P	P	-19.7848	-4	-2.49901	-4	-7.01989	-4	1.1278	0
1456136_at	Kinesin family member C1	Kifc1				Cluster4		116	107.5	19.6	31	23.8	25.5	15.9	18.4	P	P	A	P	A	A	P	A	-4.53347	-4	-1.47522	-4	-4.417	-4	-1.43732	-4
1456137_at	neurexin III	Nrxn3			Cluster3			64	46.6	217.4	172.2	109.7	104.3	60.7	63.9	P	P	P	P	P	P	P	P	1.9349	4	-3.12681	-4	3.5226	4	-1.7175	-4
1456174_x_at	N-myc downstream regulated gene 1	Ndrg1						1795.8	1663.5	1225	1301.9	239.7	204.3	2041.5	1746.8	P	P	P	P	P	P	P	P	-7.79122	-4	1.49919	4	-1.36899	-4	8.53221	4
1456189_x_at	latent transforming growth factor beta binding protein 3	Ltbp3			Cluster3			20.7	21.2	101.3	80.6	47.3	23.5	54.3	34.5	A	P	P	P	P	A	P	A	1.68974	4	-2.04842	-4	4.34129	4	1.25424	2
1456225_x_at	tribbles homolog 3 (Drosophila)	Trib3	Cluster1					85	47.3	43.7	49.8	135.8	117.5	163.4	121.7	A	A	A	A	P	P	P	P	1.91459	4	3.0492	4	-1.41497	-2	1.12554	2
1456228_x_at	myelin basic protein	Mbp		Cluster2				2407	2311.4	6574.8	6638.3	7201.5	7289.6	8786.6	8133.9	P	P	P	P	P	P	P	P	3.07119	4	1.28059	4	2.80033	4	1.16765	4
1456250_x_at	transforming growth factor, beta induced	Tgfbi		Cluster2				113.3	92.2	31.2	39.4	102.2	106.1	187.8	147.5	P	P	P	P	P	P	P	P	1.01363	0	4.74929	4	-2.91076	-4	1.6097	4
1456251_x_at	translocator protein	Tspo						82.1	72.5	70.9	47.1	13.5	18	75.3	87.7	P	P	P	P	A	A	P	P	-4.90794	-4	1.38136	4	-1.31017	-4	5.1746	4
1456280_at	claspin homolog (Xenopus laevis)	Clspn				Cluster4		381.8	306.8	186.7	162.8	85.7	84.1	66.4	51	P	P	P	P	P	P	P	P	-4.05536	-4	-2.977	-4	-1.97024	-4	-1.44634	-4
1456283_at	neuropilin (NRP) and tolloid (TLL)-like 1	Neto1				Cluster4		172.7	150.5	29	21.4	43.2	47.4	22.5	12.3	P	P	P	P	P	P	P	P	-3.56733	-4	-1.44828	-2	-6.4127	-4	-2.60345	-4
1456295_at	RIKEN cDNA B230114P17 gene	B230114P17Rik						81.7	59	66.6	50	23.8	15.5	93.5	64.9	P	P	P	P	P	A	P	P	-3.58015	-4	1.35849	2	-1.20669	-2	4.03053	4
1456326_at	fibronectin type III domain containing 3C1 /// similar to Fibronectin type-III domain-containing protein 3a	Fndc3c1 /// LOC676436				Cluster4		242.3	222.1	143.6	226.8	98.6	42.9	140.1	118.2	P	P	P	P	P	P	P	P	-3.28198	-4	-1.43399	-4	-1.25378	-2	1.82544	4
1456341_a_at	Kruppel-like factor 9	Klf9	Cluster1					873.1	871.9	479.3	494.5	2952.2	2786.2	3245.3	3492.3	P	P	P	P	P	P	P	P	3.28848	4	6.91887	4	-1.79195	-4	1.17413	4
1456344_at	Tenascin C	Tnc					Cluster5	919.1	685.9	213.1	223.4	581.4	457.3	133.8	105.7	P	P	P	P	P	P	P	P	-1.5452	-4	-1.82255	-4	-3.67698	-4	-4.33695	-4
1456377_x_at	LIM domain containing 2	Limd2				Cluster4		964.8	903.8	543.9	609.8	427.1	363.2	184.2	172.7	P	P	P	P	P	P	P	P	-2.36442	-4	-3.23256	-4	-1.61966	-4	-2.21435	-4
1456392_at	neuronal growth regulator 1	Negr1		Cluster2				98.4	66.5	231.7	190.2	271.4	225.1	335.4	348.4	P	P	P	P	P	P	P	P	3.01092	4	1.62076	4	2.55852	4	1.37724	4
1456397_at	cadherin 4	Cdh4				Cluster4		656.8	634.1	202	235	142.7	149.9	223.4	204.6	P	P	P	P	P	P	P	P	-4.41183	-4	-1.02103	0	-2.954	-4	1.46275	4
1456406_at	predicted gene 14964	Gm14964		Cluster2				55.8	46.7	159	119	185.5	201.2	241.3	260.2	A	P	P	P	P	P	P	P	3.77268	4	1.80396	4	2.7122	4	1.29687	4
1456421_at	RIKEN cDNA 4930578M01 gene	4930578M01Rik			Cluster3			3.7	4.1	200.8	182.5	53	43.3	122.6	65.2	A	A	P	P	P	P	P	P	12.3462	4	-2.041	-4	49.141	4	1.95016	4
1456446_at	RIKEN cDNA 4930523C07 gene	4930523C07Rik			Cluster3			16.5	16.2	95.9	99.4	50	42.3	87	73.4	A	A	P	P	P	A	P	P	2.82263	4	-1.21758	-4	5.97248	4	1.73781	4
1456523_at	predicted gene 2115	Gm2115		Cluster2				133.7	98.2	114.1	107.2	48.8	27.8	254.8	240.2	P	P	P	P	P	P	P	P	-3.02742	-4	2.23678	4	-1.0479	0	6.46214	4
1456557_at	coiled-coil domain containing 30	Ccdc30		Cluster2				22.9	19.5	48.7	44.9	12.5	11	58.5	55.3	P	M	P	P	P	M	P	P	-1.80426	-4	1.21581	4	2.20755	4	4.84255	4
1456563_at	RIKEN cDNA 4933429F08 gene	4933429F08Rik			Cluster3			32.7	27	124	156.6	36.9	28.9	85	73.3	P	M	P	P	P	P	P	P	1.10218	2	-1.77258	-4	4.70017	4	2.40578	4
1456609_at	calcium/calmodulin-dependent protein kinase II inhibitor 1	Camk2n1			Cluster3			292.3	259.2	1176.6	1188.1	604.5	588.6	986.9	810.5	P	P	P	P	P	P	P	P	2.16337	4	-1.31562	-4	4.28776	4	1.5065	4
1456616_a_at	basigin	Bsg		Cluster2				2571.2	2693.3	1232.7	1161.7	1477.4	1286.3	5085.4	5168.4	P	P	P	P	P	P	P	P	-1.90487	-4	4.28241	4	-2.19867	-4	3.71017	4
1456642_x_at	S100 calcium binding protein A10 (calpactin)	S100a10				Cluster4		985.5	1179.4	519.7	682.1	194.9	170.7	580.5	672.6	P	P	P	P	P	P	P	P	-5.9215	-4	1.04269	0	-1.80138	-4	3.42752	4
1456648_at	---	---			Cluster3			16.8	13.2	63.9	63	46.1	28.1	77.3	64.5	P	A	P	P	P	P	P	P	2.47333	4	1.11742	4	4.23	4	1.91105	4
1456722_at	chordin-like 1	Chrdl1				Cluster4		80.6	75.5	31.3	23.2	22.2	14.1	9.5	11.9	P	P	P	P	P	P	A	M	-4.30028	-4	-2.54673	-4	-2.86422	-4	-1.69626	-4
1456735_x_at	acid phosphatase-like 2	Acpl2				Cluster4		424.9	356.4	235.6	208.3	120	116.1	195.5	184	P	P	P	P	P	P	P	P	-3.30919	-4	-1.1697	-4	-1.76008	-4	1.60737	4
1456764_at	solute carrier family 35, member F3	Slc35f3			Cluster3			51.6	35.6	110.6	106.6	24.2	34.4	20.4	26.3	P	P	P	P	P	P	P	P	-1.48805	-4	-4.65096	-4	2.49083	4	-1.25482	-2
1456786_at	LIM domain binding 2	Ldb2			Cluster3			99.1	134.3	412.6	421.1	263.3	228.4	357	381.1	P	P	P	P	P	P	P	P	2.10668	4	-1.12952	-4	3.57198	4	1.50112	4
1456838_at	leucine rich repeat and Ig domain containing 3	Lingo3				Cluster4		84.8	62.4	20.5	27.3	52.9	21.8	64.9	39.6	P	P	A	A	P	A	P	P	-1.97055	-4	2.18619	4	-3.0795	-4	1.39893	2
1456862_at	sine oculis-related homeobox 4 homolog (Drosophila)	Six4				Cluster4		86.4	95	23.2	17.7	27.7	28.6	16.6	13.9	P	P	P	P	P	P	A	P	-3.22202	-4	-1.34098	-4	-4.43521	-4	-1.8459	-4
1456897_at	---	---				Cluster4		79.3	76.2	28	23.4	45	38.1	30.8	28.1	P	P	P	P	P	P	M	A	-1.87124	-4	1.14591	4	-3.02529	-4	-1.41087	-4
1456909_at	similar to Glucose-6-phosphate isomerase (GPI) (Phosphoglucose isomerase) (PGI) (Phosphohexose isomerase) (PHI) (Neuroleukin) (NLK)	LOC676974				Cluster4		733.4	613	164.6	141.7	359.1	278.6	398.9	271.4	P	P	P	P	P	P	P	P	-2.11134	-4	2.18838	4	-4.39569	-4	1.05112	0
1456954_at	potassium voltage-gated channel, shaker-related, subfamily, member 6	Kcna6		Cluster2				68.8	71.1	211.1	214.4	115.1	97.7	241.1	235.6	M	P	P	P	P	P	P	P	1.52109	4	1.12033	4	3.04146	4	2.24013	4
1456958_at	RIKEN cDNA C230072F16 gene	C230072F16Rik		Cluster2				29.1	17.2	76.5	58	47.5	32.1	193.1	134.1	P	P	P	P	P	P	P	P	1.71922	4	2.43271	4	2.90497	4	4.11055	4
1456978_s_at	DNA segment, Chr 19, ERATO Doi 652, expressed	D19Ertd652e		Cluster2				13.7	19.4	65.2	70.9	53.9	33.5	254.8	208.1	A	A	M	P	P	P	P	P	2.64048	4	3.40118	4	4.11178	4	5.29634	4
1456984_at	similar to sex comb on midleg-like 2 (Drosophila) /// sex comb on midleg-like 2 (Drosophila)	LOC100047360 /// Scml2				Cluster4		100.4	94.4	61.5	43.6	10.3	8.2	16.6	1.4	P	P	A	A	A	A	A	A	-10.5297	-4	-5.83889	-4	-1.85347	-4	-1.02778	0
1456988_at	expressed sequence AI848258	AI848258				Cluster4		189.1	165.8	27.3	25.4	22	29.3	42.7	41.5	P	P	A	A	A	A	A	A	-6.91813	-4	1.59772	4	-6.73435	-4	1.64133	4
1457008_at	cholinergic receptor, nicotinic, beta polypeptide 4	Chrnb4		Cluster2				13.1	2.7	48.2	45.8	2.6	3.1	62.1	78.1	A	A	A	A	A	A	P	P	-2.77193	-2	1.49149	4	5.94937	4	24.5965	4
1457019_s_at	retinol dehydrogenase 14 (all-trans and 9-cis)	Rdh14			Cluster3			35.2	19.6	73.5	104.3	54.1	42.4	78.5	51.9	P	A	P	P	P	P	P	P	1.76095	4	-1.3635	-2	3.24453	4	1.3513	2
1457032_at	adenylate kinase 5	Ak5	Cluster1					82.5	68.9	306.5	273.8	331.3	299	196.5	199	P	P	P	P	P	P	P	P	4.16314	4	-1.46726	-4	3.83289	4	-1.59368	-4
1457072_at	B-cell CLL/lymphoma 11A (zinc finger protein)	Bcl11a			Cluster3			167.9	167.6	332.7	282.4	122.9	111.2	69.9	68.3	P	P	P	P	P	P	P	P	-1.43315	-4	-4.4508	-4	1.83338	4	-1.69392	-4
1457102_at	RIKEN cDNA A030001D16 gene	A030001D16Rik	Cluster1					39.2	30.5	59.4	53.3	134.3	100.8	95.9	83.3	P	P	P	P	P	P	P	P	3.37303	4	1.59006	4	1.61693	4	-1.31194	-4
1457140_s_at	Ras association (RalGDS/AF-6) domain family (N-terminal) member 10	Rassf10	Cluster1					33.7	32.9	33.2	45.5	133.9	159.7	58.4	51.8	P	P	P	P	P	P	P	P	4.40841	4	1.40025	4	1.18168	2	-2.66425	-4
1457174_at	expressed sequence AU015680	AU015680				Cluster4		346.3	273.6	264.2	339.9	93.6	75.3	150.8	135.8	P	P	P	P	P	P	P	P	-3.67022	-4	-2.10782	-4	-1.02615	-2	1.69686	4
1457212_at	---	---			Cluster3			31.9	19.5	150.3	161.9	80.5	67.3	44.7	30.6	A	A	P	P	P	P	M	A	2.87549	4	-4.14608	-4	6.07393	4	-1.96282	-4
1457215_at	predicted gene 13111	Gm13111			Cluster3			37.9	42.6	285.8	213.6	82	87	133.4	250.6	A	A	P	P	P	P	P	P	2.09938	4	-1.30052	-2	6.20373	4	2.27219	4
1457260_at	RIKEN cDNA 5730409E04Rik gene	5730409E04Rik			Cluster3			57	41.1	93.1	146	30.7	29.8	106.9	81.8	P	P	P	P	P	P	P	P	-1.62149	-4	-1.26709	-2	2.43731	4	3.11901	4
1457270_at	growth arrest specific 7	Gas7		Cluster2				58.3	42.9	82.9	98.4	76.4	61.7	272.1	238.4	A	A	P	P	M	A	P	P	1.36462	4	2.81577	4	1.7915	4	3.6966	4
1457275_at	synemin, intermediate filament protein	Synm		Cluster2				11.8	17.7	14.5	12	12.5	10.6	52.9	54.3	A	A	A	A	P	A	P	P	-1.27706	-2	4.04528	4	-1.11321	0	4.64069	4
1457321_at	RIKEN cDNA D130037M23 gene	D130037M23Rik		Cluster2				44.7	43	107.2	100.4	34.5	39.2	129.1	115.4	P	P	P	P	P	P	P	P	-1.18996	-4	1.17775	4	2.36716	4	3.3175	4
1457337_at	antisense Igf2r RNA	Airn	Cluster1					3.5	16.9	6.3	2.6	57.7	67	77.2	49.6	A	A	A	A	P	P	P	A	6.11275	4	14.2472	4	-2.29213	-2	1.01684	0
1457365_at	Predicted gene 6860	Gm6860			Cluster3			16.8	13.1	61.9	54.3	23	9.8	20.6	17.7	P	A	P	P	P	A	P	P	1.09699	0	-3.03394	-4	3.88629	4	1.16768	0
1457373_at	---	---				Cluster4		85.6	74.3	31.6	30.8	20	20.9	43.9	57.1	P	P	P	P	A	A	P	P	-3.90954	-4	1.61859	4	-2.5625	-4	2.46944	4
1457446_at	opioid binding protein/cell adhesion molecule-like	Opcml	Cluster1					258.1	268.2	149.9	139.1	658.9	562.1	226.2	158.2	P	P	P	P	P	P	P	P	2.31997	4	1.3301	4	-1.82111	-4	-3.17638	-4
1457536_at	glypican 5	Gpc5			Cluster3			14.5	16.9	78.2	62.3	27.2	19.5	23.6	17.3	A	A	P	P	P	A	A	A	1.48726	4	-3.43521	-4	4.47452	4	-1.14181	-2
1457541_at	A kinase (PRKA) anchor protein 14	Akap14			Cluster3			23.5	2.3	65.3	68.6	36.8	24.7	77.7	68	A	A	P	P	P	A	P	P	2.38372	4	1.08813	2	5.18992	4	2.36911	4
1457550_at	RIKEN cDNA 9530059O14 gene	9530059O14Rik	Cluster1					19.6	12.7	20.7	27.4	83.3	107	46	27.3	M	M	P	P	P	P	P	A	5.89164	4	1.52391	2	1.48916	4	-2.59618	-4
1457693_a_at	enolase 4	Eno4		Cluster2				20.2	19.6	42.8	43.4	23.1	29.6	115	94.9	A	P	P	P	P	A	P	P	1.32412	4	2.43503	4	2.16583	4	3.98292	4
1457696_at	Rab interacting lysosomal protein	Rilp	Cluster1					32.2	31.1	33	33.3	129.3	127.7	66.9	63.9	A	A	A	A	P	P	A	A	4.06003	4	1.97285	4	1.04739	4	-1.96483	-4
1457755_at	guanine nucleotide binding protein (G protein), gamma 8	Gng8				Cluster4		83.3	75.7	21.7	22.8	40.9	30.7	33.3	30.1	P	P	P	A	P	P	P	P	-2.22067	-4	1.42472	4	-3.57303	-4	-1.12934	-2
1457823_at	cysteine rich protein 61	Cyr61	Cluster1					761	756.1	942.1	1015.8	2481.7	2476.7	1258.2	1096.1	P	P	P	P	P	P	P	P	3.26834	4	1.20246	4	1.29055	4	-2.1061	-4
1457880_at	---	---	Cluster1					36.8	13.5	56.1	69	103.1	73.7	46.6	38.9	A	A	P	P	P	P	P	P	3.51491	4	-1.46316	-4	2.48708	4	-2.06784	-4
1457885_at	---	---	Cluster1					82.2	75.5	101.4	102.4	311.4	306.2	180	110.5	A	P	A	P	P	P	P	P	3.9163	4	1.42542	4	1.29233	4	-2.12599	-4
1457898_at	---	---					Cluster5	134.9	101.8	34.9	23.9	90.3	74.2	65.2	51.1	P	P	P	P	P	P	P	P	-1.43891	-4	1.97789	4	-4.02551	-4	-1.41445	-4
1458167_at	---	---				Cluster4		176.1	182	72.7	74.8	43.6	54.3	49.4	39.6	P	P	A	M	A	A	A	A	-3.65781	-4	-1.6573	-4	-2.4278	-4	-1.1	-2
1458191_at	forkhead box P2	Foxp2				Cluster4		60.9	60.1	55.4	71.8	12.8	7.8	20.8	22.5	P	P	P	P	A	M	A	P	-5.87379	-4	-2.93764	-4	1.05124	0	2.10194	4
1458205_at	---	---	Cluster1					18.1	17.9	32.8	20.4	80.6	82.7	76.1	52.7	P	P	P	P	P	P	P	P	4.53611	4	2.42105	4	1.47778	4	-1.26786	-4
1458229_at	roundabout homolog 2 (Drosophila)	Robo2			Cluster3			23.6	31	82.2	85.2	38.4	43.5	57.7	47.5	P	P	P	P	P	P	P	P	1.5	4	-1.59125	-4	3.06593	4	1.28449	4
1458268_s_at	insulin-like growth factor binding protein 3	Igfbp3				Cluster4		757.7	696.3	82	64.6	190.6	158.7	85.5	52.4	P	P	P	P	P	P	P	P	-4.16261	-4	-1.06309	0	-9.91814	-4	-2.53299	-4
1458374_at	expressed sequence C79407	C79407				Cluster4		232.5	293	51.3	44.4	49.7	54.5	26.7	38.6	P	P	P	P	P	P	A	M	-5.04319	-4	-1.46554	-4	-5.49112	-4	-1.59571	-4
1458386_at	RIKEN cDNA C030009J22 gene	C030009J22Rik			Cluster3			19.6	13.1	151.8	157.4	12.7	15.8	89.1	71	A	P	P	P	A	A	P	P	-1.14737	-2	-1.93129	-4	9.45566	4	5.61754	4
1458500_at	expressed sequence AU021034	AU021034		Cluster2				23.6	11.8	66.8	62.8	38.6	56	288.7	259.5	A	A	P	P	P	P	P	P	2.67232	4	4.22994	4	3.66102	4	5.79493	4
1458802_at	human immunodeficiency virus type I enhancer binding protein 3	Hivep3		Cluster2				32.7	42.6	113.3	91.2	159.7	161	440.4	427.6	P	P	P	P	P	P	P	P	4.25896	4	4.2445	4	2.7158	4	2.70658	4
1458838_at	RIKEN cDNA 4732468M13 gene	4732468M13Rik			Cluster3			42.3	54.4	198.7	175.4	59.5	50.9	99.1	98.5	P	P	P	P	P	P	P	P	1.14168	2	-1.89322	-4	3.86867	4	1.78986	4
1458888_at	predicted gene 11696	Gm11696			Cluster3			6.1	13.7	59.6	61.4	28.7	17.9	35.5	49	A	A	P	P	A	A	P	A	2.35354	4	-1.43195	-4	6.11111	4	1.8133	4
1458934_at	DNA segment, Chr 5, ERATO Doi 505, expressed	D5Ertd505e			Cluster3			46.9	45.5	330.5	308.5	113	113.3	340	279.7	P	P	P	P	P	P	P	P	2.44913	4	-1.03114	0	6.91558	4	2.7384	4
1458974_at	---	---			Cluster3			252.1	230.6	854.4	849.3	346.7	291.9	559.9	538	P	P	P	P	P	P	P	P	1.32297	4	-1.55178	-4	3.52952	4	1.71923	4
1459211_at	GLI-Kruppel family member GLI2	Gli2			Cluster3			191.2	193.8	593.1	568.7	353.6	349.1	626.1	531.6	P	P	P	P	P	P	P	P	1.82519	4	-1.00354	0	3.01766	4	1.6475	4
1459288_at	---	---				Cluster4		419	394.8	144	108.4	112.1	100	81.8	54.2	P	P	P	P	P	P	P	P	-3.83687	-4	-1.85588	-4	-3.22425	-4	-1.55956	-4
1459357_at	Neurofascin	Nfasc	Cluster1					173.2	142.8	304.5	309.7	739.9	679.3	519.3	284.7	P	P	P	P	P	P	P	P	4.49114	4	1.30902	0	1.94367	4	-1.76517	-4
1459403_at	low density lipoprotein receptor	Ldlr					Cluster5	252.7	236.2	9	29.7	149.1	112.6	43.9	23.5	P	P	A	A	P	P	P	A	-1.86817	-4	1.7416	2	-12.6331	-4	-3.88279	-4
1459497_at	---	---				Cluster4		737.7	588.8	73.1	80.1	199.5	197.6	77	60.3	P	P	P	P	P	P	P	P	-3.34047	-4	-1.1158	-2	-8.65862	-4	-2.89221	-4
1459627_at	Sterol-C4-methyl oxidase-like	Sc4mol				Cluster4		124.6	125.6	13.3	27.5	34	33.4	33.7	19	P	P	A	A	P	P	P	A	-3.71217	-4	1.29167	2	-6.13235	-4	-1.27894	-2
1459638_at	---	---	Cluster1					61	29.9	23.8	24.8	73	75.3	32	13.4	P	P	P	P	P	P	P	A	1.63146	4	-1.07048	0	-1.87037	-4	-3.26652	-4
1459702_at	---	---					Cluster5	93.6	70.8	3.9	31	106.4	78.9	50.8	26.8	P	P	A	A	P	P	P	P	1.12713	2	2.2235	2	-4.7106	-4	-2.38789	-4
1459712_at	zinc finger protein 182	Zfp182			Cluster3			44.3	35.5	141.2	154.1	68.6	73.3	105.7	98.6	P	P	P	P	P	P	P	P	1.7782	4	-1.44542	-4	3.7005	4	1.43975	4
1459713_s_at	anoctamin 1, calcium activated chloride channel	Ano1					Cluster5	73.7	86.8	13.2	16.8	48.4	63.4	46.8	33.8	P	P	A	A	P	P	P	P	-1.4356	-4	2.68667	4	-5.35	-4	-1.3871	-4
1459737_s_at	transthyretin	Ttr		Cluster2				110.5	401.9	637.9	1207.8	364.8	981.7	1378.6	849	P	P	P	P	P	P	P	P	2.62783	2	1.20691	2	3.60207	4	1.65436	2
1459740_s_at	uncoupling protein 2 (mitochondrial, proton carrier)	Ucp2		Cluster2				127.9	206.6	203.6	228	210.3	161.4	548.3	581.8	P	P	P	P	P	P	P	P	1.11121	2	2.6184	4	1.29028	2	3.04036	4
1459747_at	---	---		Cluster2				5.5	10.9	31.6	16.4	48.1	37.8	103.2	100.3	A	A	P	A	P	P	P	P	5.2378	4	4.23958	4	2.92683	4	2.36903	4
1459750_s_at	G protein-coupled receptor 123	Gpr123		Cluster2				30.9	43.6	178.5	140.9	52.6	57.9	205.3	133.5	A	P	P	P	P	P	P	P	1.48322	4	1.06074	0	4.28725	4	3.06606	4
1459921_at	neurexophilin 1	Nxph1				Cluster4		134.5	118.4	32.3	38.4	47.1	36.5	45.4	26	P	P	A	M	P	P	A	A	-3.02512	-4	1.0099	0	-3.57709	-4	-1.17087	-2
1460033_at	RIKEN cDNA A330023F24 gene	A330023F24Rik	Cluster1					23.9	17.5	40.2	29.8	99.3	55.3	41.4	41.8	P	A	P	P	P	P	P	M	3.7343	4	1.18857	4	1.69082	4	-1.85817	-4
1460038_at	similar to long overlapping ORF; NH2 terminus uncertain /// POU domain, class 3, transcription factor 1	LOC100045707 /// Pou3f1				Cluster4		77	79.4	17.1	24.1	31.6	24.6	53.7	50.4	P	P	P	P	P	P	P	P	-2.78292	-4	2.5267	4	-3.79612	-4	1.85231	4
1460049_s_at	RIKEN cDNA 1500015O10 gene	1500015O10Rik		Cluster2				21.1	24.5	7.4	13.6	21.5	18.1	222.2	150.2	P	P	A	A	P	M	P	P	-1.15152	-2	17.7333	4	-2.17143	-4	9.40404	4
1460061_at	---	---	Cluster1					238.7	165.8	392.7	410.9	695.8	616.5	494	443.8	P	P	P	P	P	P	P	P	3.24425	4	1.167	4	1.98665	4	-1.39934	-4
1460101_at	---	---			Cluster3			69.3	53.7	569.4	574.8	205.3	206.5	83.1	65	P	P	P	P	P	P	P	P	3.34797	4	-7.72586	-4	9.30244	4	-2.78055	-4
1460125_at	coiled-coil domain containing 141	Ccdc141					Cluster5	145.6	95.8	37.8	17.4	74.4	75.3	68.8	58	P	P	P	A	P	P	P	P	-1.61256	-4	2.2971	4	-4.37319	-4	-1.1806	-4
1460191_at	YKT6 homolog (S. Cerevisiae)	Ykt6				Cluster4		342.7	299.3	122.2	90.2	142.4	126.1	198.1	168.2	P	P	P	P	P	P	P	P	-2.39106	-4	1.72458	4	-3.0226	-4	1.36425	4
1460208_at	fibrillin 1	Fbn1				Cluster4		271.3	172.2	77.8	85.8	80.3	64.6	125.2	104.5	P	P	M	M	M	M	P	P	-3.06073	-4	1.40403	4	-2.71088	-4	1.58523	4
1460214_at	Purkinje cell protein 4	Pcp4		Cluster2				95	56.9	83.5	80	525.6	495.6	1374.8	1432.7	P	P	P	P	P	P	P	P	6.72284	4	17.1713	4	1.07637	0	2.74922	4
1460219_at	myelin-associated glycoprotein	Mag		Cluster2				100.1	87.4	484.5	508	391.8	345.6	1166.8	1147.1	P	P	P	P	P	P	P	P	3.9328	4	2.33139	4	5.29333	4	3.13792	4
1460227_at	tissue inhibitor of metalloproteinase 1	Timp1						103.9	103.4	53.7	64.4	40.1	26.1	126.5	126.1	P	P	P	P	P	P	P	P	-3.13142	-4	2.13887	4	-1.75529	-4	3.81571	4
1460256_at	carbonic anhydrase 3	Car3				Cluster4		337.5	284	22.9	22.3	26.8	27.8	29.2	8	P	P	A	A	A	A	A	A	-11.3828	-4	-1.21505	0	-13.75	-4	-1.46774	0
1460258_at	leukocyte cell derived chemotaxin 1	Lect1		Cluster2				44.9	30.7	237.1	253.2	106.4	91.7	674.1	663.6	P	P	P	P	P	P	P	P	2.62037	4	2.72833	4	6.48545	4	6.75265	4
1460287_at	tissue inhibitor of metalloproteinase 2	Timp2		Cluster2				271.1	270	1042.5	1100.2	801.7	740.9	1334.4	1350.5	P	P	P	P	P	P	P	P	2.85086	4	1.25305	4	3.9599	4	1.7405	4
1460295_s_at	interleukin 6 signal transducer	Il6st		Cluster2				89.4	67.4	187.3	137.1	340.3	281.4	506.9	458.5	P	P	P	P	P	P	P	P	3.96492	4	2.97596	4	2.06888	4	1.55284	4
1460314_s_at	histone cluster 1, H3a /// histone cluster 1, H3b /// histone cluster 1, H3c /// histone cluster 1, H3d /// histone cluster 1, H3e /// histone cluster 1, H3f /// histone cluster 1, H3g /// histone cluster 1, H3h /// histone cluster 1, H3i /// histone cluster 2, H3b /// histone cluster 2, H3c1 /// histone cluster 2, H3c2	Hist1h3a /// Hist1h3b /// Hist1h3c /// Hist1h3d /// Hist1h3e /// Hist1h3f /// Hist1h3g /// Hist1h3h /// Hist1h3i /// Hist2h3b /// Hist2h3c1 /// Hist2h3c2				Cluster4		177.5	124.9	66.7	74	50.2	30.7	34.3	47.1	P	P	A	A	A	A	A	A	-3.73795	-4	-1.7285	-4	-2.14925	-4	1.00618	0
1460330_at	annexin A3	Anxa3				Cluster4		771.8	648.6	45.6	44.4	46.7	34.3	42.2	52.5	P	P	P	P	P	P	P	P	-17.5358	-4	1.05222	0	-15.7822	-4	1.16914	2
1460412_at	fibulin 7	Fbln7	Cluster1					31.6	22.8	63.7	68.1	138.3	142.2	96	89	A	P	P	P	P	P	P	P	5.15625	4	1.40364	4	2.42279	4	-1.51622	-4
1460419_a_at	protein kinase C, beta	Prkcb					Cluster5	1503.2	1462.7	315.3	358.9	1344.8	1152	416.4	434.4	P	P	P	P	P	P	P	P	-1.18788	-4	1.26194	4	-4.39914	-4	-2.93465	-4
1460420_a_at	epidermal growth factor receptor	Egfr				Cluster4		479.4	411.3	285.3	278.1	129.9	142.3	180.3	203.6	P	P	P	P	P	P	P	P	-3.27223	-4	-1.46757	-4	-1.58094	-4	1.41036	4
1460458_at	cysteine-rich secretory protein LCCL domain containing 2	Crispld2		Cluster2				20.2	15.2	55.2	52.9	42.6	37.8	87.8	88.4	A	A	P	P	P	A	P	P	2.27119	4	1.62997	4	3.05367	4	2.19154	4
1460465_at	RIKEN cDNA A930038C07 gene	A930038C07Rik				Cluster4		279.9	175.4	180.7	184.8	39.2	20.8	78.3	101.6	P	P	P	P	P	A	P	P	-7.58833	-4	-2.03168	-4	-1.24569	0	2.99833	4
1460467_at	IQ motif containing G	Iqcg		Cluster2				5	2.8	16	37.3	4.7	1.6	67.6	68.7	A	A	P	P	A	A	P	P	-1.2381	-2	2.55722	4	6.83333	4	21.6349	4
1460471_at	oocyte expressed protein homolog (dog)	Ooep	Cluster1					26	8.5	42.1	34.7	114.1	120.2	49.1	57.5	A	A	P	P	P	P	P	P	6.7913	4	1.38802	4	2.22609	4	-2.19794	-4
1460550_at	myotubularin related protein 11	Mtmr11				Cluster4		755.7	702.1	293	298.8	228.1	147.7	288.4	260.6	P	P	P	P	P	P	P	P	-3.87919	-4	-1.07796	-4	-2.46333	-4	1.46088	4
1460555_at	family with sequence similarity 65, member B	Fam65b			Cluster3			38.8	30.6	134.4	139.8	91.6	92	56.8	49.2	P	P	P	P	P	P	P	P	2.64553	4	-2.58679	-4	3.95101	4	-1.73208	-4
1460603_at	sterile alpha motif domain containing 9-like	Samd9l			Cluster3			18.7	14.4	113	118.5	37.2	16.6	70.7	84.4	A	A	P	P	P	A	P	P	1.62538	2	-1.49259	-4	6.99396	4	2.8829	4
1460625_at	predicted gene 1568	Gm1568			Cluster3			40.6	35.3	167.4	151.9	73	53.2	123.3	96.8	P	P	P	P	P	A	P	P	1.66271	4	-1.4507	-4	4.20685	4	1.74406	4
1460684_at	transmembrane 7 superfamily member 2	Tm7sf2					Cluster5	806	750.8	159	164.5	527.5	441.8	261.5	283.3	P	P	P	P	P	P	P	P	-1.60611	-4	1.68408	4	-4.81236	-4	-1.77919	-4
1460734_at	collagen, type IX, alpha 3	Col9a3	Cluster1					488.4	475.8	714.6	789.5	1522.3	1374	1440.7	1347.2	P	P	P	P	P	P	P	P	3.00384	4	1.85353	4	1.55995	4	-1.03888	-2
