# Supplementary material for: Chitinase-like protein 3: A novel niche factor for mouse neural stem cells
Source: Stem Cell Reports. 2022 Nov 10;17(12):2704–17. doi: 10.1016/j.stemcr.2022.10.012 (PMC9768575; doi:10.1016/j.stemcr.2022.10.012)
Supplement: Data S2. Phosphoproteomics data [file mmc3.xlsx]

## Sheet: phosphoproteome
Phosphoproteome data and results of cluster analysis.
					Normalized peak area																		Peak area ratio
					0		1															(-)		(+)
					Normalized peak area																	Peak area ratio
Sequence + Modification	AccNum	Protein	Phosphorylated sites (Protein)	Cluster	MHM+GF 3D #1-1	MHM+GF 3D #1-2	MHM+GF 3D #2-1	MHM+GF 3D #2-2	MHM+GF 7D #1-1	MHM+GF 7D #1-2	MHM+GF 7D #2-1	MHM+GF 7D #2-2	rcCHIL3 3D #1-1	rcCHIL3 3D #1-2	rcCHIL3 3D #2-1	rcCHIL3 3D #2-2	rcCHIL3 7D #1-1	rcCHIL3 7D #1-2	rcCHIL3 7D #2-1	rcCHIL3 7D #2-2	Cluster R	rcCHIL3 3D /MHM+GF 3D	rcCHIL3 7D /MHM+GF 7D	rcCHIL3 7D /rcCHIL3 3D
STSATDTHHVELAR;79.966331@S:1	BCKD_MOUSE	[3-methyl-2-oxobutanoate dehydrogenase [lipoamide]] kinase, mitochondrial	S31	Cluster4	0.00318879	0.00318879	0.00318879	0.00318879	0.039572	0.0475036	0.0347598	0.033527	0.0965562	0.1001	0.0892529	0.116493	0.0980568	0.122214	0.0976742	0.111535	Cluster R-3	4.97949	1.46696	0.093957
STSATDTHHVELAR;79.966332@T:2	BCKD_MOUSE	[3-methyl-2-oxobutanoate dehydrogenase [lipoamide]] kinase, mitochondrial	S31orT32	Cluster4	0.000115371	0.0004807	0.000551618	0.000919979	0.0369859	0.0377884	0.0320273	0.0353527	0.102638	0.106577	0.111965	0.111011	0.101216	0.0957802	0.116461	0.110129	Cluster R-3	7.70752	1.5752	-0.0290131
AAFDDAIAELDTLSEESYK;79.966331@S:14	1433E_MOUSE	14-3-3 protein epsilon	S210	Cluster1	0.363281	0.40168	0.117418	0.0309574	0.00411775	0.00411775	0.00411775	0.00411775	0.00411775	0.00411775	0.00411775	0.00411775	0.00411775	0.00411775	0.0172069	0.0282802	Cluster R-4	-5.79315	1.7056	1.7056
NLLSVAYK;79.966331@S:4	1433G_MOUSE	14-3-3 protein gamma, N-terminally processed	S45	Cluster1	0.0451585	0.0577115	0.114812	0.0806263	0.0273183	0.0236365	0.0340352	0.0370808	0.0810459	0.085597	0.123968	0.1213	0.0399123	0.0445261	0.0362495	0.0470222	Cluster R-2	0.465529	0.458251	-1.29636
DNLTLWTSDSAGEECDAAEGAEN;57.021465@C:15,79.966331@S:10	1433T_MOUSE	14-3-3 protein theta	S232	Cluster1	0.170278	0.135938	0.219048	0.114853	0.0068342	0.00450965	0.00765589	0.00513767	0.0744551	0.0645757	0.0822502	0.0696505	0.0109313	0.00996694	0.00786174	0.016054	Cluster R-2	-1.13766	0.892678	-2.69866
DNLTLWTSDSAGEECDAAEGAEN;57.021465@C:15,79.966331@S:8	1433T_MOUSE	14-3-3 protein theta	T229orS230orS232	Cluster1	0.162878	0.138854	0.220356	0.109451	0.00692596	0.0045012	0.00768818	0.00526875	0.0783592	0.0658348	0.0837773	0.0711257	0.0111739	0.00886959	0.00804642	0.0168913	Cluster R-2	-1.07826	0.883385	-2.73322
DNLTLWTSDSAGEECDAAEGAEN;57.021465@C:15,79.966332@T:7	1433T_MOUSE	14-3-3 protein theta	T229	Cluster1	0.177898	0.139191	0.176261	0.12083	0.00765088	0.00482404	0.00856875	0.00570964	0.0833341	0.0712441	0.0910937	0.0777178	0.0127947	0.0079945	0.00846645	0.00642122	Cluster R-2	-0.925388	0.415273	-3.18021
TAFDEAIAELDTLSEESYK;79.966331@S:14	1433Z_MOUSE	14-3-3 protein zeta/delta	S207	Cluster1	0.538383	0.359885	0.0361773	0.0291444	0.00303424	0.00303424	0.00303424	0.00303424	0.00303424	0.00303424	0.00303424	0.00303424	0.00303424	0.00303424	0.00303424	0.00303424	Cluster R-4	-6.31094	0	0
ASRVPSSDEEVVEEPQSR;79.966331@S:6,79.966331@S:7	TB182_MOUSE	182 kDa tankyrase-1-binding protein	S1611,S1612	Cluster4	0.0025596	0.00153863	0.000431642	0.00419907	0.0289887	0.0287497	0.0332173	0.0355966	0.153522	0.152496	0.157669	0.15751	0.0569955	0.0605409	0.0754184	0.0505662	Cluster R-3	6.1531	0.944312	-1.35101
ELQDQEFGKRDSLGSFSTR;79.966331@S:15	TB182_MOUSE	182 kDa tankyrase-1-binding protein	S869	Cluster4	0.0495387	0.0573983	0.0559247	0.0346582	0.0316964	0.0217611	0.0423486	0.0405187	0.0943655	0.148117	0.036716	0.0450159	0.0867247	0.0977389	0.0683674	0.0891101	Cluster R-2	-0.123958	0.866574	-2.91288
MQAESQSPTNVDLEDK;15.994915@M:1,79.966332@T:9	TB182_MOUSE	182 kDa tankyrase-1-binding protein	T1065	Cluster4	0.0065052	0.0065052	0.0065052	0.0065052	0.0065052	0.0065052	0.0065052	0.0065052	0.115461	0.0616389	0.0857008	0.330746	0.0746603	0.0500711	0.108764	0.120916	Cluster R-2	-0.111338	0.737428	-2.92682
SLSSGFSPEEAQQQDEEFEK;79.966331@S:1	TB182_MOUSE	182 kDa tankyrase-1-binding protein	S974	Cluster4	0.0799554	0.0567411	0.051158	0.0318137	0.0250889	0.0190918	0.0363162	0.0298254	0.135127	0.105081	0.120351	0.0802756	0.0507114	0.0569054	0.0835919	0.0379664	Cluster R-2	0.714948	1.3267	0.0768008
SLSSGFSPEEAQQQDEEFEK;79.966331@S:4	TB182_MOUSE	182 kDa tankyrase-1-binding protein	S974orS976orS977	Cluster4	0.0709336	0.0503039	0.0535898	0.0477552	0.028967	0.0259227	0.0351155	0.0290413	0.128303	0.0990586	0.120385	0.0762212	0.0490734	0.0540313	0.0793699	0.0519295	Cluster R-2	-0.240318	0.0950779	-1.52668
SSGSLSPGLETEDPLEAR;79.966331@S:4	TB182_MOUSE	182 kDa tankyrase-1-binding protein	S1373	Cluster4	0.0467579	0.0541001	0.0674382	0.126566	0.0155298	0.0107575	0.0178223	0.0166355	0.0911805	0.0853905	0.164246	0.173229	0.0268538	0.059866	0.0322845	0.0113424	Cluster R-2	-0.302928	-0.0464639	-1.6956
SSGSLSPGLETEDPLEAR;79.966331@S:6	TB182_MOUSE	182 kDa tankyrase-1-binding protein	S1375	Cluster4	0.0115194	0.0273418	0.0660599	0.123979	0.0186247	0.0133132	0.0174581	0.0187968	0.0797938	0.0836453	0.219247	0.137107	0.0548957	0.0586425	0.0271439	0.0424316	Cluster R-2	4.51162	3.76769	-0.743937
DRQSPSTCSEGLLGWAQK;57.021465@C:8,79.966331@S:4	TB182_MOUSE	182 kDa tankyrase-1-binding protein	S713	Cluster1	0.133842	0.10071	0.0981471	0.142056	0.00647781	0.00474963	0.0107876	0.00971181	0.11264	0.0894304	0.117973	0.115625	0.0177409	0.0136356	0.0153797	0.0110923	Cluster R-2	1.00491	1.05473	-0.943786
DRQSPSTCSEGLLGWAQK;57.021465@C:8,79.966332@T:7	TB182_MOUSE	182 kDa tankyrase-1-binding protein	T716	Cluster1	0.133112	0.105901	0.0970666	0.13551	0.00884257	0.00475941	0.0108727	0.00996031	0.112871	0.0896144	0.118216	0.115863	0.0189333	0.0139667	0.0122825	0.0122275	Cluster R-2	0.929611	0.977473	-0.854953
LDSPPPSPITEASEAAEAAEADSWAVSGR;79.966331@S:7,79.966331@S:13	TB182_MOUSE	182 kDa tankyrase-1-binding protein	S506,S496orS500	Cluster1	0.119659	0.0983041	0.109233	0.086804	0.0362572	0.0256556	0.0291708	0.0227999	0.0888656	0.0558727	0.10723	0.0985068	0.0360016	0.0292211	0.0373103	0.0191086	Cluster R-2	0.801859	1.10151	-1.97954
LDSPPPSPITEASEAAEAAEADSWAVSGR;79.966332@T:10,79.966331@S:13	TB182_MOUSE	182 kDa tankyrase-1-binding protein	S500orT503orS506,S500orT503orS506	Cluster1	0.127849	0.107381	0.0965991	0.0993346	0.0392547	0.0240012	0.0266805	0.0214959	0.0848716	0.0614221	0.127562	0.0756474	0.0407483	0.0226563	0.0288912	0.0156048	Cluster R-2	-0.564296	0.413447	-2.1082
SSGSLSPGLETEDPLEAR;79.966331@S:4,79.966331@S:6	TB182_MOUSE	182 kDa tankyrase-1-binding protein	S1373,S1375	Cluster1	0.0535984	0.0141667	0.121382	0.323433	0.0212701	0.0136443	0.00720014	0.0182526	0.0542617	0.0871628	0.0978219	0.107405	0.0218352	0.0339577	0.0122336	0.0123742	Cluster R-2	1.18322	1.42505	-1.5052
SASITNLSLDR;79.966331@S:3	FYV1_MOUSE	1-phosphatidylinositol-3-phosphate 5-kinase	S307	Cluster4	0.0099301	0.00387499	0.0037397	0.00760702	0.0358685	0.0373176	0.0465502	0.045835	0.130985	0.13494	0.174587	0.16983	0.0487964	0.0595332	0.0451231	0.0454818	Cluster R-3	4.60088	0.264841	-1.61732
HRPSTGVPDSSVR;79.966331@S:11	PLCB3_MOUSE	1-phosphatidylinositol-4,5-bisphosphate phosphodiesterase beta-3	S480orS481	Cluster4	0.000898833	0.000898833	0.000898833	0.000898833	0.00674179	0.018571	0.010438	0.0118942	0.0887428	0.0977778	0.190384	0.163408	0.119743	0.126112	0.0882315	0.0743613	Cluster R-3	7.23152	3.09975	-0.403642
TSLEPQKSLGEESLSR;79.966331@S:8	PLCB3_MOUSE	1-phosphatidylinositol-4,5-bisphosphate phosphodiesterase beta-3	S537	Cluster4	0.00107187	0.0144587	0.00355667	0.00954313	0.046744	0.0321909	0.0463613	0.0496967	0.104807	0.106196	0.153256	0.209727	0.0555362	0.0810058	0.0538653	0.0319834	Cluster R-4	0	3.08184	6.49313
RHRPSTGVPDSSVR;79.966331@S:12	PLCB3_MOUSE	1-phosphatidylinositol-4,5-bisphosphate phosphodiesterase beta-3	S480orS481	Cluster3	0.00243383	0.00243383	0.00243383	0.00243383	0.0130904	0.0301933	0.0273735	0.0329171	0.00243383	0.00243383	0.00243383	0.00243383	0.222079	0.193041	0.222284	0.239551	Cluster R-3	4.3254	0.3458	-1.36792
ADSDQDSKMSFKEIK;79.966331@S:10	PLCD3_MOUSE	1-phosphatidylinositol-4,5-bisphosphate phosphodiesterase delta-3	S199	Cluster4	0.0386937	0.0262895	0.0443974	0.0491458	0.0218068	0.0209908	0.0272225	0.045271	0.129891	0.15919	0.110836	0.0944157	0.0597985	0.056375	0.0631938	0.0524827	Cluster R-2	1.64076	1.00791	-1.09229
ENGDLSPFSGISLR;79.966331@S:6	PLCG1_MOUSE	1-phosphatidylinositol-4,5-bisphosphate phosphodiesterase gamma-1	S1221	Cluster1	0.195874	0.136756	0.0354485	0.0843095	0.00182615	0.00182615	0.0158695	0.00182615	0.113679	0.130515	0.0439426	0.0746283	0.0328901	0.0492365	0.0343807	0.0469928	Cluster R-1	-0.318526	2.93712	-1.14974
SHTFLPK;79.966331@S:1	CN37_MOUSE	2',3'-cyclic-nucleotide 3'-phosphodiesterase	S9	Cluster3	0.000335801	0.000335801	0.000335801	0.000335801	0.0213638	0.0217704	0.0295609	0.032648	0.0780002	0.0815209	0.0809516	0.086513	0.135997	0.141166	0.138445	0.150719	Cluster R-3	7.9274	2.42654	0.792411
SHTFLPK;79.966332@T:3	CN37_MOUSE	2',3'-cyclic-nucleotide 3'-phosphodiesterase	T11	Cluster3	0.000330079	0.000330079	0.000330079	0.00104552	0.0207802	0.019986	0.0311625	0.0310023	0.0910077	0.0791522	0.079223	0.0837284	0.156438	0.120187	0.1372	0.148097	Cluster R-3	7.35429	2.44869	0.754365
AHSSGGAACEATGPEPVATCEPVVK;57.021465@C:9,57.021465@C:20,79.966331@S:4	PDE12_MOUSE	2',5'-phosphodiesterase 12	S102	Cluster4	0.00262987	0.00262987	0.00262987	0.00262987	0.0363207	0.0146457	0.0305061	0.0364728	0.122293	0.170999	0.142909	0.173838	0.0733923	0.0661258	0.0699927	0.0519855	Cluster R-3	5.85777	1.14867	-1.22211
TASAVAGKTPDASPEPKDQTLK;79.966332@T:9,79.966331@S:13	PSMD1_MOUSE	26S proteasome non-ATPase regulatory subunit 1	T311,S315	Cluster4	0.0013206	0.0013206	0.0013206	0.0013206	0.0335133	0.0445167	0.0345742	0.0366456	0.107131	0.153151	0.163346	0.20217	0.0602718	0.0618157	0.0466478	0.0509334	Cluster R-2	3.63098	4.00432	2.00168
TASAVAGKTPDASPEPK;79.966332@T:9,79.966331@S:13	PSMD1_MOUSE	26S proteasome non-ATPase regulatory subunit 1	T311,S315	Cluster3	0.0037825	0.0037825	0.0037825	0.0037825	0.0037825	0.0037825	0.0220927	0.0171178	0.103065	0.0202774	0.0263944	0.0377077	0.232523	0.129486	0.195145	0.193496	Cluster R-3	6.88836	0.557601	-1.51037
SLDSDESEDEDDDYQQK;79.966331@S:1,79.966331@S:7	HAP28_MOUSE	28 kDa heat- and acid-stable phosphoprotein	S57,S63	Cluster4	0.00262227	0.0302014	0.00262227	0.00262227	0.00262227	0.0122102	0.0312774	0.0138302	0.0986317	0.121103	0.0623703	0.0475694	0.188226	0.0926735	0.175025	0.116393	Cluster R-3	4.54149	3.13424	1.03444
SLDSDESEDEDDDYQQKR;79.966331@S:4,79.966331@S:7	HAP28_MOUSE	28 kDa heat- and acid-stable phosphoprotein	S60,S63	Cluster4	0.0015344	0.0015344	0.00981301	0.00697946	0.0279792	0.036934	0.0134667	0.0141723	0.112318	0.11721	0.307011	0.248216	0.050528	0.0350608	0.0112364	0.0060072	Cluster R-2	4.60471	3.42592	0.395667
KSLDSDESEDEDDDYQQK;79.966331@S:2,79.966331@S:5	HAP28_MOUSE	28 kDa heat- and acid-stable phosphoprotein	S57,S60	Cluster3	0.0031876	0.000955009	0.00444741	0.0043264	0.0178177	0.014002	0.0200659	0.0182864	0.106844	0.0948345	0.0449597	0.0541537	0.144023	0.169712	0.174508	0.127877	Cluster R-2	3.11438	3.25522	0.795777
KSLDSDESEDEDDDYQQK;79.966331@S:5,79.966331@S:8	HAP28_MOUSE	28 kDa heat- and acid-stable phosphoprotein	S60,S63	Cluster3	0.00414473	0.00414473	0.00414473	0.00414473	0.00414473	0.0144004	0.0162715	0.0145592	0.155192	0.13919	0.0547031	0.0542936	0.0977979	0.122351	0.113688	0.196829	Cluster R-2	3.671	3.08237	1.06074
SLDSDESEDEDDDYQQK;79.966331@S:4,79.966331@S:7	HAP28_MOUSE	28 kDa heat- and acid-stable phosphoprotein	S60,S63	Cluster3	0.000808132	0.00807996	0.00836722	0.00576256	0.0180353	0.0194585	0.0206131	0.0140993	0.0859213	0.0974201	0.0533101	0.0565359	0.144283	0.139486	0.171257	0.156562	Cluster R-3	5.30421	0.151957	-2.93195
IGHHSTSDDSSAYR;79.966332@T:6	ODBA_MOUSE	2-oxoisovalerate dehydrogenase subunit alpha, mitochondrial	T335	Cluster3	0.00108791	0.00108791	0.00108791	0.00108791	0.028539	0.0285721	0.0269196	0.0278076	0.0401268	0.0238585	0.017353	0.0233078	0.210699	0.231383	0.169187	0.167895	Cluster R-3	4.58782	2.80051	2.89641
IGHHSTSDDSSAYRSVDEVNYWDK;79.966331@S:5,79.966331@Y:13	ODBA_MOUSE	2-oxoisovalerate dehydrogenase subunit alpha, mitochondrial	S334,Y342	Cluster1	0.374186	0.337885	0.085352	0.0595617	0.00461697	0.0037069	0.0075813	0.0126422	0.0273766	0.00836093	0.0107779	0.0135023	0.0118888	0.0093457	0.0184986	0.0147168	Cluster R-1	-3.83581	0.931574	-0.140459
IGHHSTSDDSSAYRSVDEVNYWDK;79.966332@T:6,79.966331@S:15	ODBA_MOUSE	2-oxoisovalerate dehydrogenase subunit alpha, mitochondrial	T335,S344	Cluster1	0.443154	0.284285	0.0572732	0.0597119	0.00518656	0.00487594	0.00408942	0.0056093	0.0296161	0.0175897	0.0165717	0.0167176	0.0117281	0.0113406	0.0186714	0.0135793	Cluster R-1	-3.39099	1.48511	-0.541117
IGHHSTSDDSSAYRSVDEVNYWDKQDHPISR;79.966332@T:6,79.966331@Y:13	ODBA_MOUSE	2-oxoisovalerate dehydrogenase subunit alpha, mitochondrial	T335,Y342	Cluster1	0.167113	0.0827774	0.165552	0.0904279	0.0231808	0.0019195	0.0019195	0.0211856	0.0548271	0.0851904	0.0983072	0.192484	0.0019195	0.00935775	0.0019195	0.0019195	Cluster R-2	-0.23172	-1.67309	-4.83287
FQSKTGDAMGMNMISKGTEK;15.994915@M:9,15.994915@M:11,79.966332@T:18	HMDH_CRIGR	3-hydroxy-3-methylglutaryl-coenzyme A reductase	T663	Cluster4	0.0112047	0.013799	0.0395423	0.0469983	0.0582425	0.0390981	0.0531157	0.0670344	0.126236	0.120752	0.111455	0.0919109	0.0828618	0.0458693	0.0591254	0.0327543	Cluster R-3	2.01344	0.0205487	-1.02956
WLDESDAEMELR;15.994915@M:9,79.966331@S:5	HACD3_MOUSE	3-hydroxyacyl-CoA dehydratase 3	S114	Cluster1	0.0922046	0.098304	0.0682377	0.0662375	0.0295486	0.0248722	0.0438878	0.0367624	0.0774173	0.0838837	0.107182	0.0913324	0.0302456	0.0744009	0.0332864	0.042197	Cluster R-2	0.146888	0.41532	-0.998218
WLDESDAEMELR;79.966331@S:5	HACD3_MOUSE	3-hydroxyacyl-CoA dehydratase 3	S114	Cluster1	0.127304	0.112147	0.121927	0.0904084	0.010126	0.00865173	0.0162856	0.0189548	0.0885667	0.074153	0.101603	0.13475	0.0200447	0.0242484	0.0265339	0.024296	Cluster R-2	-0.17899	0.816351	-2.06878
FSSIR;79.966331@S:2	HIBCH_RAT	3-hydroxyisobutyryl-CoA hydrolase, mitochondrial	S14	Cluster3	4.75209e-05	0.000150713	4.75209e-05	4.75209e-05	0.0175628	0.0189394	0.022104	0.0193284	0.0797973	0.082995	0.0887206	0.0865193	0.143949	0.159365	0.151778	0.128648	Cluster R-3	10.1707	2.90499	0.788165
ANSFVGTAQYVSPELLTEK;79.966331@S:3	PDPK1_MOUSE	3-phosphoinositide-dependent protein kinase 1	S244	Cluster1	0.145067	0.130476	0.122243	0.191269	0.00703767	0.00368832	0.00539576	0.00678449	0.0665485	0.0588357	0.0734932	0.142092	0.0201804	0.00906743	0.0103201	0.0075019	Cluster R-2	-0.788757	1.03906	-2.85677
DEILPTTPISEQK;79.966331@S:10	RS3_MOUSE	40S ribosomal protein S3	S224	Cluster4	0.0141057	0.00914147	0.0172782	0.0233214	0.0336016	0.036919	0.0399433	0.0432531	0.123417	0.118989	0.177373	0.199024	0.0348007	0.0434001	0.0368332	0.0485994	Cluster R-3	3.2768	0.0901915	-1.91901
DEILPTTPISEQK;79.966332@T:6	RS3_MOUSE	40S ribosomal protein S3	T220	Cluster4	0.0137802	0.00869393	0.0177374	0.0239418	0.0334355	0.0367366	0.0397459	0.0430394	0.122807	0.117585	0.176497	0.198041	0.0326799	0.0502694	0.0366512	0.0483593	Cluster R-3	3.26082	0.134986	-1.8723
DEILPTTPISEQK;79.966332@T:7	RS3_MOUSE	40S ribosomal protein S3	T221	Cluster4	0.0140036	0.00819495	0.0266414	0.0296815	0.0386489	0.0379459	0.0499252	0.0542374	0.126792	0.121455	0.128419	0.172091	0.0357687	0.0519243	0.0501657	0.0541049	Cluster R-3	2.80501	0.0867768	-1.51534
KPLPDHVSIVEPKDEILPTTPISEQK;79.966332@T:20	RS3_MOUSE	40S ribosomal protein S3	T221	Cluster1	0.304313	0.347851	0.0763204	0.129523	0.00264369	0.00326441	0.00027184	0.00219933	0.0234763	0.0426351	0.0253718	0.0306532	0.00594885	0.00324173	0.00027184	0.00201448	Cluster R-1	-2.8125	0.453836	-3.41169
TEWEAATPAVAETPDIK;79.966332@T:1	RS5_MOUSE	40S ribosomal protein S5, N-terminally processed	T2	Cluster3	0.00144992	0.00144992	0.00144992	0.00144992	0.0190323	0.00885393	0.02616	0.021763	0.0765308	0.0879083	0.0484966	0.0498549	0.125553	0.146056	0.194158	0.189833	Cluster R-3	5.50179	3.11237	1.3189
LSSLRASTSK;79.966331@S:3,79.966331@S:7	RS6_MOUSE	40S ribosomal protein S6	S236,S240	Cluster4	0.00743742	0.00548967	0.00263966	0.00370583	0.036274	0.0258198	0.0216467	0.0139645	0.0543284	0.0119999	0.129832	0.0968067	0.145885	0.125446	0.166572	0.152153	Cluster R-3	3.92612	2.59435	1.01011
RLSSLR;79.966331@S:3	RS6_MOUSE	40S ribosomal protein S6	S235	Cluster4	0.00118826	0.00185895	0.00675871	0.00648977	0.0270484	0.0281801	0.0291016	0.0260233	0.125102	0.149587	0.106451	0.102638	0.0982007	0.106491	0.089661	0.0952196	Cluster R-3	3.06332	1.71761	2.62992
RLSSLR;79.966331@S:4	RS6_MOUSE	40S ribosomal protein S6	S236	Cluster4	0.00107399	0.00167981	0.00665911	0.00687116	0.0252485	0.033285	0.0271429	0.0256337	0.135767	0.146178	0.109054	0.102208	0.104718	0.101464	0.0820981	0.0909173	Cluster R-3	4.89178	1.81976	-0.312457
RLSSLRASTSK;79.966331@S:3,79.966331@S:4	RS6_MOUSE	40S ribosomal protein S6	S235,S236	Cluster4	0.00323793	0.00316493	0.0123721	0.0133908	0.0235395	0.0287479	0.0303293	0.0322229	0.127373	0.124407	0.131006	0.149099	0.0729865	0.0877751	0.0731877	0.08716	Cluster R-3	4.92066	1.76836	-0.379249
LSSLRASTSKSESSQK;79.966331@S:3,79.966331@S:7	RS6_MOUSE	40S ribosomal protein S6	S236,S240	Cluster3	0.000566867	0.00307415	0.00430099	0.00507338	0.0508981	0.0467905	0.0499784	0.057091	0.0334748	0.0267363	0.024958	0.023626	0.209327	0.231718	0.122677	0.109709	Cluster R-3	4.04752	1.48344	-0.728051
RLSSLRASTSK;79.966331@S:3,79.966332@T:9	RS6_MOUSE	40S ribosomal protein S6	S235,T241	Cluster3	0.00266344	0.00134222	0.00491316	0.00307142	0.0334921	0.0434341	0.0378431	0.0395963	0.0780569	0.084161	0.0471326	0.0899379	0.0951803	0.137994	0.129301	0.171881	Cluster R-3	4.6416	1.79145	0.836265
RMRGTISR;79.966332@T:5,79.966331@S:7	RSSA_CRIGR	40S ribosomal protein SA	T188,S190	Cluster4	0.00444068	0.00410372	0.0224697	0.0211026	0.0104497	0.0085538	0.0100076	0.00820963	0.120722	0.151687	0.137563	0.117639	0.105396	0.0891437	0.0971686	0.091343	Cluster R-2	3.33966	3.36336	-0.461939
RKAEDSDSEPEPEDNVR;79.966331@S:6,79.966331@S:8	XRN2_MOUSE	5'-3' exoribonuclease 2	S499,S501	Cluster3	0.000517781	0.000517781	0.00157859	0.00226525	0.0149165	0.0115692	0.0194571	0.0157424	0.122578	0.121432	0.0492098	0.0418957	0.172755	0.16193	0.15943	0.104205	Cluster R-3	6.10181	3.27792	0.836257
SQNNFVAILDLPEGEHQYK;79.966331@S:1	AAKB1_MOUSE	5'-AMP-activated protein kinase subunit beta-1	S108	Cluster1	0.221119	0.196452	0.110621	0.08661	0.0095981	0.000239035	0.00637618	0.00783012	0.0659145	0.0507983	0.105819	0.0830112	0.0130842	0.0118171	0.0193921	0.0113178	Cluster R-1	-1.00875	1.20973	-2.45793
DLSSSPPGPYGQEMYVFR;79.966331@S:4	AAKB2_MOUSE	5'-AMP-activated protein kinase subunit beta-2	S182	Cluster1	0.139698	0.116246	0.0791252	0.0711125	0.0185366	0.021898	0.0262067	0.0334194	0.0769949	0.0805049	0.112478	0.11342	0.0333429	0.034344	0.0213961	0.0212765	Cluster R-2	-0.0832841	0.141336	-1.79663
DLSSSPPGPYGQEMYVFR;79.966331@S:5	AAKB2_MOUSE	5'-AMP-activated protein kinase subunit beta-2	S183	Cluster1	0.138506	0.115629	0.0784501	0.0739219	0.0191956	0.0287106	0.0249955	0.0331342	0.0774978	0.079818	0.111518	0.112452	0.0309671	0.0334489	0.0208269	0.0209277	Cluster R-2	-0.0924042	0.00183106	-1.84449
AQIEKRIQEITEQLEITTSEYEK;79.966332@T:11,79.966332@T:17,79.966332@T:18,79.966331@S:19	CH60_CRIGR	60 kDa heat shock protein, mitochondrial	T375,T381,T382,S383orY385	Cluster4	0.0281366	0.0247177	0.106337	0.1229	0.0146601	0.0168504	0.024765	0.0169762	0.132373	0.0727306	0.150324	0.137386	0.0430873	0.0165045	0.0460947	0.0461565	Cluster R-2	0.804875	1.05164	-1.69846
TVIIEQSWGSPK;79.966331@S:10	CH60_MOUSE	60 kDa heat shock protein, mitochondrial	S70	Cluster1	0.144049	0.166203	0.138316	0.111482	0.0135648	0.0144479	0.013649	0.0191634	0.0827399	0.0767676	0.0858486	0.0711666	0.0140251	0.0160747	0.0202669	0.0122357	Cluster R-2	-0.823246	0.0415503	-2.33802
AEAKEESEESDEDMGFGLFD;15.994915@M:14,79.966331@S:7,79.966331@S:10	RLA0_MOUSE	60S acidic ribosomal protein P0	S304,S307	Cluster1	0.214726	0.214465	0.148441	0.134601	0.00742187	0.00752767	0.00716993	0.00707623	0.0611914	0.0551682	0.0579671	0.0535658	0.00964147	0.00752951	0.00706209	0.00644514	Cluster R-2	-1.644	0.0714585	-2.89307
AEAKEESEESDEDMGFGLFD;79.966331@S:10	RLA0_MOUSE	60S acidic ribosomal protein P0	S307	Cluster1	0.372928	0.136725	0.188878	0.156438	0.00526616	0.00459252	0.00463335	0.00505906	0.0439494	0.0408706	0.00113291	0.0273304	0.00113291	0.00113291	0.008798	0.00113291	Cluster R-1	-2.91594	-0.680754	-3.21537
AEAKEESEESDEDMGFGLFD;79.966331@S:7	RLA0_MOUSE	60S acidic ribosomal protein P0	S304	Cluster1	0.135335	0.22991	0.167454	0.176607	0.00697141	0.00835543	0.00149875	0.00149875	0.0591986	0.0543152	0.0622095	0.0705518	0.00149875	0.00149875	0.00149875	0.0215987	Cluster R-2	-1.52614	0.510006	-3.23843
AEAKEESEESDEDMGFGLFD;79.966331@S:7,79.966331@S:10	RLA0_MOUSE	60S acidic ribosomal protein P0	S304,S307	Cluster1	0.339317	0.193902	0.167856	0.122897	0.00241737	0.00267592	0.00155672	0.00155204	0.0437742	0.028169	0.0514796	0.0368322	0.00229033	0.00162036	0.00213089	0.001529	Cluster R-2	-2.36223	-0.115581	-4.40382
EESEESDEDMGFGLFD;15.994915@M:10,79.966331@S:3,79.966331@S:6	RLA0_MOUSE	60S acidic ribosomal protein P0	S304,S307	Cluster1	0.345113	0.182332	0.214984	0.0954989	0.00109072	0.00109072	0.00109072	0.00109072	0.0487481	0.030947	0.0470252	0.0266265	0.00109072	0.00109072	0.00109072	0.00109072	Cluster R-2	-2.45003	0	-5.13537
EESEESDEDMGFGLFD;79.966331@S:3	RLA0_MOUSE	60S acidic ribosomal protein P0	S304	Cluster1	0.268036	0.304229	0.127422	0.127962	0.00319841	0.00319841	0.00319841	0.00319841	0.00319841	0.0496575	0.0491676	0.0447402	0.00319841	0.00319841	0.00319841	0.00319841	Cluster R-1	-2.49552	0	-3.51999
EESEESEDDMGFGLFD;15.994915@M:10,79.966331@S:3,79.966331@S:6	RLA1_MOUSE	60S acidic ribosomal protein P1	S101,S104	Cluster1	0.324937	0.182078	0.218216	0.109615	0.00110712	0.00110712	0.00110712	0.00110712	0.0497641	0.0305092	0.0477321	0.0282914	0.00110712	0.00110712	0.00110712	0.00110712	Cluster R-2	-2.41722	0	-5.14133
KEESEESEDDMGFGLFD;15.994915@M:11,79.966331@S:4	RLA1_MOUSE	60S acidic ribosomal protein P1	S101	Cluster1	0.149906	0.104149	0.159793	0.118484	0.0180372	0.016989	0.0147532	0.0143609	0.0999947	0.098896	0.0755188	0.0680153	0.0132961	0.0189317	0.0156997	0.0131745	Cluster R-2	-0.636541	-0.0700142	-2.4865
KEESEESEDDMGFGLFD;15.994915@M:11,79.966331@S:4,79.966331@S:7	RLA1_MOUSE	60S acidic ribosomal protein P1	S101,S104	Cluster1	0.113338	0.105102	0.218075	0.0750985	0.0199137	0.0189495	0.0144385	0.0189699	0.0677916	0.0827545	0.103121	0.102622	0.0174772	0.0142407	0.0142245	0.0138838	Cluster R-2	-0.522001	-0.272651	-2.5742
KEESEESEDDMGFGLFD;15.994915@M:11,79.966331@S:7	RLA1_MOUSE	60S acidic ribosomal protein P1	S104	Cluster1	0.13553	0.166182	0.157644	0.164528	0.0157613	0.0144596	0.0152957	0.0140574	0.0694673	0.070921	0.0650762	0.0609169	0.0133748	0.0114638	0.0124565	0.0128655	Cluster R-2	-1.22778	-0.24813	-2.40887
KEESEESEDDMGFGLFD;79.966331@S:4	RLA1_MOUSE	60S acidic ribosomal protein P1	S101	Cluster1	0.148514	0.144762	0.238349	0.141749	0.00782277	0.00519355	0.00432095	0.00474002	0.0540861	0.0500256	0.11571	0.0526552	0.00981463	0.00535453	0.0065068	0.0103967	Cluster R-2	-1.30528	0.53878	-3.08672
KEESEESEDDMGFGLFD;79.966331@S:4,79.966331@S:7	RLA1_MOUSE	60S acidic ribosomal protein P1	S101,S104	Cluster1	0.189206	0.146679	0.210978	0.17658	0.00305391	0.00540389	0.001637	0.00367024	0.0673648	0.0504103	0.0759919	0.0594023	0.00334389	0.000770464	0.00302048	0.00248757	Cluster R-2	-1.51478	-0.516539	-4.71756
KEESEESEDDMGFGLFD;79.966331@S:7	RLA1_MOUSE	60S acidic ribosomal protein P1	S104	Cluster1	0.271174	0.140466	0.23045	0.101968	0.0044872	0.00552774	0.0068095	0.00708536	0.056064	0.0387357	0.0665811	0.0449805	0.00721426	0.00660002	0.00619282	0.00566346	Cluster R-1	-1.85024	0.102512	-3.00699
VEAKKEESEESEDDMGFGLFD;79.966331@S:8,79.966331@S:11	RLA1_MOUSE	60S acidic ribosomal protein P1	S101,S104	Cluster1	0.111477	0.0946504	0.296019	0.330101	0.00116925	0.00116925	0.00116925	0.00116925	0.0378656	0.0313747	0.0445784	0.0445799	0.00116925	0.00116925	0.00116925	0.00116925	Cluster R-2	-2.39345	0	-5.08183
DEKKEESEESDDDMGFGLFD;15.994915@M:14,79.966331@S:7,79.966331@S:10	RLA2_MOUSE	60S acidic ribosomal protein P2	S102,S105	Cluster1	0.136944	0.216694	0.183597	0.140314	0.00732033	0.00461892	0.000193408	0.00693957	0.107524	0.0517893	0.0528243	0.0664814	0.00988212	0.00916762	0.000193408	0.00551703	Cluster R-2	-1.28203	0.376549	-3.4922
DEKKEESEESDDDMGFGLFD;79.966331@S:7,79.966331@S:10	RLA2_MOUSE	60S acidic ribosomal protein P2	S102,S105	Cluster1	0.300089	0.164365	0.238135	0.120637	0.00030469	0.00030469	0.00030469	0.00030469	0.0498017	0.0320625	0.0634767	0.0289953	0.00030469	0.00030469	0.00030469	0.00030469	Cluster R-2	-2.23942	0	-7.16031
EESEESDDDMGFGLFD;79.966331@S:3,79.966331@S:6	RLA2_MOUSE	60S acidic ribosomal protein P2	S102,S105	Cluster1	0.943175	0.00378837	0.00378837	0.00378837	0.00378837	0.00378837	0.00378837	0.00378837	0.00378837	0.00378837	0.00378837	0.00378837	0.00378837	0.00378837	0.00378837	0.00378837	Cluster R-4	-5.97709	0	0
EESEESDDDMGFGLFD;79.966331@S:6	RLA2_MOUSE	60S acidic ribosomal protein P2	S105	Cluster1	0.371725	0.362193	0.0557278	0.134883	0.00628925	0.00628925	0.00628925	0.00628925	0.00628925	0.00628925	0.00628925	0.00628925	0.00628925	0.00628925	0.00628925	0.00628925	Cluster R-4	-5.19969	0	0
KEESEESDDDMGFGLFD;15.994915@M:11,79.966331@S:4	RLA2_MOUSE	60S acidic ribosomal protein P2	S102	Cluster1	0.249053	0.109073	0.0882776	0.277905	0.01044	0.00594685	0.0110661	0.0129754	0.0674901	0.0376979	0.0509009	0.0295084	0.0152087	0.0140155	0.0135032	0.00693928	Cluster R-1	-1.96443	0.29691	-1.90183
KEESEESDDDMGFGLFD;15.994915@M:11,79.966331@S:4,79.966331@S:7	RLA2_MOUSE	60S acidic ribosomal protein P2	S102,S105	Cluster1	0.273019	0.165474	0.129677	0.125481	0.00596778	0.0054759	0.00369317	0.00494052	0.0912244	0.0438121	0.0721401	0.0491517	0.00594085	0.00325607	0.0109189	0.00982741	Cluster R-2	-1.43622	0.57666	-3.09769
KEESEESDDDMGFGLFD;15.994915@M:11,79.966331@S:7	RLA2_MOUSE	60S acidic ribosomal protein P2	S105	Cluster1	0.259602	0.178519	0.161715	0.111821	0.0121909	0.0175847	0.00859281	0.00973381	0.0533297	0.03943	0.0407893	0.0341121	0.0211468	0.0103358	0.0278241	0.0132726	Cluster R-1	-2.08563	0.593452	-1.20792
KEESEESDDDMGFGLFD;79.966331@S:4	RLA2_MOUSE	60S acidic ribosomal protein P2	S102	Cluster1	0.242653	0.24305	0.119535	0.078235	0.0124022	0.0107985	0.00242792	0.00466105	0.0488628	0.0536975	0.0430088	0.0884994	0.0149915	0.00948557	0.014136	0.0135557	Cluster R-1	-1.54595	0.784359	-2.16567
KEESEESDDDMGFGLFD;79.966331@S:4,79.966331@S:7	RLA2_MOUSE	60S acidic ribosomal protein P2	S102,S105	Cluster1	0.303996	0.19781	0.161426	0.126045	0.00291795	0.00441788	0.00139296	0.00259418	0.0440088	0.0346845	0.0594367	0.0510271	0.00292642	0.00189303	0.00357391	0.00184858	Cluster R-2	-2.06095	-0.144764	-4.20702
KEESEESDDDMGFGLFD;79.966331@S:7	RLA2_MOUSE	60S acidic ribosomal protein P2	S105	Cluster1	0.263567	0.206444	0.223696	0.110001	0.00452541	0.00289096	0.00567133	0.0080452	0.0392152	0.0289306	0.0450146	0.034944	0.00601658	0.00772456	0.00590107	0.00741205	Cluster R-1	-2.44006	0.356365	-2.45269
DATIPVESDTDDEGAPR;79.966331@S:8,79.966332@T:10	NMD3_MOUSE	60S ribosomal export protein NMD3	S468,T470	Cluster4	0.00341096	0.00341096	0.00341096	0.0209574	0.0534854	0.0224967	0.00341096	0.0291232	0.230565	0.146258	0.200405	0.110699	0.0269321	0.0377513	0.0151154	0.0925676	Cluster R-3	4.46309	0.667568	-1.99678
YFQISQDEDGSESED;79.966331@S:11	RL22L_MOUSE	60S ribosomal protein L22-like 1	S118	Cluster4	0.0221759	0.0343139	0.0143225	0.0799864	0.00258332	0.0271576	0.0354018	0.0286327	0.0444229	0.157092	0.193024	0.206755	0.0356219	0.0400478	0.0348725	0.0435892	Cluster R-2	1.99545	0.71688	-1.96391
YFQISQDEDGSESED;79.966331@S:11,79.966331@S:13	RL22L_MOUSE	60S ribosomal protein L22-like 1	S118,S120	Cluster4	0.0240761	0.0661118	0.0479884	0.0655873	0.00724727	0.0143013	0.0194286	0.0264107	0.145972	0.169753	0.0881407	0.24704	0.0284289	0.019355	0.0234921	0.00666716	Cluster R-2	1.67555	0.209934	-3.06195
YFQISQDEDGSESED;79.966331@S:13	RL22L_MOUSE	60S ribosomal protein L22-like 1	S118orS120	Cluster4	0.0175036	0.0308465	0.0270401	0.0755318	0.024337	0.0273071	0.0292983	0.00449935	0.13722	0.13838	0.172811	0.178634	0.0309804	0.034062	0.0318017	0.0397466	Cluster R-2	2.05477	0.676847	-2.19871
IRTSPTFR;79.966331@S:4	RL23A_MOUSE	60S ribosomal protein L23a	S43	Cluster4	0.00060892	0.00128175	0.00103927	0.00144147	0.0418199	0.0430706	0.0346141	0.0409686	0.0980419	0.117038	0.113376	0.120349	0.0790328	0.101464	0.093908	0.111945	Cluster R-3	6.68185	1.26757	-0.216185
IRTSPTFR;79.966332@T:3	RL23A_MOUSE	60S ribosomal protein L23a	T42	Cluster4	0.000566614	0.0015778	0.0010602	0.00112889	0.0430816	0.0430501	0.0352091	0.0409622	0.093639	0.11702	0.113364	0.12033	0.0790203	0.101366	0.0966979	0.111927	Cluster R-3	6.68003	1.26112	-0.191897
IRTSPTFR;79.966332@T:6	RL23A_MOUSE	60S ribosomal protein L23a	T45	Cluster4	0.000553524	0.00148572	0.00215674	0.00107836	0.0430814	0.0456857	0.036561	0.0409619	0.0936385	0.117019	0.113363	0.12033	0.0790198	0.0964415	0.0966973	0.111926	Cluster R-3	6.39656	1.20772	-0.210272
ILKSPEIQR;79.966331@S:4	RL4_MOUSE	60S ribosomal protein L4	S295	Cluster1	0.334561	0.00251869	0.00740876	0.012022	0.0470229	0.0440401	0.0597891	0.0472573	0.102182	0.0709786	0.0903709	0.0826294	0.0284972	0.0277366	0.0241048	0.01888	Cluster R-3	-0.0424999	-0.997616	-1.80276
RTLSIDKGF;79.966331@S:4	K6PL_MOUSE	6-phosphofructokinase, liver type	S775	Cluster4	0.017863	0.0173964	0.108381	0.121097	0.0182412	0.0192988	0.0272308	0.0226628	0.089973	0.100893	0.118983	0.131916	0.0569489	0.0594774	0.0465821	0.0430557	Cluster R-2	0.73872	1.23683	-1.10019
TLSIDKGF;79.966331@S:3	K6PL_MOUSE	6-phosphofructokinase, liver type	S775	Cluster4	0.0182104	0.0171719	0.0718114	0.0790544	0.0189181	0.0201645	0.0273971	0.025611	0.106486	0.101412	0.131552	0.138367	0.0725633	0.0663873	0.0520338	0.0528602	Cluster R-2	1.35923	1.40483	-0.970494
ALNAETPKSSPLPAK;79.966331@S:9,79.966331@S:10	MEPCE_MOUSE	7SK snRNA methylphosphate capping enzyme	S191,S192	Cluster4	0.000344037	0.000344037	0.000344037	0.000344037	0.0223496	0.0187847	0.0233252	0.0209152	0.170771	0.160768	0.193766	0.191516	0.0468651	0.0493249	0.0636423	0.0365969	Cluster R-3	9.02483	1.20213	-1.8676
ALNAETPKSSPLPAK;79.966332@T:6,79.966331@S:10	MEPCE_MOUSE	7SK snRNA methylphosphate capping enzyme	T188,S192	Cluster4	0.000345124	0.000345124	0.000345124	0.000345124	0.0225452	0.015893	0.0231005	0.0212078	0.171572	0.159486	0.195689	0.189667	0.0470131	0.0518901	0.0638434	0.0367126	Cluster R-3	9.01946	1.26932	-1.8447
ALNAETPKSSPLPAK;79.966332@T:6,79.966331@S:9	MEPCE_MOUSE	7SK snRNA methylphosphate capping enzyme	T188,S191	Cluster4	0.000346795	0.000346795	0.000346795	0.000346795	0.0209988	0.01597	0.02409	0.0213105	0.172403	0.158077	0.196636	0.190585	0.0435677	0.0539321	0.0641525	0.0368903	Cluster R-3	9.01508	1.26927	-1.85393
RRNSCNVGGGSGGSFK;57.021465@C:5,79.966331@S:4	MEPCE_MOUSE	7SK snRNA methylphosphate capping enzyme	S126	Cluster3	0.00404729	0.00404729	0.00404729	0.0190053	0.0159535	0.0169679	0.0160357	0.0189206	0.0475765	0.0457384	0.0433257	0.0299097	0.176322	0.150762	0.192986	0.214356	Cluster R-1	2.41878	3.43561	2.14066
APQEEATR;79.966332@T:7	ATS19_MOUSE	A disintegrin and metalloproteinase with thrombospondin motifs 19	T98	Cluster4	0.0231108	0.0231108	0.0231108	0.0231108	0.0231108	0.0231108	0.0231108	0.0231108	0.252514	0.069707	0.0231108	0.0231108	0.111372	0.0231108	0.183589	0.128599	Cluster R-2	1.9948	2.27257	0.277776
TNPPTQKPPSPPVSGR;79.966331@S:10	ABI1_MOUSE	Abl interactor 1	S183	Cluster4	0.00013795	0.00013795	0.00013795	0.00013795	0.028074	0.0257372	0.0274893	0.0286753	0.141107	0.181514	0.143595	0.225801	0.0531947	0.0456633	0.0539754	0.0446223	Cluster R-3	10.2924	0.844342	-1.80928
GTLGRHSPYR;79.966331@S:7	ABI2_MOUSE	Abl interactor 2	S190	Cluster4	0.00136525	0.00136525	0.00136525	0.00136525	0.0344007	0.0274806	0.0286726	0.0370045	0.205402	0.179171	0.155739	0.14347	0.033113	0.0627647	0.0417383	0.0455835	Cluster R-3	6.96822	0.522257	-1.90012
GTLGRHSPYR;79.966331@Y:9	ABI2_MOUSE	Abl interactor 2	Y192	Cluster4	0.00135385	0.00135385	0.00135385	0.00135385	0.0329598	0.027251	0.0247817	0.0372363	0.203686	0.177674	0.154438	0.142271	0.0328363	0.061819	0.0440044	0.0556278	Cluster R-3	6.96822	0.668607	-1.80324
VRGWSPPPEVRR;79.966331@S:5	ACSA_MOUSE	Acetyl-coenzyme A synthetase, cytoplasmic	S30	Cluster1	0.0473698	0.0434836	0.187077	0.19219	0.00880007	0.00963355	0.0182675	0.0147475	0.107538	0.103282	0.120532	0.106377	0.0134157	0.0157679	0.00400065	0.00751725	Cluster R-3	7.1639	0.567762	-0.857141
AELGMNDSPSQSPPVK;15.994915@M:5,79.966331@S:10	ACSA_MOUSE	Acetyl-coenzyme A synthetase, cytoplasmic	S265	Cluster4	0.000902617	0.000902617	0.000902617	0.000902617	0.0434801	0.0490408	0.0494213	0.0508879	0.121232	0.125443	0.0965247	0.174543	0.0590556	0.0711165	0.0739288	0.0817163	Cluster R-3	6.0939	1.21276	0.118433
AELGMNDSPSQSPPVK;15.994915@M:5,79.966331@S:12	ACSA_MOUSE	Acetyl-coenzyme A synthetase, cytoplasmic	S267	Cluster4	0.00142497	0.00142497	0.00142497	0.00142497	0.0513349	0.0404524	0.0549752	0.0355793	0.130317	0.127649	0.0640349	0.0673236	0.0903582	0.0928251	0.130444	0.109006	Cluster R-3	7.19311	0.454411	-0.915583
AELGMNDSPSQSPPVK;15.994915@M:5,79.966331@S:8	ACSA_MOUSE	Acetyl-coenzyme A synthetase, cytoplasmic	S263	Cluster4	0.000888027	0.000888027	0.000888027	0.000888027	0.0427773	0.0555464	0.0527138	0.0500654	0.121313	0.123416	0.103339	0.171721	0.058101	0.069967	0.0670923	0.0803954	Cluster R-3	3.24105	0.128884	-2.83209
GWSPPPEVR;79.966331@S:3	ACSA_MOUSE	Acetyl-coenzyme A synthetase, cytoplasmic	S30	Cluster4	0.0125913	0.00978708	0.023941	0.0306226	0.0198831	0.0200177	0.0296992	0.0238275	0.167766	0.158523	0.183433	0.21775	0.0255204	0.0289774	0.0255786	0.0220818	Cluster R-3	2.06882	-0.00373184	-2.44992
GWSPPPEVRR;79.966331@S:3	ACSA_MOUSE	Acetyl-coenzyme A synthetase, cytoplasmic	S30	Cluster4	0.0154447	0.0112732	0.0686424	0.0531593	0.0230671	0.0243567	0.036352	0.0305602	0.138445	0.134347	0.159898	0.190414	0.0356459	0.0262229	0.0330809	0.019091	Cluster R-2	0.898973	0.0349831	-2.71702
VRGWSPPPEVR;79.966331@S:5	ACSA_MOUSE	Acetyl-coenzyme A synthetase, cytoplasmic	S30	Cluster4	0.0433651	0.0341401	0.110051	0.104401	0.0160054	0.0176507	0.0266313	0.0205293	0.115487	0.130427	0.138131	0.16038	0.0254296	0.0200548	0.018438	0.0188779	Cluster R-2	-0.102992	-0.338052	-3.42689
NRTPSDVKELVLDNCK;57.021465@C:15,79.966331@S:5	AN32A_MOUSE	Acidic leucine-rich nuclear phosphoprotein 32 family member A	S17	Cluster4	0.000803286	0.000803286	0.135707	0.166726	0.0097727	0.00833628	0.0111384	0.0352615	0.0794335	0.0730978	0.232811	0.240686	0.00301291	0.000803286	0.000803286	0.000803286	Cluster R-3	1.04197	-3.5724	-6.85106
NRTPSDVKELVLDNCK;57.021465@C:15,79.966332@T:3	AN32A_MOUSE	Acidic leucine-rich nuclear phosphoprotein 32 family member A	T15	Cluster4	0.000404183	0.000404183	0.120242	0.10128	0.0146129	0.0142927	0.00471062	0.00427603	0.0420895	0.0539119	0.322434	0.319726	0.000404183	0.000404183	0.000404183	0.000404183	Cluster R-3	1.73124	-4.55075	-8.83471
SGTSSPQSPVFR;79.966331@S:8	AFAP1_MOUSE	Actin filament-associated protein 1	S669	Cluster4	0.000464754	0.000464754	0.00226146	0.00326356	0.0160814	0.0145174	0.0262759	0.0195688	0.164855	0.211767	0.144465	0.175992	0.0500427	0.065237	0.0564391	0.0483038	Cluster R-3	6.75487	1.52519	-1.66367
QNSDSDSLGMNDSGSTLGR;79.966331@S:7,79.966331@S:13	AF1L1_MOUSE	Actin filament-associated protein 1-like 1	S353,S359	Cluster1	0.0731668	0.122435	0.181939	0.169161	0.0177921	0.0186098	0.0166204	0.013023	0.0759386	0.08505	0.0905319	0.0715278	0.018051	0.0163944	0.0128979	0.0168612	Cluster R-2	-0.759004	-0.0407799	-2.331
SYELPDGQVITIGNER;79.966331@S:1	ACTA_MOUSE	Actin, cytoplasmic 1, N-terminally processed	S239orY240	Cluster1	0.293395	0.226044	0.0355923	0.04223	0.00824788	0.00987238	0.01818	0.0208019	0.0695238	0.0868134	0.00981236	0.0285562	0.0299634	0.034442	0.0334656	0.05306	Cluster R-1	-1.61707	1.40227	-0.367405
SASLPAYRRNGLHR;79.966331@Y:7	ABLM3_MOUSE	Actin-binding LIM protein 3	Y588	Cluster1	0.081606	0.0826819	0.111205	0.129561	0.0122576	0.0124387	0.0194611	0.0169082	0.117239	0.095288	0.122201	0.13341	0.01978	0.0188386	0.0144135	0.0127097	Cluster R-2	0.208817	0.10645	-2.83205
KASSEGGAATGAGLDSLHK;79.966331@S:4	ARC1B_MOUSE	Actin-related protein 2/3 complex subunit 1B	S311	Cluster3	0.00112582	0.00112582	0.00112582	0.00112582	0.0394975	0.038851	0.0556451	0.0542183	0.0578272	0.0901752	0.0487201	0.0518066	0.156504	0.140903	0.141421	0.119928	Cluster R-3	5.78629	1.56986	1.1688
SWMSKVFSGKR;79.966331@S:1,79.966331@S:8	ACK1_MOUSE	Activated CDC42 kinase 1	S74,S81	Cluster3	0.0354869	0.0354869	0.0354869	0.0354869	0.0354869	0.0354869	0.0354869	0.0354869	0.0354869	0.0354869	0.0354869	0.0354869	0.0354869	0.112617	0.390567	0.0354869	Cluster R-4	0	2.01609	2.01609
QSSSSRDDNMFQIGK;15.994915@M:10,79.966331@S:3	TCP4_MOUSE	Activated RNA polymerase II transcriptional coactivator p15	S56	Cluster4	0.0125003	0.00495852	0.0179509	0.0245655	0.0456158	0.0437749	0.0526209	0.0590755	0.124794	0.122024	0.156678	0.120622	0.0685716	0.0392956	0.0750652	0.0318871	Cluster R-3	3.12745	0.0953046	-1.28677
NKQEDLNSEALSPSITCDLSSR;57.021465@C:17,79.966331@S:12	MCAF1_MOUSE	Activating transcription factor 7-interacting protein 1	S112	Cluster1	0.104171	0.0833758	0.174496	0.16194	0.0104642	0.0132449	0.0262817	0.0133981	0.088051	0.0762483	0.0833071	0.100144	0.0169452	0.0172158	0.0137906	0.0169269	Cluster R-2	-0.591464	0.033512	-2.42224
TEFTTGMILPTK;15.994915@M:7,79.966332@T:1,79.966332@T:4	AHSA2_MOUSE	Activator of 90 kDa heat shock protein ATPase homolog 2	T157,T160	Cluster4	0.0127325	0.0127325	0.0127325	0.0512346	0.0127325	0.0127325	0.0127325	0.0127325	0.0460194	0.145435	0.33799	0.218554	0.0430958	0.0127325	0.0430792	0.0127325	Cluster R-2	3.06417	1.13227	-2.74418
LNQSPGLAPVKR;79.966331@S:4	ADNP_MOUSE	Activity-dependent neuroprotector homeobox protein	S429	Cluster4	0.00174204	0.00174204	0.00174204	0.00174204	0.0356953	0.0410329	0.0326901	0.0178408	0.138469	0.137942	0.245973	0.247076	0.056114	0.0214091	0.00730719	0.0114822	Cluster R-2	-1.37121	0	-5.41062
LMHDASDSEVDQDDVVEWK;15.994915@M:2,79.966331@S:6,79.966331@S:8	ADNP_MOUSE	Activity-dependent neuroprotector homeobox protein	S674,S676	Cluster1	0.275549	0.195568	0.133865	0.106893	0.00161737	0.00161737	0.00161737	0.00161737	0.0489759	0.0501516	0.0944105	0.081649	0.00161737	0.00161737	0.00161737	0.00161737	Cluster R-2	-1.43446	0	-5.85992
LMHDASDSEVDQDDVVEWK;79.966331@S:6,79.966331@S:8	ADNP_MOUSE	Activity-dependent neuroprotector homeobox protein	S674,S676	Cluster1	0.260245	0.148025	0.166944	0.147994	0.0011518	0.0011518	0.0011518	0.0011518	0.0567912	0.0528653	0.0783099	0.0796106	0.0011518	0.0011518	0.0011518	0.0011518	Cluster R-3	6.78693	-0.401974	-2.99805
TVGLAERILQIMCDRAVQR;57.021465@C:13,15.994915@M:12,79.966332@T:1	ACD11_MOUSE	Acyl-CoA dehydrogenase family member 11	T638	Cluster4	0.0070226	0.00758239	0.22965	0.192564	0.0104828	0.0101362	0.0130726	0.0163709	0.1496	0.131171	0.110401	0.107452	0.00155278	0.00983525	0.00155278	0.00155278	Cluster R-3	0.190917	-1.78831	-5.10447
SGNVTTVMETIGRK;79.966332@T:5,79.966332@T:6,79.966332@T:10	ACAD9_MOUSE	Acyl-CoA dehydrogenase family member 9, mitochondrial	T465,T466,T470	Cluster4	0.00204672	0.00570098	0.0153092	0.0590302	0.050039	0.0421852	0.0482385	0.0388145	0.0515349	0.197791	0.105411	0.234523	0.0201831	0.0473352	0.0430168	0.0388414	Cluster R-3	2.84368	-0.263239	-1.97995
QLGSECLHVSPKI;57.021465@C:6,79.966331@S:10	ACOT1_MOUSE	Acyl-coenzyme A thioesterase 1	S416	Cluster1	0.106651	0.124328	0.0836361	0.104332	0.031073	0.0242396	0.0480197	0.0390245	0.0771198	0.0750853	0.0819089	0.0667389	0.0421354	0.0340636	0.0290356	0.0326075	Cluster R-3	4.90044	-0.0666527	-1.20686
QLGSECLHVSPK;57.021465@C:6,79.966331@S:10	ACOT1_MOUSE	Acyl-coenzyme A thioesterase 1	S416	Cluster4	0.0017872	0.00229297	0.00755149	0.00580374	0.054997	0.0510121	0.0672996	0.0629429	0.117364	0.14139	0.139555	0.122419	0.066562	0.0530787	0.0631929	0.0427513	Cluster R-2	-0.477713	-0.0464938	-1.12604
YRADSHGELDLAR;79.966331@S:5	ACOT1_MOUSE	Acyl-coenzyme A thioesterase 1	S56	Cluster4	0.00625265	0.00475369	0.0237011	0.0237295	0.0680605	0.0598801	0.0765594	0.0718307	0.088511	0.0838219	0.118138	0.122044	0.0614568	0.053447	0.0685572	0.0692559	Cluster R-3	2.8195	-0.128874	-0.706927
YRADSHGELDLAR;79.966331@Y:1	ACOT1_MOUSE	Acyl-coenzyme A thioesterase 1	Y52	Cluster4	0.00542732	0.00416067	0.0227944	0.0220347	0.0686055	0.0603596	0.0771724	0.0724059	0.0892198	0.0809729	0.119084	0.123022	0.061949	0.053875	0.0691062	0.0698105	Cluster R-3	2.92156	-0.128874	-0.694661
DSSTSPGDYVLSVSENSR;79.966331@S:2	CRK_MOUSE	Adapter molecule crk	S40orS41	Cluster4	0.0033218	0.0482161	0.0873947	0.13308	0.0268604	0.0178412	0.0196205	0.0354441	0.111259	0.0820997	0.105193	0.102816	0.0443771	0.0992872	0.0470872	0.0361029	Cluster R-2	0.561249	1.18514	-0.823156
DSSTSPGDYVLSVSENSR;79.966331@S:3	CRK_MOUSE	Adapter molecule crk	S41	Cluster4	0.0799314	0.0545366	0.0869898	0.10767	0.0260874	0.0216599	0.0233391	0.0321657	0.0720333	0.0656021	0.131632	0.0924879	0.0594016	0.040921	0.0568749	0.0486671	Cluster R-2	0.136365	0.995525	-0.813319
DSSTSPGDYVLSVSENSR;79.966331@S:5	CRK_MOUSE	Adapter molecule crk	S43	Cluster4	0.0768528	0.0438782	0.0841756	0.0738024	0.0355173	0.0223008	0.0240066	0.0183571	0.080562	0.0701029	0.175237	0.131635	0.0409691	0.0389986	0.0334134	0.0501912	Cluster R-2	0.715129	0.707308	-1.48396
DSSTSPGDYVLSVSENSR;79.966331@Y:9	CRK_MOUSE	Adapter molecule crk	Y47	Cluster4	0.0834868	0.0459523	0.000483951	0.0891092	0.024616	0.0229949	0.0265073	0.0188231	0.0924304	0.0739524	0.163131	0.177048	0.043981	0.0416899	0.0353692	0.0604252	Cluster R-2	1.20959	0.965302	-1.48104
DSSTSPGDYVLSVSENSR;79.966332@T:4	CRK_MOUSE	Adapter molecule crk	S41orT42	Cluster4	0.099134	0.0570989	0.00510296	0.0968944	0.0266411	0.0158578	0.0147822	0.0248829	0.110921	0.0962193	0.146422	0.10288	0.0354375	0.0882498	0.0418527	0.0376242	Cluster R-2	0.821773	1.30607	-1.16778
STGSPSSQSQPGTGWVQF;79.966331@S:1	NECP2_MOUSE	Adaptin ear-binding coat-associated protein 2	S246orT247orS249	Cluster1	0.102513	0.0814413	0.138181	0.102284	0.0106925	0.00600493	0.00889449	0.0132972	0.11303	0.0778509	0.116099	0.131513	0.0314808	0.0209684	0.0251753	0.0205759	Cluster R-2	0.047061	1.33636	-2.15875
STGSPSSQSQPGTGWVQF;79.966331@S:4	NECP2_MOUSE	Adaptin ear-binding coat-associated protein 2	T247orS249	Cluster1	0.0885582	0.0859232	0.157438	0.065552	0.00935384	0.00100553	0.00973198	0.016292	0.11925	0.0789489	0.122018	0.13875	0.0350121	0.0242398	0.0265537	0.0213725	Cluster R-2	0.207537	1.55866	-2.09838
QSTFIKEAPSPTLR;79.966332@T:3,79.966331@S:10	APC_MOUSE	Adenomatous polyposis coli protein	T2442,S2449	Cluster4	0.00289541	0.0287044	0.129166	0.152917	0.0224919	0.0291828	0.0237683	0.0202081	0.0636376	0.0479271	0.303623	0.163896	0.00289541	0.00289541	0.00289541	0.00289541	Cluster R-3	0.884466	-3.04594	-5.64386
SHSESPSRLPINR;79.966331@S:3,79.966331@S:5	APC_MOUSE	Adenomatous polyposis coli protein	S2533,S2535	Cluster4	0.00191219	0.00182552	0.0118884	0.0241227	0.0259085	0.0366435	0.0279851	0.0317664	0.164269	0.13778	0.150095	0.167406	0.0425295	0.0265724	0.124951	0.0243435	Cluster R-3	3.96224	0.836484	-1.50427
KVMSIPKGSSALR;79.966331@S:9,79.966331@S:10	FICD_MOUSE	Adenosine monophosphate-protein transferase FICD	S212,S213	Cluster4	0.000411172	0.000411172	0.000411172	0.000411172	0.0404486	0.0355346	0.0322491	0.0294526	0.122913	0.123658	0.074935	0.0643051	0.114895	0.109117	0.119315	0.131532	Cluster R-3	7.87394	1.78613	0.299605
SFPKKLVAFSSWIDR;79.966331@S:1	ADCY3_MOUSE	Adenylate cyclase type 3	S685	Cluster3	0.0011689	0.0011689	0.0011689	0.0011689	0.0381228	0.0363396	0.13449	0.0658334	0.0921998	0.0861554	0.0800253	0.083069	0.102062	0.0875055	0.0973393	0.0921828	Cluster R-3	6.19038	0.46423	0.150865
YGYTHLSTGDLLR;79.966331@S:7	KAD1_MOUSE	Adenylate kinase isoenzyme 1	S25	Cluster1	0.151884	0.117231	0.124799	0.119723	0.0128498	0.0123494	0.0125327	0.0188838	0.0421537	0.0550525	0.11322	0.120934	0.0262726	0.028716	0.0216181	0.0217793	Cluster R-2	-0.632348	0.79725	-1.75188
AISSDMFFGR;15.994915@M:6,79.966331@S:3	ARFG2_MOUSE	ADP-ribosylation factor GTPase-activating protein 2	S431	Cluster1	0.125982	0.114042	0.234512	0.131495	0.0189873	0.0158779	0.0211791	0.0223996	0.0527968	0.0510318	0.0599842	0.0554064	0.0272162	0.025245	0.0215003	0.0223449	Cluster R-1	-1.46702	0.295969	-1.18667
AISSDMFFGR;15.994915@M:6,79.966331@S:4	ARFG2_MOUSE	ADP-ribosylation factor GTPase-activating protein 2	S431orS432	Cluster1	0.117936	0.118463	0.204892	0.133484	0.0174726	0.0180205	0.02252	0.0219062	0.0493331	0.0555582	0.0593863	0.0802973	0.0261609	0.0295166	0.0231565	0.0218968	Cluster R-1	-1.23272	0.333888	-1.27977
AISSDMFFGR;79.966331@S:3	ARFG2_MOUSE	ADP-ribosylation factor GTPase-activating protein 2	S431	Cluster1	0.151103	0.158323	0.175348	0.180575	0.00465071	0.00644218	0.00944137	0.00752953	0.0457629	0.0673695	0.0708662	0.0810443	0.0112474	0.0121219	0.00907132	0.00910309	Cluster R-2	-1.32789	0.565922	-2.67352
AISSDMFFGR;79.966331@S:4	ARFG2_MOUSE	ADP-ribosylation factor GTPase-activating protein 2	S431orS432	Cluster1	0.153002	0.160312	0.177552	0.182845	0.00435477	0.00730525	0.00956002	0.00790791	0.0463379	0.0559045	0.0717568	0.0820628	0.0111173	0.0122743	0.00918531	0.00852238	Cluster R-1	-1.39564	0.496708	-2.63931
HGTDLWIDSMNSAPSHSPEKK;79.966331@S:12	ARFG2_MOUSE	ADP-ribosylation factor GTPase-activating protein 2	S140	Cluster1	0.154388	0.135046	0.183296	0.145261	0.00562712	0.00190178	0.00786808	0.000356298	0.0710651	0.0538628	0.102407	0.096704	0.0106352	0.010522	0.0112247	0.00983497	Cluster R-2	-0.931417	1.42217	-2.94028
HGTDLWIDSMNSAPSHSPEKK;79.966331@S:17	ARFG2_MOUSE	ADP-ribosylation factor GTPase-activating protein 2	S145	Cluster1	0.158175	0.154585	0.245948	0.122189	0.00763458	0.00217266	0.00217266	0.00217266	0.0496265	0.0963286	0.0811481	0.0066474	0.0392082	0.0129947	0.00217266	0.0168234	Cluster R-1	-1.54247	2.3308	-1.71504
ESTESSPGKHLVTSEELISEGK;79.966331@S:6	NUDT5_MOUSE	ADP-sugar pyrophosphatase	S10	Cluster1	0.00882803	0.00887423	0.334414	0.329869	0.0185111	0.0159066	0.0188073	0.0196023	0.0360829	0.040041	0.0710036	0.0771149	0.00683164	0.00703086	0.00460964	0.00247259	Cluster R-2	-1.60468	-1.79789	-3.4204
SSSPGKPQAVSSLSSSHSR;79.966331@S:2	AFF4_MOUSE	AF4/FMR2 family member 4	S173orS174orS175	Cluster4	0.002711	0.002711	0.002711	0.002711	0.0387784	0.0363184	0.0455457	0.0456356	0.130599	0.126003	0.168822	0.169755	0.0589138	0.066176	0.0449776	0.0576311	Cluster R-3	5.77835	0.453526	-1.3862
SSSPGKPQAVSSLSSSHSR;79.966331@S:3	AFF4_MOUSE	AF4/FMR2 family member 4	S175	Cluster4	0.00273951	0.00273951	0.00273951	0.00273951	0.0389093	0.0368355	0.0430345	0.0475975	0.130223	0.127328	0.170597	0.17154	0.0595332	0.0580332	0.0466247	0.0587854	Cluster R-3	5.77415	0.422439	-1.42732
LFSQGQDVSDK;79.966331@S:3	AFAD_MOUSE	Afadin	S1795	Cluster4	0.0046093	0.00119003	0.0177363	0.00119003	0.0317347	0.0289389	0.0355748	0.0371434	0.120303	0.128827	0.0861997	0.0649494	0.113368	0.092446	0.112437	0.123351	Cluster R-3	4.01693	1.72708	0.141743
TSSVVTLEVAK;79.966331@S:3	AFAD_MOUSE	Afadin	S1083	Cluster4	0.0262528	0.0250455	0.106497	0.0556004	0.0198857	0.0231891	0.0317634	0.0218048	0.162454	0.103479	0.155763	0.144121	0.0345221	0.0422225	0.0468054	0.000594347	Cluster R-2	1.40681	0.361282	-2.18832
SFSPGDFR;79.966331@S:3	AFTIN_MOUSE	Aftiphilin	S151	Cluster4	0.000622443	0.000622443	0.0460917	0.0641833	0.0328901	0.0502157	0.0438027	0.0449394	0.120779	0.128414	0.151299	0.181356	0.0415253	0.033217	0.0291924	0.0308491	Cluster R-3	2.38334	-0.350485	-2.11
RRSESSGNLPSVADTR;79.966331@S:3	AKAP1_MOUSE	A-kinase anchor protein 1, mitochondrial	S101	Cluster4	0.00111241	0.000305196	0.0031212	0.00171646	0.0338964	0.0267989	0.0410737	0.0337184	0.0727195	0.112808	0.16417	0.127019	0.0996509	0.0864668	0.0817353	0.113687	Cluster R-3	6.25192	1.49368	-0.321299
AEDSGAEQLASEIEPSREESWVSIK;79.966331@S:20	AKA12_MOUSE	A-kinase anchor protein 12	S783	Cluster1	0.395686	0.300235	0.18772	0.0753252	0.000989293	0.000989293	0.000989293	0.000989293	0.01675	0.00476339	0.00791121	0.000989293	0.00369416	0.000989293	0.000989293	0.000989293	Cluster R-1	-4.97868	0.751493	-2.19069
AEDSGAEQLASEIEPSREESWVSIK;79.966331@S:23	AKA12_MOUSE	A-kinase anchor protein 12	S783orS786	Cluster1	0.388773	0.292077	0.185096	0.074287	0.000975657	0.000975657	0.000975657	0.000975657	0.0164452	0.00380758	0.00549011	0.0185883	0.000975657	0.000975657	0.00860578	0.000975657	Cluster R-1	-4.40663	1.56322	-1.94258
AEDSGAEQLASEIEPSREESWVSIK;79.966331@S:4	AKA12_MOUSE	A-kinase anchor protein 12	S767	Cluster1	0.373792	0.254994	0.180824	0.125186	0.00277297	0.00277297	0.00277297	0.00277297	0.00277297	0.00277297	0.00277297	0.00277297	0.0112657	0.0118257	0.0113345	0.00859457	Cluster R-4	-6.39707	1.95552	1.95552
AEDSGAEQLASEIEPSREESWVSIKK;79.966331@S:16	AKA12_MOUSE	A-kinase anchor protein 12	S779	Cluster1	0.220659	0.113815	0.211383	0.194362	0.00320575	0.000524896	0.148497	0.000524896	0.0105305	0.0240127	0.0386744	0.0284733	0.00376233	0.000524896	0.000524896	0.000524896	Cluster R-3	-2.86376	-4.83902	-4.25201
AEDSGAEQLASEIEPSREESWVSIKK;79.966331@S:23	AKA12_MOUSE	A-kinase anchor protein 12	S786	Cluster1	0.208409	0.116624	0.214093	0.196854	0.00206707	0.000531627	0.150401	0.000531627	0.0104721	0.0239297	0.0413158	0.029009	0.00416748	0.000531627	0.000531627	0.000531627	Cluster R-3	-2.81304	-4.73573	-4.18383
EGITPWASFK;79.966331@S:8	AKA12_MOUSE	A-kinase anchor protein 12	S598	Cluster1	0.226437	0.240286	0.196341	0.224011	0.00113703	0.000318794	0.00180557	0.00344998	0.0264917	0.0232901	0.0464955	0.000318794	0.00363664	0.00228354	0.00203253	0.00166585	Cluster R-1	-3.19902	0.519212	-3.32807
EGITPWASFK;79.966332@T:4	AKA12_MOUSE	A-kinase anchor protein 12	T594	Cluster1	0.228735	0.185427	0.213943	0.244093	0.00108723	0.000347374	0.0023029	0.00202846	0.0263657	0.0221989	0.0333706	0.0303497	0.00337666	0.00241114	0.00251765	0.00144567	Cluster R-1	-2.95749	0.758005	-3.52545
EGITPWASFKK;79.966331@S:8	AKA12_MOUSE	A-kinase anchor protein 12	S598	Cluster1	0.165774	0.165575	0.249702	0.244902	0.00216501	0.00138382	0.0024999	0.00315567	0.0233479	0.0262383	0.0589771	0.0421772	0.00303303	0.00324477	0.00503785	0.00278588	Cluster R-1	-2.45399	0.615457	-3.41814
EGITPWASFKK;79.966332@T:4	AKA12_MOUSE	A-kinase anchor protein 12	T594	Cluster1	0.16678	0.16658	0.251217	0.243422	0.00287088	0.00139093	0.00437724	0.00317252	0.0259598	0.0265857	0.0521802	0.0424331	0.00275393	0.00330996	0.00421621	0.00275099	Cluster R-1	-2.49225	0.141757	-3.49734
HPEGIVSEVEMLSSQER;79.966331@S:14	AKA12_MOUSE	A-kinase anchor protein 12	S489	Cluster1	0.207091	0.221117	0.223502	0.211826	0.000937402	0.000937402	0.000937402	0.000937402	0.0325099	0.0151944	0.0466639	0.0345967	0.000937402	0.000937402	0.000937402	0.000937402	Cluster R-2	5.92632	3.83763	-0.801361
VELPLEDQVGDLEALSEK;79.966331@S:16	AKA12_MOUSE	A-kinase anchor protein 12	S371	Cluster1	0.470105	0.44861	0.0460533	0.00271016	0.00271016	0.00271016	0.00271016	0.00271016	0.00271016	0.00271016	0.00271016	0.00271016	0.00271016	0.00271016	0.00271016	0.00271016	Cluster R-2	-2.74328	0	-5.10409
GPSEAPQEAEAEEGATSDGEK;79.966331@S:17	AKA12_MOUSE	A-kinase anchor protein 12	S584	Cluster4	0.00252145	0.00252145	0.00252145	0.00252145	0.00252145	0.00252145	0.0106546	0.00891947	0.126746	0.336354	0.083584	0.066667	0.0826696	0.0743334	0.119577	0.075366	Cluster R-3	6.23667	-1.20657	-3.84851
RPSESDKEEELDKVK;79.966331@S:3	AKA12_MOUSE	A-kinase anchor protein 12	S613	Cluster4	0.00163394	0.00163394	0.00163394	0.00576762	0.0293998	0.0367568	0.0313693	0.0313774	0.120916	0.122868	0.259192	0.301598	0.0234055	0.023641	0.00163394	0.00717284	Cluster R-3	4.5238	-0.929985	-3.88756
RPSESDKEEELDKVK;79.966331@S:3,79.966331@S:5	AKA12_MOUSE	A-kinase anchor protein 12	S613,S615	Cluster4	0.000339979	0.000339979	0.0163065	0.0180774	0.0190638	0.0202594	0.0360323	0.028479	0.153373	0.137156	0.243469	0.272605	0.0198614	0.0194322	0.00870898	0.00649636	Cluster R-4	-6.47971	0	0
TLSMIEEEIR;79.966331@S:3	AKAP2_MOUSE	A-kinase anchor protein 2	S740	Cluster4	0.0413176	0.0895331	0.0775971	0.178813	0.00660589	0.00660589	0.0380878	0.00660589	0.0732051	0.0854087	0.1553	0.214496	0.00660589	0.00660589	0.00660589	0.00660589	Cluster R-2	0.448351	-1.13187	-4.32176
ASSSGLCKSDSCLYRR;57.021465@C:7,57.021465@C:12,79.966331@S:2,79.966331@S:4,79.966331@S:11,79.966331@Y:14	SPKAP_MOUSE	A-kinase anchor protein SPHKAP	S1266,S1275,Y1278,S1267orS1268	Cluster1	0.170264	0.19588	0.191888	0.126446	0.00775823	0.00658346	0.00591853	0.00539446	0.0660422	0.0583718	0.0661487	0.0605547	0.0110188	0.00939083	0.00979206	0.00854868	Cluster R-1	-1.44664	0.594986	-2.69608
EQSESVKERASGLPGR;79.966331@S:3	SPKAP_RAT	A-kinase anchor protein SPHKAP	S1570	Cluster2	0.0256227	0.0256227	0.0256227	0.0256227	0.319899	0.0256227	0.12876	0.0785618	0.0912297	0.0996994	0.0256227	0.0256227	0.0256227	0.0256227	0.0256227	0.0256227	Cluster R-3	1.24055	-2.43138	-1.24055
TLAGDVKTSPPR;79.966331@S:9	AKTIP_MOUSE	AKT-interacting protein	S30	Cluster4	0.000902154	0.000902154	0.000902154	0.00286399	0.0468516	0.0256724	0.0472058	0.0395664	0.152234	0.161822	0.135167	0.168433	0.0560113	0.0519457	0.0492523	0.0602676	Cluster R-3	6.79287	0.449151	-1.50594
TLAGDVKTSPPR;79.966332@T:8	AKTIP_MOUSE	AKT-interacting protein	T29	Cluster4	0.000912855	0.000912855	0.00331743	0.000912855	0.0395809	0.0261156	0.0465128	0.0352066	0.168172	0.151799	0.112634	0.188032	0.0595251	0.0534463	0.0514613	0.0614581	Cluster R-3	6.67924	0.615734	-1.45813
RAEAQALLQDYVSTQSAEE;79.966331@S:16	AASD1_MOUSE	Alanyl-tRNA editing protein Aarsd1	S409	Cluster1	0.136444	0.112265	0.235228	0.145732	0.0150132	0.0138422	0.0123207	0.0107106	0.0733421	0.0593878	0.0897707	0.0648	0.0110049	0.00790049	0.00573448	0.00650429	Cluster R-2	-1.13203	-0.736402	-3.20553
TYNTNAQVPDSAGTATAYLCGVK;57.021465@C:20,79.966332@T:14	PPBT_MOUSE	Alkaline phosphatase, tissue-nonspecific isozyme	T113	Cluster1	0.14383	0.122226	0.203169	0.198911	0.0085813	0.00529846	0.0110229	0.0113622	0.0701885	0.0706341	0.074925	0.0704792	0.00639694	0.00099187	0.00099187	0.00099187	Cluster R-2	-1.22298	-1.95206	-4.93257
NSAGGTSVGWDSPPASPLQR;79.966331@S:12	SNTA1_MOUSE	Alpha-1-syntrophin	S183	Cluster4	0.002722	0.002722	0.0177231	0.0396049	0.00974899	0.00824225	0.0132368	0.0126645	0.209398	0.155002	0.218629	0.211465	0.0152338	0.0185628	0.0514826	0.0135618	Cluster R-3	3.66184	1.17113	-3.00686
NSAGGTSVGWDSPPASPLQR;79.966331@S:12,79.966331@S:16	SNTA1_MOUSE	Alpha-1-syntrophin	S183,S187	Cluster4	0.000997623	0.000997623	0.00432951	0.000997623	0.0299303	0.0163259	0.030067	0.0198017	0.194258	0.102125	0.229869	0.136397	0.0563934	0.0798685	0.0726343	0.0250084	Cluster R-3	6.49979	1.28294	-1.50232
VLSMVKQSELFERWK;15.994915@M:4,79.966331@S:8	SIA8E_MOUSE	Alpha-2,8-sialyltransferase 8E	S115	Cluster4	0.0215441	0.0220793	0.0263011	0.0348319	0.0608138	0.07413	0.0779421	0.0718581	0.0764613	0.0866933	0.116876	0.129436	0.04057	0.0411041	0.0466272	0.0727312	Cluster R-3	1.96671	-0.502238	-1.02632
AAVVTSPPPTTAPHK;79.966331@S:6	ADDA_MOUSE	Alpha-adducin	S12	Cluster4	0.00122933	0.00122933	0.00122933	0.00122933	0.0216964	0.021288	0.00567947	0.029682	0.118686	0.114449	0.115823	0.114556	0.1207	0.116746	0.106889	0.108889	Cluster R-3	6.55859	2.53229	-0.0323895
AAVVTSPPPTTAPHKER;79.966331@S:6	ADDA_MOUSE	Alpha-adducin	S12	Cluster4	0.00130265	0.00130265	0.00130265	0.00130265	0.0252804	0.0270964	0.00873612	0.00130265	0.0913014	0.100847	0.350544	0.381683	0.00130265	0.00409025	0.00130265	0.00130265	Cluster R-3	7.47088	-2.96416	-6.85266
EKSPPDQSAVPNTPPSTPVKLEEDLPQEPTSR;79.966332@T:13,79.966331@S:16	ADDA_MOUSE	Alpha-adducin	T610,S613	Cluster4	0.0575873	0.0234183	0.0614823	0.0355248	0.0105049	0.0208904	0.0162683	0.0222948	0.161571	0.1501	0.122487	0.144371	0.0521848	0.0522243	0.034658	0.0344327	Cluster R-2	1.70041	1.31036	-1.73746
SPPDQSAVPNTPPSTPVKLEEDLPQEPTSR;79.966332@T:11,79.966331@S:14	ADDA_MOUSE	Alpha-adducin	T610,S613orT614	Cluster4	0.103281	0.052228	0.0668401	0.0443941	0.0126017	0.0259723	0.0205174	0.0132432	0.127991	0.119661	0.075581	0.196262	0.0303701	0.0409613	0.0490402	0.0210556	Cluster R-2	0.961658	0.9673	-1.87705
WLHSGRGDDASEEGQNGSSPK;79.966331@S:19	ADDA_MOUSE	Alpha-adducin	S465	Cluster4	0.000754609	0.000754609	0.000754609	0.000754609	0.0324433	0.0332055	0.0599424	0.0704515	0.106509	0.11192	0.178716	0.153947	0.0588818	0.058195	0.0653363	0.067433	Cluster R-3	7.51235	0.349872	-1.14126
YFDSGDYNMAK;15.994915@M:9,79.966331@S:4	ARP19_MOUSE	Alpha-endosulfine	S62	Cluster4	0.023311	0.0167509	0.0557717	0.0468553	0.0474563	0.0364201	0.046594	0.0466945	0.146954	0.15448	0.149756	0.0917747	0.0355638	0.0394583	0.027617	0.0345423	Cluster R-3	1.92798	-0.369008	-1.98477
SPLVPKSPTPKSPPSR;79.966331@S:7,79.966331@S:15	PARVA_MOUSE	Alpha-parvin	S14,S22	Cluster4	0.000317194	0.00726543	0.00784115	0.00881077	0.0330587	0.0245312	0.040228	0.0512364	0.132097	0.114702	0.148465	0.198808	0.0607461	0.0622204	0.0444797	0.0651928	Cluster R-3	4.6155	0.642254	-1.35255
LLLATDPGGSPAQR;79.966331@S:10	ATAT_MOUSE	Alpha-tubulin N-acetyltransferase	S315	Cluster4	0.0224236	0.0161032	0.0932554	0.130942	0.0227843	0.0210767	0.0233283	0.0270899	0.0808613	0.0870377	0.160021	0.280732	0.0115608	0.0117729	0.000484652	0.0105269	Cluster R-3	1.21207	-1.45683	-4.14743
LLLATDPGGSPAQRR;79.966332@T:5	ATAT_MOUSE	Alpha-tubulin N-acetyltransferase	T310	Cluster4	0.0432619	0.0177528	0.120195	0.114908	0.0151306	0.0156489	0.0241846	0.00206098	0.0704083	0.152579	0.194866	0.212487	0.0103324	0.00206098	0.00206098	0.00206098	Cluster R-3	1.08996	-1.78779	-5.25425
DNLTLIENLTEITTDVQKSQETR;79.966332@T:4	PGFRA_MOUSE	Alpha-type platelet-derived growth factor receptor	T355	Cluster3	0.0706882	0.0788289	0.000921439	0.000921439	0.0530024	0.0916585	0.0878246	0.0801286	0.0308387	0.0340176	0.000921439	0.000921439	0.0772476	0.098475	0.146846	0.146759	Cluster R-4	-1.18224	0.58621	2.81485
LCYLIGQHGASLSSYLQGMK;57.021465@C:2,79.966331@S:11,79.966331@S:13,79.966331@S:14,79.966331@Y:15	ALS2_MOUSE	Alsin	S749,S751,S752,Y753	Cluster4	0.0225331	0.0268456	0.0279221	0.0225711	0.0493655	0.0377141	0.0410971	0.0386681	0.112258	0.099318	0.144827	0.117836	0.0684189	0.0563599	0.0745179	0.0597476	Cluster R-3	2.24746	0.63469	-0.872416
QISQDVKLEPDILLR;79.966331@S:3	AMPD2_MOUSE	AMP deaminase 2	S87	Cluster1	0.191771	0.134687	0.138327	0.169616	0.00849552	0.00706306	0.00860233	0.0098824	0.0580641	0.0573795	0.0886866	0.0783958	0.0160232	0.0115008	0.0119983	0.00950751	Cluster R-2	-1.16701	0.526287	-2.52665
SQSLSLQMPTQQDWK;15.994915@M:8,79.966331@S:1	AMPD3_MOUSE	AMP deaminase 3	S83orS85	Cluster1	0.0945461	0.0890886	0.130702	0.101596	0.0210204	0.0151279	0.0137964	0.0139271	0.0957102	0.0864744	0.117661	0.156101	0.0159373	0.0192258	0.00160758	0.0274791	Cluster R-2	0.132513	0.00850985	-2.8271
SQSLSLQMPTQQDWK;79.966331@S:1	AMPD3_MOUSE	AMP deaminase 3	S83orS85	Cluster1	0.17993	0.102082	0.15761	0.115661	0.00087899	0.00087899	0.00087899	0.00087899	0.0807186	0.120692	0.117585	0.112241	0.00269051	0.00551612	0.00087899	0.00087899	Cluster R-2	-0.364744	1.50289	-5.43552
SQSLSLQMPTQQDWK;79.966331@S:3	AMPD3_MOUSE	AMP deaminase 3	S85	Cluster1	0.149851	0.102977	0.158286	0.118432	0.000899549	0.000899549	0.000899549	0.000899549	0.0864259	0.137258	0.122098	0.117475	0.000899549	0.000899549	0.000899549	0.000899549	Cluster R-2	-0.192942	0	-7.0084
SQSLSLQMPTQQDWK;79.966331@S:5	AMPD3_MOUSE	AMP deaminase 3	S87	Cluster1	0.101456	0.102211	0.13258	0.0933622	0.000917484	0.000917484	0.000917484	0.000917484	0.0700813	0.13258	0.152534	0.205309	0.000917484	0.000917484	0.00346369	0.000917484	Cluster R-2	0.383697	0.760265	-6.49456
SFDFEGSLSPVIAPK;79.966331@S:9	APC1_MOUSE	Anaphase-promoting complex subunit 1	S688	Cluster1	0.19041	0.207293	0.152727	0.153777	0.00390189	0.00407192	0.00356474	0.00367636	0.0530054	0.0621976	0.0509121	0.0814314	0.0132559	0.00845854	0.00483844	0.00647901	Cluster R-1	-1.5083	1.11838	-2.90577
QKEDVEGVGTSDGEGAAGLSSDPK;79.966331@S:11	CDC26_MOUSE	Anaphase-promoting complex subunit CDC26	S42	Cluster4	0.000568144	0.000568144	0.00195361	0.0075894	0.0428846	0.0329099	0.0394972	0.0421442	0.141104	0.121487	0.171658	0.167556	0.0623643	0.0566017	0.0581682	0.0529456	Cluster R-3	5.81641	0.54737	-1.38716
RRHDSLPDPGTASR;79.966331@S:5	ANS1A_MOUSE	Ankyrin repeat and SAM domain-containing protein 1A	S903	Cluster4	0.00204707	0.00204707	0.00204707	0.00204707	0.0443435	0.0365366	0.0484205	0.0356719	0.163432	0.102635	0.178913	0.229793	0.0570723	0.0390334	0.0356626	0.0202979	Cluster R-3	6.3647	-0.117525	-2.1497
SLSKSDSDLLTCSPTEDATMGSR;57.021465@C:12,79.966331@S:5	ANS1A_MOUSE	Ankyrin repeat and SAM domain-containing protein 1A	S642	Cluster4	0.0109392	0.0333879	0.157103	0.137166	0.00253551	0.0404316	0.00253551	0.00253551	0.132799	0.136681	0.156692	0.112988	0.00253551	0.00253551	0.00253551	0.0665994	Cluster R-2	0.671148	0.627353	-2.86111
SPSFASEWDEIEK;79.966331@S:3	ANS1A_MOUSE	Ankyrin repeat and SAM domain-containing protein 1A	S679	Cluster1	0.12464	0.127086	0.103766	0.148146	0.00672357	0.0140218	0.0128388	0.011414	0.108348	0.101331	0.0925109	0.0915492	0.0123416	0.0195718	0.0153401	0.0103704	Cluster R-2	-0.355148	0.356802	-2.7725
APGNGPSMAGWTRPEETVSSR;15.994915@M:8,79.966331@S:20	ANKS6_MOUSE	Ankyrin repeat and SAM domain-containing protein 6	S881	Cluster4	0.00061893	0.00061893	0.00061893	0.00061893	0.0790796	0.0533138	0.033188	0.0489998	0.137541	0.11846	0.243579	0.205567	0.0542153	0.0175546	0.00540671	0.00061893	Cluster R-3	8.15393	-1.46376	-3.18016
APSPAPSSVPLGSEKPSSVSQDR;79.966331@S:3	ANR17_MOUSE	Ankyrin repeat domain-containing protein 17	S2401	Cluster4	0.000516269	0.000516269	0.0102059	0.00345281	0.0250878	0.0556136	0.0362303	0.0601341	0.0638253	0.15808	0.23141	0.196125	0.0516526	0.0321067	0.0343438	0.0406995	Cluster R-3	5.46617	-0.157052	-2.03196
DLVLGSSPQLK;79.966331@S:7	ANR57_MOUSE	Ankyrin repeat domain-containing protein 57	S205	Cluster4	0.0662423	0.0488097	0.128946	0.117315	0.0110203	0.014917	0.0238157	0.0351026	0.146701	0.164017	0.110239	0.109829	0.00591785	0.0145378	0.00129485	0.00129485	Cluster R-3	0.55488	-1.88053	-4.52558
SDSNASFLR;79.966331@S:3,79.966331@S:6	ANK2_MOUSE	Ankyrin-2	S31,S34	Cluster3	0.00113743	0.00113743	0.00113743	0.00113743	0.0163246	0.0292897	0.0114106	0.00938592	0.0764608	0.0664762	0.0564079	0.0537846	0.19121	0.140518	0.156371	0.187811	Cluster R-3	6.545	0.780577	-0.234995
SDSNASFLR;79.966331@S:6	ANK2_MOUSE	Ankyrin-2	S34	Cluster3	0.00242245	0.00242245	0.00242245	0.00242245	0.014686	0.021975	0.0199525	0.00975924	0.0983933	0.082806	0.0327492	0.0310196	0.140101	0.266201	0.130572	0.142095	Cluster R-2	0.526287	0.507815	-1.3387
GSPIVQEPEEASEPKEESSPRK;79.966331@S:19	ANK2_MOUSE	Ankyrin-2	S3781	Cluster4	0.00113684	0.00113684	0.00113684	0.00113684	0.0514779	0.0368614	0.0528075	0.0688854	0.109215	0.143245	0.0753573	0.0968057	0.0778457	0.105309	0.0906384	0.087004	Cluster R-2	0.696644	2.10777	-1.6228
KTSLVIVESTDDQSQVFER;79.966331@S:3	ANK2_MOUSE	Ankyrin-2	S3786	Cluster4	0.063729	0.074154	0.0895474	0.0658146	0.0204169	0.021421	0.0335035	0.0420949	0.0622584	0.101906	0.158475	0.0996972	0.0416853	0.0495671	0.0382319	0.0374977	Cluster R-3	6.01643	2.34289	0.467323
KTSLVIVESTDDQSQVFER;79.966332@T:2	ANK2_MOUSE	Ankyrin-2	T3785orS3786	Cluster4	0.072011	0.105193	0.0846984	0.0439935	0.00425076	0.000164151	0.000164151	0.0327693	0.169905	0.0544913	0.17623	0.0951485	0.0463556	0.0727623	0.000164151	0.0416988	Cluster R-3	5.79795	3.34734	1.41696
SDSNASFLR;79.966331@S:3	ANK2_MOUSE	Ankyrin-2	S31	Cluster4	0.000852026	0.000852026	0.000852026	0.0032286	0.0252971	0.0294367	0.0194157	0.0278984	0.100176	0.0772203	0.10081	0.0962543	0.130127	0.127981	0.131926	0.127672	Cluster R-3	4.65998	3.35469	1.47075
MAMVSEFLK;79.966331@S:5	ANXA1_MOUSE	Annexin A1	S5	Cluster4	0.00104063	0.00538833	0.00480994	0.00748684	0.0311648	0.0287823	0.0241687	0.0254223	0.146054	0.144039	0.168946	0.178895	0.0546017	0.068967	0.0477707	0.0624617	Cluster R-3	5.09031	1.09385	-1.44813
RRPGPSPDGLLEEGSPTMVEK;15.994915@M:18,79.966332@T:17	ANO8_MOUSE	Anoctamin-8	T639	Cluster1	0.128374	0.143624	0.130698	0.195008	0.00486109	0.00814421	0.0136847	0.0111845	0.0390523	0.0935362	0.0338353	0.173681	0.00674079	0.00531771	0.00146057	0.0107971	Cluster R-2	-0.813451	-0.639309	-3.80599
RRPGPSPDGLLEEGSPTMVEK;79.966331@S:15	ANO8_MOUSE	Anoctamin-8	S637	Cluster1	0.151867	0.163833	0.161413	0.166705	0.000952387	0.00627846	0.000952387	0.000952387	0.0412994	0.138349	0.0464519	0.0896423	0.0062992	0.0119656	0.000952387	0.0120863	Cluster R-2	-1.0279	1.77675	-3.33435
VGSLTPPSSPK;79.966332@T:5,79.966331@S:9	AAK1_MOUSE	AP2-associated protein kinase 1	T621,S625	Cluster4	0.000825131	0.0018347	0.00362353	0.00163778	0.0104861	0.0123172	0.0146556	0.0172056	0.18067	0.177985	0.103632	0.121855	0.0778006	0.0792849	0.103484	0.0927037	Cluster R-3	6.20446	2.69211	-0.725533
VGSLTPPSSPKTQR;79.966331@S:3,79.966331@S:9	AAK1_MOUSE	AP2-associated protein kinase 1	S619,S625	Cluster4	0.000173658	0.000173658	0.00435842	0.00228924	0.0204312	0.0175852	0.016968	0.0138722	0.149966	0.14662	0.297576	0.276314	0.0220828	0.0176031	0.00773909	0.00624634	Cluster R-3	6.95934	-0.359444	-4.01958
VQTTPPPTIQGQK;79.966332@T:4	AAK1_MOUSE	AP2-associated protein kinase 1	T607	Cluster4	0.00191933	0.00191933	0.00191933	0.00191933	0.0100401	0.00973214	0.0131535	0.0153357	0.174173	0.178273	0.099902	0.13745	0.0765913	0.112377	0.0808696	0.084426	Cluster R-3	6.26347	2.87588	-0.735397
KVPVPEGLDLDAWINEPPSDSESEDEKPK;79.966331@S:19,79.966331@S:21,79.966331@S:23	AP3D1_MOUSE	AP-3 complex subunit delta-1	S632,S634,S636	Cluster1	0.308323	0.0935811	0.456413	0.10229	0.00108166	0.00108166	0.00108166	0.00108166	0.0179904	0.00108166	0.00772668	0.00394086	0.00108166	0.00108166	0.00108166	0.00108166	Cluster R-3	5.68712	0.284136	-1.5283
VDIITEEMPENALPSDEDDKDPNDPYR;79.966331@S:15	AP3D1_MOUSE	AP-3 complex subunit delta-1	S784	Cluster1	0.208026	0.183075	0.0785706	0.135515	0.0218097	0.0121073	0.0155391	0.0208341	0.0482816	0.0628828	0.075042	0.0727233	0.0151682	0.0185199	0.0175337	0.0143721	Cluster R-3	2.9339	0.742993	-3.02343
VDIITEEMPENALPSDEDDKDPNDPYR;79.966331@Y:26	AP3D1_MOUSE	AP-3 complex subunit delta-1	Y795	Cluster1	0.16418	0.207595	0.112082	0.115148	0.0258609	0.0142862	0.0163268	0.0176362	0.0525181	0.0644829	0.0856898	0.0619122	0.0173146	0.0199979	0.0135489	0.0114211	Cluster R-3	5.28619	-0.888626	-1.71559
HSSLPTESDEDIAPAQR;79.966331@S:2,79.966331@S:3	AP3D1_MOUSE	AP-3 complex subunit delta-1	S754,S755	Cluster4	0.000295871	0.00181443	0.00553281	0.00411425	0.0346432	0.0340149	0.0593667	0.0444427	0.139083	0.119582	0.167612	0.179488	0.0672438	0.0471856	0.0516669	0.043914	Cluster R-3	5.42748	-0.817444	-1.68458
HSSLPTESDEDIAPAQR;79.966331@S:2,79.966331@S:3,79.966331@S:8	AP3D1_MOUSE	AP-3 complex subunit delta-1	S754,S755,S760	Cluster4	0.0784679	0.0120528	0.00296975	0.00509894	0.0084836	0.00534676	0.0226762	0.0188558	0.194371	0.154638	0.190777	0.213605	0.0255232	0.0239533	0.029948	0.0132324	Cluster R-1	-4.96578	0	-2.82877
HSSLPTESDEDIAPAQR;79.966331@S:8	AP3D1_MOUSE	AP-3 complex subunit delta-1	S760	Cluster4	0.00138017	0.00163298	0.00579091	0.00472785	0.0607691	0.0523159	0.103222	0.081353	0.115852	0.132664	0.137422	0.142095	0.0384466	0.0425632	0.0451924	0.0345726	Cluster R-3	5.50418	-2.04737	-3.60949
HSSLPTESDEDIAPAQR;79.966332@T:6	AP3D1_MOUSE	AP-3 complex subunit delta-1	T758	Cluster4	0.000942011	0.00185596	0.00632941	0.00321545	0.0607116	0.0515298	0.0974086	0.0815669	0.123079	0.117456	0.139697	0.150959	0.0384011	0.0422435	0.0480116	0.0365937	Cluster R-2	-1.22482	-0.0997607	-1.98093
RHSSLPTESDEDIAPAQR;79.966332@T:7	AP3D1_MOUSE	AP-3 complex subunit delta-1	T758	Cluster4	0.00381827	0.00381827	0.00381827	0.00381827	0.064283	0.0605346	0.0576587	0.0522737	0.043796	0.0677649	0.180607	0.401018	0.0125373	0.0366178	0.00381827	0.00381827	Cluster R-2	-1.17874	-0.250845	-2.08693
RGSETMAGAAVK;15.994915@M:6,79.966331@S:3	AIBP_MOUSE	Apolipoprotein A-I-binding protein	S43	Cluster3	0.000771337	0.000771337	0.000771337	0.000771337	0.031025	0.0224334	0.0174084	0.020115	0.0418308	0.0431001	0.0193366	0.0224802	0.160805	0.225401	0.189292	0.203687	Cluster R-3	5.36038	3.09832	2.62001
RGSETMAGAAVK;15.994915@M:6,79.966332@T:5	AIBP_MOUSE	Apolipoprotein A-I-binding protein	T45	Cluster3	0.000774898	0.000774898	0.000774898	0.000774898	0.0299292	0.0268135	0.0174888	0.0202078	0.0420239	0.0363763	0.0219808	0.0192974	0.161548	0.226441	0.190166	0.204627	Cluster R-3	5.27094	3.05115	2.70945
RGSETMAGAAVK;79.966331@S:3	AIBP_MOUSE	Apolipoprotein A-I-binding protein	S43	Cluster3	0.00107369	0.00107369	0.00107369	0.00107369	0.00487849	0.00488713	0.0047938	0.00552519	0.0629769	0.0656403	0.0426295	0.0333418	0.184426	0.234735	0.166439	0.185432	Cluster R-2	5.574	5.26263	1.91407
KRSSITEPEGPNGPNIQK;79.966332@T:6	ASPP2_MOUSE	Apoptosis-stimulating of p53 protein 2	T738	Cluster4	0.0025445	0.0025445	0.0025445	0.0025445	0.0205628	0.0352347	0.036081	0.0439133	0.100283	0.155076	0.148274	0.161026	0.072272	0.0655718	0.0693997	0.0821279	Cluster R-3	5.79385	1.09153	-0.964457
APVVLQPEQIVSEEETPPPLLTK;79.966331@S:12,79.966332@T:16	ACINU_MOUSE	Apoptotic chromatin condensation inducer in the nucleus	S413,T417	Cluster1	0.331776	0.219456	0.0679169	0.059371	0.00196536	0.00196536	0.015096	0.0191414	0.0233922	0.0999434	0.118334	0.0170793	0.00196536	0.00196536	0.0134292	0.0072027	Cluster R-2	-1.39084	-0.635908	-3.39702
APVVLQPEQIVSEEETPPPLLTK;79.966332@T:16	ACINU_MOUSE	Apoptotic chromatin condensation inducer in the nucleus	T417	Cluster1	0.246751	0.238234	0.190802	0.0762083	0.00201408	0.00201408	0.00201408	0.00201408	0.0751113	0.0585689	0.0231724	0.0535673	0.0089097	0.00796942	0.00201408	0.0106358	Cluster R-1	-1.83745	1.87394	-2.83307
SSSFSEEKGESDDEKPR;79.966331@S:11	ACINU_MOUSE	Apoptotic chromatin condensation inducer in the nucleus	S216	Cluster3	0.000727322	0.000727322	0.000727322	0.000727322	0.0264758	0.0218242	0.0216035	0.0285404	0.132707	0.123116	0.058691	0.0509893	0.139369	0.131298	0.140081	0.122395	Cluster R-3	3.83918	0.712764	-1.82527
GRHLSHPEPEQQHVIQR;79.966331@S:5	ACINU_MOUSE	Apoptotic chromatin condensation inducer in the nucleus	S710	Cluster4	0.00234137	0.00232734	0.0173921	0.0237787	0.0227164	0.027888	0.0287875	0.0335677	0.114959	0.142796	0.189649	0.208663	0.0471498	0.0460774	0.0407972	0.0511096	Cluster R-3	5.28279	0.638396	-1.93136
HLSHPEPEQQHVIQR;79.966331@S:3	ACINU_MOUSE	Apoptotic chromatin condensation inducer in the nucleus	S710	Cluster4	0.0005367	0.0005367	0.00663526	0.00993017	0.0240517	0.0297138	0.030208	0.0316844	0.11734	0.148571	0.178776	0.241984	0.0349013	0.0427103	0.0512747	0.0511464	Cluster R-3	8.93574	2.35706	-0.931731
SLSPLSGTTDTK;79.966331@S:3	ACINU_MOUSE	Apoptotic chromatin condensation inducer in the nucleus	S479	Cluster4	0.000313473	0.000313473	0.000313473	0.000313473	0.0143531	0.0187858	0.016886	0.0128045	0.168685	0.201122	0.113629	0.13059	0.0730412	0.0805575	0.0779912	0.0903004	Cluster R-3	3.13679	-0.257737	-2.21009
SLSPLSGTTDTKAESPAGR;79.966331@S:1,79.966331@S:15	ACINU_MOUSE	Apoptotic chromatin condensation inducer in the nucleus	S491,S477orS479	Cluster4	0.00113088	0.00113088	0.0261262	0.0431977	0.0360292	0.0323724	0.0417607	0.0525329	0.0172351	0.218884	0.184612	0.208909	0.0461695	0.0329498	0.0282995	0.0286594	Cluster R-3	5.34678	-0.139292	-2.5424
SLSPLSGTTDTKAESPAGR;79.966331@S:3	ACINU_MOUSE	Apoptotic chromatin condensation inducer in the nucleus	S479	Cluster4	0.00033899	0.00033899	0.00979502	0.00726557	0.0254435	0.0268516	0.0522502	0.0319299	0.185006	0.140571	0.194186	0.202109	0.0334922	0.0316466	0.0213217	0.0374541	Cluster R-3	3.66133	0.0344206	-2.23581
SLSPLSGTTDTKAESPAGR;79.966331@S:3,79.966331@S:6	ACINU_MOUSE	Apoptotic chromatin condensation inducer in the nucleus	S479,S482	Cluster4	0.00262819	0.00329801	0.0265876	0.0202256	0.0292486	0.0282059	0.0413215	0.0395473	0.152674	0.162557	0.178078	0.173965	0.0392663	0.0371373	0.0338304	0.0314293	Cluster R-3	1.19065	-0.0287644	-1.89649
SQSPSPPPLPEDLEK;79.966331@S:1	ACINU_MOUSE	Apoptotic chromatin condensation inducer in the nucleus	S387orS389	Cluster4	0.0634725	0.00148252	0.0994683	0.0567635	0.026106	0.0267756	0.0418029	0.0436521	0.168897	0.143301	0.0973862	0.095287	0.0342319	0.0330496	0.0341691	0.0341553	Cluster R-2	1.38596	0.943865	-1.33696
SQSPSPPPLPEDLEK;79.966331@S:1,79.966331@S:5	ACINU_MOUSE	Apoptotic chromatin condensation inducer in the nucleus	S391,S387orS389	Cluster4	0.0436167	0.044575	0.0544884	0.050154	0.0143614	0.0233164	0.0351693	0.0308585	0.158445	0.16262	0.0840175	0.0988814	0.0630329	0.0479774	0.0318825	0.0566032	Cluster R-2	0.941231	0.00243484	-1.87755
SQSPSPPPLPEDLEK;79.966331@S:3	ACINU_MOUSE	Apoptotic chromatin condensation inducer in the nucleus	S389	Cluster4	0.0620724	0.0386145	0.0965823	0.0549747	0.0248179	0.0257045	0.0400514	0.0410178	0.16182	0.136051	0.0969131	0.0895663	0.0315208	0.0310256	0.036324	0.0329436	Cluster R-2	1.38292	0.970055	-1.23209
SQSPSPPPLPEDLEK;79.966331@S:3,79.966331@S:5	ACINU_MOUSE	Apoptotic chromatin condensation inducer in the nucleus	S389,S391	Cluster4	0.0443333	0.0406892	0.0555775	0.0486187	0.0211929	0.0219727	0.0338591	0.0302136	0.156522	0.160625	0.0819286	0.0943967	0.0523624	0.0454058	0.0570686	0.0552339	Cluster R-3	6.97308	2.43715	0.544638
TAQVPSPPRGK;79.966331@S:6	ACINU_MOUSE	Apoptotic chromatin condensation inducer in the nucleus	S1003	Cluster4	0.000173655	0.000173655	0.000173655	0.000173655	0.0273381	0.02965	0.0242085	0.0221364	0.12124	0.108109	0.0949336	0.070956	0.134878	0.119325	0.122699	0.123832	Cluster R-3	9.15229	2.27674	0.341319
DSSGEVLSSV;79.966331@S:8	AQP4_MOUSE	Aquaporin-4	S321	Cluster3	0.00698257	0.00698257	0.00698257	0.00698257	0.00698257	0.00698257	0.00698257	0.00698257	0.00698257	0.00698257	0.00698257	0.00698257	0.299029	0.165958	0.322645	0.128577	Cluster R-4	0	5.03577	5.03577
FSSLR;79.966331@S:2	AMZ1_MOUSE	Archaemetzincin-1	S477	Cluster3	4.81071e-05	0.000149923	4.81071e-05	4.81071e-05	0.0177724	0.0191075	0.0223767	0.019501	0.0807817	0.0839959	0.0899317	0.0875866	0.145725	0.149042	0.153651	0.130235	Cluster R-3	10.184	2.87721	0.757453
SQSELDDQHDYDSVASDEDTDQEPLPSAGATR;79.966331@S:16	GIT1_MOUSE	ARF GTPase-activating protein GIT1	S397	Cluster4	0.021745	0.0021268	0.120744	0.111347	0.014885	0.0208167	0.0237483	0.0219102	0.192496	0.128446	0.118049	0.139318	0.0230297	0.028547	0.0165543	0.0162379	Cluster R-2	-0.282434	-0.179339	-1.55028
HGSGADSDYENTQSGDPLLGLEGK;79.966331@S:3	GIT1_MOUSE	ARF GTPase-activating protein GIT1	S601	Cluster1	0.0873451	0.10671	0.101535	0.11749	0.0101916	0.0195263	0.0780997	0.0234993	0.0745996	0.0594204	0.081728	0.123888	0.0311751	0.0326454	0.027543	0.0246034	Cluster R-2	-0.240243	0.397659	-2.06205
HGSGADSDYENTQSGDPLLGLEGK;79.966331@S:3,79.966331@S:7	GIT1_MOUSE	ARF GTPase-activating protein GIT1	S601,S605	Cluster1	0.114373	0.1064	0.124588	0.108516	0.0182529	0.0149622	0.0175768	0.0190589	0.093635	0.0924935	0.100504	0.0976203	0.0267275	0.0201455	0.0226002	0.022546	Cluster R-2	-0.223036	0.397068	-2.06205
HGSGADSDYENTQSGDPLLGLEGK;79.966331@S:3,79.966331@Y:9	GIT1_MOUSE	ARF GTPase-activating protein GIT1	S601,Y607	Cluster1	0.109123	0.107427	0.125259	0.1091	0.0183512	0.0150427	0.0176714	0.0191903	0.0941389	0.0929912	0.101045	0.0981457	0.0268714	0.0202539	0.0227219	0.0226674	Cluster R-2	-0.202307	-0.288072	-1.67439
HGSGADSDYENTQSGDPLLGLEGK;79.966331@Y:9	GIT1_MOUSE	ARF GTPase-activating protein GIT1	S605orY607	Cluster1	0.0855041	0.0945474	0.103915	0.120245	0.0104305	0.0199841	0.0799306	0.0240501	0.0763484	0.0815238	0.06666	0.126792	0.0232897	0.0334107	0.0281887	0.0251801	Cluster R-3	-0.256177	-3.30107	-6.08989
HGSGADSDYENTQSGDPLLGLEGKR;79.966331@S:3	GIT1_MOUSE	ARF GTPase-activating protein GIT1	S601	Cluster1	0.00155938	0.00155938	0.250373	0.253927	0.0263027	0.0180965	0.0155213	0.00155938	0.0551751	0.0751904	0.160001	0.134498	0.00155938	0.00155938	0.00155938	0.00155938	Cluster R-3	-0.756479	-3.35633	-6.1454
HGSGADSDYENTQSGDPLLGLEGKR;79.966331@S:3,79.966331@S:7	GIT1_MOUSE	ARF GTPase-activating protein GIT1	S601,S605	Cluster1	0.0373249	0.0166725	0.255491	0.283652	0.0154521	0.014713	0.00536771	0.0152642	0.0642785	0.0442497	0.120817	0.121757	0.00124	0.00124	0.00124	0.00124	Cluster R-3	-0.728984	-3.45907	-6.16072
HGSGADSDYENTQSGDPLLGLEGKR;79.966331@S:3,79.966331@Y:9	GIT1_MOUSE	ARF GTPase-activating protein GIT1	S601,Y607	Cluster1	0.0328468	0.016042	0.254851	0.282941	0.0157633	0.0143539	0.00672887	0.0175638	0.0606244	0.046991	0.120515	0.125831	0.0012369	0.0012369	0.0012369	0.0012369	Cluster R-2	1.1759	0.0523888	-2.77706
SSSADFGTFSTSQSHQTASTVSK;79.966331@S:3	AGFG1_MOUSE	Arf-GAP domain and FG repeats-containing protein 1	S293	Cluster4	0.0219372	0.00201536	0.00201536	0.00201536	0.0189433	0.0221662	0.0323167	0.0297499	0.111511	0.111545	0.165919	0.186041	0.0749728	0.0640067	0.078543	0.0763019	Cluster R-3	4.36097	1.50985	-0.968648
LLHEDLDESDDDVDEK;79.966331@S:9	ASAP2_MOUSE	Arf-GAP with SH3 domain, ANK repeat and PH domain-containing protein 2	S704	Cluster4	0.00595046	0.00632297	0.00479456	0.00629865	0.0357371	0.0381607	0.0574197	0.0445367	0.115882	0.109497	0.0718281	0.0832916	0.0962166	0.0908452	0.121794	0.111425	Cluster R-3	4.02537	1.25698	0.143467
LLHEDLDESDDDVDEKLQPSPNR;79.966331@S:9	ASAP2_MOUSE	Arf-GAP with SH3 domain, ANK repeat and PH domain-containing protein 2	S704	Cluster4	0.018155	0.00727259	0.133969	0.108088	0.0258467	0.0195677	0.0226822	0.0344274	0.0925526	0.155865	0.16317	0.144808	0.0294532	0.0218745	0.0145859	0.00768169	Cluster R-3	1.05665	-0.478276	-2.91843
LLHEDLDESDDDVDEKLQPSPNRR;79.966331@S:9	ASAP2_MOUSE	Arf-GAP with SH3 domain, ANK repeat and PH domain-containing protein 2	S704	Cluster4	0.00500343	0.0103595	0.0882109	0.121765	0.019662	0.0196199	0.0282909	0.0255744	0.0983117	0.145996	0.182601	0.181849	0.0273865	0.0234301	0.0136476	0.00829206	Cluster R-3	1.43377	-0.356442	-3.06472
ASSPPDRIDIFGR;79.966331@S:3	ARGL1_MOUSE	Arginine and glutamate-rich protein 1	S75	Cluster1	0.117668	0.0999052	0.186723	0.157319	0.0144937	0.0149094	0.0230997	0.027841	0.0626845	0.0781368	0.080371	0.0786165	0.0140671	0.0147508	0.0150111	0.0144028	Cluster R-2	-0.90554	-0.464381	-2.36417
ERASSPPDRIDIFGR;79.966331@S:4	ARGL1_MOUSE	Arginine and glutamate-rich protein 1	S74	Cluster1	0.114923	0.144712	0.172162	0.173406	0.0190797	0.0139211	0.0196868	0.0169963	0.059841	0.0614644	0.0664535	0.0673626	0.0156426	0.0231886	0.0181162	0.0130448	Cluster R-1	-1.24623	0.00636988	-1.86592
ERASSPPDRIDIFGR;79.966331@S:5	ARGL1_MOUSE	Arginine and glutamate-rich protein 1	S75	Cluster1	0.116596	0.157903	0.171003	0.168601	0.0138623	0.0151795	0.0172446	0.016541	0.0675959	0.0516223	0.0680294	0.0667955	0.0178028	0.0242109	0.0132837	0.0137291	Cluster R-1	-1.27341	0.135757	-1.87985
KQPTSPDGRASPINEDIR;79.966331@S:5,79.966331@S:11	RERE_MOUSE	Arginine-glutamic acid dipeptide repeats protein	S594,S600	Cluster4	0.0153438	0.021836	0.0640679	0.0755102	0.0229086	0.0274197	0.0378458	0.0377282	0.150939	0.117635	0.134781	0.105611	0.0588753	0.0679314	0.00198946	0.0595771	Cluster R-2	1.5258	0.581288	-1.43398
KQPTSPDGRASPINEDIR;79.966332@T:4,79.966331@S:11	RERE_MOUSE	Arginine-glutamic acid dipeptide repeats protein	T593,S600	Cluster4	0.0144087	0.0199135	0.0584274	0.0674203	0.0208917	0.0250057	0.0391028	0.0344066	0.137651	0.106704	0.13327	0.096313	0.0536919	0.0619507	0.0762836	0.0545599	Cluster R-2	1.56509	1.04562	-0.943189
GSLGSLDR;79.966331@S:5	ARVC_MOUSE	Armadillo repeat protein deleted in velo-cardio-facial syndrome homolog	S337	Cluster3	0.00245941	0.00245941	0.00245941	0.00245941	0.0328698	0.0345849	0.0482074	0.0335059	0.0552806	0.0432418	0.00245941	0.0197175	0.221879	0.144668	0.165452	0.188296	Cluster R-3	1.23159	-0.0785028	-0.865483
DAEMDRNFDTLDLPK;15.994915@M:4,79.966332@T:10	ARVC_MOUSE	Armadillo repeat protein deleted in velo-cardio-facial syndrome homolog	T643	Cluster4	0.0266961	0.0501166	0.0623491	0.0275581	0.0454812	0.0499038	0.0652359	0.0662764	0.0799785	0.0841684	0.109815	0.11754	0.0499625	0.0623312	0.0610238	0.0415633	Cluster R-2	0.794998	0.0409188	-1.53586
DAEMDRNFDTLDLPK;79.966332@T:10	ARVC_MOUSE	Armadillo repeat protein deleted in velo-cardio-facial syndrome homolog	T643	Cluster4	0.0622924	0.0565693	0.0653393	0.0712202	0.0165245	0.010147	0.0493011	0.0725923	0.127618	0.0812113	0.110433	0.123913	0.0352438	0.0349771	0.0353792	0.0472389	Cluster R-3	6.66388	0.098534	-2.24611
DIPSYGSLSR;79.966331@S:7	ARVC_MOUSE	Armadillo repeat protein deleted in velo-cardio-facial syndrome homolog	S205	Cluster4	0.000499523	0.000499523	0.000499523	0.0054587	0.0285886	0.0299618	0.0393254	0.0410106	0.129957	0.120286	0.226041	0.229168	0.041164	0.0346382	0.0375034	0.035398	Cluster R-3	6.29077	-0.0575353	-2.34123
DIPSYGSLSR;79.966331@S:9	ARVC_MOUSE	Armadillo repeat protein deleted in velo-cardio-facial syndrome homolog	S207	Cluster4	0.000499443	0.00168483	0.000499443	0.00633998	0.0354035	0.0288574	0.039824	0.041004	0.129937	0.121398	0.226005	0.229132	0.0411574	0.0346327	0.0345955	0.029031	Cluster R-3	3.61696	2.27165	2.57717
NFDTLDLPK;79.966332@T:4	ARVC_MOUSE	Armadillo repeat protein deleted in velo-cardio-facial syndrome homolog	T643	Cluster4	0.00118772	0.00118772	0.0405417	0.0201974	0.0401245	0.0437589	0.0492681	0.0703323	0.0761006	0.124701	0.167445	0.21596	0.0536777	0.00118772	0.0564404	0.0378896	Cluster R-3	3.21043	-0.447711	-1.96927
LRPSRSAEDLTDGSYDDILNAEQLK;79.966331@S:6	ARM10_MOUSE	Armadillo repeat-containing protein 10	S43	Cluster1	0.257839	0.372489	0.057264	0.0515075	0.00193648	0.00946694	0.00193648	0.00193648	0.0642533	0.0481181	0.0342426	0.0586065	0.00193648	0.00193648	0.0221028	0.0144276	Cluster R-1	-1.84859	1.40317	-2.34463
SAEDLTDGSYDDILNAEQLK;79.966331@S:1	ARM10_MOUSE	Armadillo repeat-containing protein 10	S43	Cluster1	0.212013	0.199529	0.0983031	0.100513	0.0125016	0.0101972	0.0164011	0.0215294	0.0702287	0.0832044	0.0565201	0.0320311	0.022127	0.0151275	0.0279145	0.0218597	Cluster R-2	0.942537	0.579284	-3.27063
SAEDLTDGSYDDILNAEQLKK;79.966331@S:1	ARM10_MOUSE	Armadillo repeat-containing protein 10	S43	Cluster1	0.0826161	0.0785552	0.137521	0.120432	0.0216009	0.0192291	0.0275519	0.02808	0.0825587	0.0746455	0.123394	0.10493	0.0314749	0.0250246	0.0212327	0.0211533	Cluster R-1	-1.33474	0.521474	-1.47535
LRPSRSAEDLTDGSYDDILNAEQLKK;79.966331@S:6	ARM10_MOUSE	Armadillo repeat-containing protein 10	S43	Cluster4	0.0665214	0.0685728	0.0932823	0.0789053	0.000557653	0.0321091	0.000557653	0.00773278	0.0348587	0.0293884	0.346373	0.179946	0.0595215	0.000557653	0.000557653	0.000557653	Cluster R-2	-0.120538	0.0357994	-1.96301
KSPSGPVKSPPLSPVGTTPVK;79.966331@S:9,79.966331@S:13	ASHWN_MOUSE	Ashwin	S189,S193	Cluster4	0.000840005	0.000840005	0.026743	0.0230461	0.0195578	0.0346872	0.0277279	0.0244586	0.107096	0.155121	0.209017	0.294228	0.0314647	0.025791	0.0127039	0.00667793	Cluster R-3	3.89455	-0.473803	-3.32021
SPSGPVKSPPLSPVGTTPVK;79.966331@S:8,79.966331@S:12	ASHWN_MOUSE	Ashwin	S189,S193	Cluster4	0.00941313	0.00664801	0.0142709	0.0379015	0.0156998	0.0219241	0.0351649	0.0377998	0.140819	0.184417	0.140588	0.0765758	0.0580237	0.0802964	0.0657593	0.0746978	Cluster R-3	2.99081	1.33391	-0.960246
DIIRQPSEEEIIK;79.966331@S:7	PEA15_MOUSE	Astrocytic phosphoprotein PEA-15	S116	Cluster4	0.0420567	0.0488055	0.0924873	0.0843716	0.0268856	0.0303125	0.0442068	0.0540405	0.0948156	0.142923	0.0897194	0.0905776	0.0334008	0.0373146	0.0481715	0.0399105	Cluster R-2	0.642896	0.0307797	-1.39644
QPSEEEIIK;79.966331@S:3	PEA15_MOUSE	Astrocytic phosphoprotein PEA-15	S116	Cluster4	0.000232634	0.000244304	0.000426703	0.000816449	0.0257598	0.0145334	0.0239929	0.0228093	0.230328	0.0775535	0.268917	0.0754362	0.0633566	0.106877	0.0320062	0.05671	Cluster R-3	7.33876	4.2089	0.635242
YKDIIRQPSEEEIIK;79.966331@S:9	PEA15_MOUSE	Astrocytic phosphoprotein PEA-15	S116	Cluster4	0.0178852	0.0209012	0.130543	0.130906	0.0172053	0.0258021	0.0215631	0.0249327	0.13509	0.129967	0.0912773	0.170345	0.0213999	0.0225271	0.0216749	0.0179807	Cluster R-3	8.56676	1.57201	-1.33272
LTRIPSAK;79.966331@S:6	PEA15_MOUSE	Astrocytic phosphoprotein PEA-15	S104	Cluster3	0.00044404	0.000466862	0.000663282	0.000762795	0.0316015	5.73178e-05	5.73178e-05	5.73178e-05	0.13034	0.140624	0.0522389	0.0551035	0.111728	0.142929	0.163559	0.169368	Cluster R-2	0.810827	-0.0987381	-2.65565
ASETSPSFSKADNK;79.966331@S:2,79.966331@S:5,79.966331@S:9	ATX2_MOUSE	Ataxin-2	S738,S741,S745	Cluster4	0.0553179	0.055146	0.16175	0.147552	0.0128348	0.00792679	0.00932489	0.00887595	0.143443	0.0908529	0.0704801	0.0624122	0.0513773	0.0372046	0.0457044	0.0397965	Cluster R-1	-0.193065	2.15962	-1.07675
TNSPSISPSMLSNAEHK;79.966331@S:3,79.966331@S:7	ATX2_MOUSE	Ataxin-2	S832,S836	Cluster1	0.00696047	0.445494	0.0165709	0.0201531	0.15985	0.00193621	0.00759847	0.00579803	0.0775739	0.0795543	0.0567228	0.0567513	0.01398	0.0175005	0.0147211	0.0188355	Cluster R-3	-0.854186	-1.42952	-2.05684
GQTTGKGPPQSPVFEGVYNNSR;79.966331@S:11	ATX2L_MOUSE	Ataxin-2-like protein	S109	Cluster4	0.00868369	0.0146612	0.206543	0.126842	0.0037691	0.0116871	0.0218234	0.000851751	0.134778	0.0393538	0.241715	0.160414	0.011647	0.00703847	0.00441751	0.00577558	Cluster R-2	-0.601059	1.67416	-3.34792
LSLTPTDVK;79.966332@T:4	ATX2L_MOUSE	Ataxin-2-like protein	T505	Cluster4	0.00343417	0.00343417	0.0701879	0.0214562	0.0131597	0.00343417	0.0183021	0.0285725	0.239907	0.185198	0.00343417	0.111124	0.0769629	0.0971182	0.0697329	0.0545417	Cluster R-2	-0.728667	1.45102	-3.48598
QGSGRESPSLVSR;79.966331@S:7	ATX2L_MOUSE	Ataxin-2-like protein	S337	Cluster4	0.000366138	0.000366138	0.0024188	0.0015213	0.0106002	0.0106341	0.0105291	0.0112291	0.177243	0.18356	0.129484	0.124769	0.0900585	0.0855375	0.0793255	0.0823571	Cluster R-2	0.691885	-0.400982	-4.31865
EVDGLLTSDPMGSPVSSK;79.966331@S:13	ATX2L_MOUSE	Ataxin-2-like protein	S597	Cluster1	0.132531	0.0977572	0.187553	0.155452	0.0010449	0.0010449	0.00491246	0.00462943	0.106609	0.0904984	0.0851715	0.0956756	0.00898471	0.00715068	0.00967945	0.0113058	Cluster R-2	2.45368	2.23292	-0.855026
EVDGLLTSDPMGSPVSSK;79.966331@S:17	ATX2L_MOUSE	Ataxin-2-like protein	S597orS600orS601	Cluster1	0.159535	0.0971193	0.185714	0.153928	0.00103466	0.00103466	0.00494704	0.00473058	0.0967604	0.089611	0.0843364	0.0891335	0.00832718	0.00103466	0.0112573	0.0114972	Cluster R-3	7.04042	2.97179	-0.866778
QSCLHPFTEDDAVDPNDSDIDPESR;57.021465@C:3,79.966331@S:18	ABCA1_MOUSE	ATP-binding cassette sub-family A member 1	S1296	Cluster4	0.0599078	0.0400235	0.0495495	0.0456518	0.0589746	0.0719738	0.0623229	0.0589978	0.0867294	0.120511	0.101898	0.113542	0.0483101	0.0338518	0.029163	0.0185934	Cluster R-3	1.11511	-0.957358	-1.70196
AKGGNVFEALIQDDSEEEEEEEENR;79.966331@S:15	ABCF1_MOUSE	ATP-binding cassette sub-family F member 1	S138	Cluster1	0.0758051	0.129651	0.168195	0.174045	0.0111894	0.011417	0.0104166	0.0119556	0.0873607	0.0850166	0.106373	0.09794	0.00901995	0.00912707	0.00545814	0.00702955	Cluster R-2	-0.539995	-0.554072	-3.62014
GGNVFEALIQDDSEEEEEEEENR;79.966331@S:13	ABCF1_MOUSE	ATP-binding cassette sub-family F member 1	S138	Cluster1	0.207858	0.127464	0.143509	0.157734	0.0116752	0.0118875	0.00967604	0.00806163	0.0705685	0.0613174	0.0850496	0.0719182	0.011532	0.000452907	0.0103929	0.0109032	Cluster R-2	-1.13997	-0.311462	-3.11757
LKQLSVPASDEEDEVPAPIPR;79.966331@S:5	ABCF1_MOUSE	ATP-binding cassette sub-family F member 1	S103	Cluster1	0.000173993	0.000750512	0.427195	0.360888	0.00386594	0.00339929	0.000173993	0.000173993	0.0143297	0.0200368	0.0865313	0.0817853	0.000173993	0.000173993	0.000173993	0.000173993	Cluster R-2	-1.96081	-3.45141	-8.18599
LKQLSVPASDEEDEVPAPIPR;79.966331@S:5,79.966331@S:9	ABCF1_MOUSE	ATP-binding cassette sub-family F member 1	S103,S107	Cluster1	0.000174939	0.000174939	0.328081	0.382223	0.0102899	0.0099673	0.00353622	0.00481119	0.0506846	0.0286874	0.101874	0.0782968	0.000174939	0.000674651	0.000174939	0.000174939	Cluster R-3	-1.45318	-4.57578	-7.75743
LKQLSVPASDEEDEVPAPIPR;79.966331@S:9	ABCF1_MOUSE	ATP-binding cassette sub-family F member 1	S107	Cluster1	0.000168304	0.0023878	0.444755	0.352116	0.00367887	0.00285809	0.000168304	0.000168304	0.012343	0.0252056	0.0765811	0.0788969	0.000168304	0.000168304	0.000168304	0.000168304	Cluster R-2	-2.05017	-3.35192	-8.16352
QLSVPASDEEDEVPAPIPR;79.966331@S:7	ABCF1_MOUSE	ATP-binding cassette sub-family F member 1	S107	Cluster1	0.0877137	0.0915002	0.115267	0.195891	0.0118857	0.0102471	0.0133821	0.0202326	0.121422	0.0931295	0.0725993	0.105538	0.0152298	0.0162602	0.0144822	0.0152196	Cluster R-2	-0.32049	0.134432	-2.68198
TASFSESRADEVAPAK;79.966331@S:3	ACLY_MOUSE	ATP-citrate synthase	S455	Cluster4	0.0012532	0.0012532	0.0012532	0.0012532	0.0138108	0.0245275	0.0209089	0.031404	0.165665	0.204704	0.145903	0.141699	0.0503286	0.0720692	0.0645237	0.0594433	Cluster R-3	7.03627	1.4424	-1.41723
TASFSESRADEVAPAKK;79.966331@S:3	ACLY_MOUSE	ATP-citrate synthase	S455	Cluster4	0.000181817	0.00111149	0.000181817	0.00311157	0.03	0.0330825	0.0258937	0.028952	0.143824	0.150069	0.201374	0.215741	0.0394504	0.0471318	0.0387018	0.0411941	Cluster R-3	7.27627	0.497424	-2.09453
AEENNSGVESSGYGSPGPTWDR;79.966331@S:15	DHX9_MOUSE	ATP-dependent RNA helicase A	S136	Cluster4	0.0140797	0.0104103	0.0414049	0.0262307	0.0133034	0.00750871	0.0178947	0.0126382	0.198674	0.136036	0.325707	0.117257	0.0201373	0.0159346	0.00988704	0.0328959	Cluster R-3	3.07749	0.618978	-3.30189
QQFHSKPADSDSDDDPLEAFMAEVEDQAAR;79.966331@S:5,79.966331@S:10	DDX42_MOUSE	ATP-dependent RNA helicase DDX42	S104,S109	Cluster1	0.539771	0.141919	0.135297	0.152624	0.00100309	0.00100309	0.00100309	0.00100309	0.0102831	0.00709364	0.00100309	0.00398443	0.00100309	0.00100309	0.00100309	0.00100309	Cluster R-1	-5.43814	0	-2.47867
QQFHSKPADSDSDDDPLEAFMAEVEDQAAR;79.966331@S:5,79.966331@S:12	DDX42_MOUSE	ATP-dependent RNA helicase DDX42	S104,S111	Cluster1	0.338029	0.149522	0.223064	0.109108	0.00295584	0.00295584	0.00295584	0.00295584	0.0335188	0.0419883	0.0647996	0.0163247	0.00295584	0.00295584	0.00295584	0.00295584	Cluster R-1	-2.38776	0	-3.72766
ALPSFPTSECVSDVEPDTR;57.021465@C:10,79.966331@S:12	DDX54_MOUSE	ATP-dependent RNA helicase DDX54	S74	Cluster1	0.218161	0.141957	0.17058	0.0950208	0.0106929	0.000929767	0.0129522	0.0107157	0.0753068	0.0614403	0.0583921	0.0678353	0.0139296	0.0237171	0.0122421	0.0261272	Cluster R-1	-1.25059	1.10703	-1.79055
RTVQLTDLGVSDLEEDS;79.966331@S:11	DDX55_MOUSE	ATP-dependent RNA helicase DDX55	S594	Cluster1	0.208868	0.214148	0.123199	0.175959	0.00670668	0.0059199	0.0105352	0.00964213	0.0544032	0.0594573	0.0508528	0.0440821	0.0113781	0.00705825	0.00822231	0.00956796	Cluster R-1	-1.79026	0.143183	-2.52697
TVQLTDLGVSDLEEDS;79.966331@S:10	DDX55_MOUSE	ATP-dependent RNA helicase DDX55	S594	Cluster1	0.0305363	0.0210838	0.377507	0.228766	0.00775357	0.00862842	0.0013776	0.0013776	0.0476419	0.0727906	0.105669	0.0913583	0.0013776	0.0013776	0.0013776	0.0013776	Cluster R-2	-1.05128	-1.79615	-5.84828
GPSPSPVGSPASVAQSR;79.966331@S:3	ARI1A_MOUSE	AT-rich interactive domain-containing protein 1A	S697	Cluster4	0.000661854	0.000661854	0.000661854	0.00459238	0.0393207	0.0281014	0.0304885	0.0244413	0.157602	0.135289	0.185412	0.255571	0.0339972	0.0347412	0.0310601	0.0373989	Cluster R-3	6.80175	0.165216	-2.41928
GPSPSPVGSPASVAQSR;79.966331@S:5	ARI1A_MOUSE	AT-rich interactive domain-containing protein 1A	S699	Cluster4	0.000515766	0.000515766	0.000515766	0.000515766	0.020831	0.0090324	0.000515766	0.0153509	0.283285	0.0690083	0.369704	0.137691	0.0254128	0.0281021	0.0186819	0.0203218	Cluster R-3	8.70288	1.0166	-3.216
NPQMPQYTSPQPGSALSPR;79.966331@S:14	ARI1A_MOUSE	AT-rich interactive domain-containing protein 1A	S770	Cluster4	0.018112	0.021967	0.108675	0.157581	0.00444858	0.010285	0.00685057	0.0125145	0.124401	0.121424	0.145545	0.192686	0.008563	0.012427	0.0265208	0.0279979	Cluster R-2	0.930997	1.14693	-2.9514
NPQMPQYTSPQPGSALSPR;79.966331@S:17	ARI1A_MOUSE	AT-rich interactive domain-containing protein 1A	S773	Cluster4	0.0200014	0.0251981	0.113528	0.132414	0.00420375	0.00563554	0.0066554	0.00048765	0.129559	0.124704	0.153911	0.203762	0.0250686	0.0120615	0.016446	0.0263634	Cluster R-2	1.07166	2.23487	-2.9364
SHHAPMSPGSSGGGGQPLAR;15.994915@M:6,79.966331@S:7	ARI1A_MOUSE	AT-rich interactive domain-containing protein 1A	S365	Cluster4	0.000896517	0.000896517	0.00712424	0.000896517	0.045648	0.0517616	0.0445687	0.0491753	0.125014	0.153253	0.179747	0.149518	0.0374013	0.0535179	0.0490513	0.0515298	Cluster R-3	5.95201	0.00261465	-1.66561
SHHAPMSPGSSGGGGQPLAR;79.966331@S:7	ARI1A_MOUSE	AT-rich interactive domain-containing protein 1A	S365	Cluster4	0.000501798	0.000501798	0.00259515	0.00153965	0.0120693	0.0268171	0.019519	0.0173998	0.168443	0.156914	0.193549	0.194858	0.0583386	0.0605431	0.0447893	0.0416213	Cluster R-3	7.11799	1.43731	-1.79777
SASATSLTLSR;79.966331@S:3	A16L2_MOUSE	Autophagy-related protein 16-2	S282	Cluster4	0.00385271	0.0136375	0.0122039	0.00385271	0.137828	0.0595861	0.00385271	0.0392824	0.0966028	0.10084	0.0958561	0.187404	0.0464658	0.103718	0.0309472	0.0640699	Cluster R-3	3.84089	0.0276325	-0.971183
SAVHYDEDSGSEEETLQYFSAVDPNYR;79.966331@S:1,79.966331@Y:5	ATG2B_MOUSE	Autophagy-related protein 2 homolog B	S1007,Y1011	Cluster1	0.202221	0.165785	0.16177	0.103881	0.00997267	0.0068315	0.00482162	0.011917	0.0935584	0.0485891	0.0642023	0.0782104	0.0077656	0.00920279	0.0124845	0.0187874	Cluster R-3	2.28069	0.871581	-1.49631
SAVHYDEDSGSEEETLQYFSAVDPNYR;79.966332@T:15,79.966331@Y:5	ATG2B_MOUSE	Autophagy-related protein 2 homolog B	S1007orY1011orS1015orS1017orT1021,S1007orY1011orS1015orS1017orT1021	Cluster1	0.118671	0.146387	0.14075	0.0900992	0.00835832	0.00933437	0.00568978	0.0101304	0.0809789	0.0338206	0.0761108	0.231572	0.00719269	0.0110313	0.0141484	0.0157249	Cluster R-2	-1.15497	0.524239	-2.56042
SASVDESRPEFICR;57.021465@C:13,79.966331@S:3	ATG2B_MOUSE	Autophagy-related protein 2 homolog B	S496	Cluster4	0.0194934	0.0141486	0.0451933	0.0384967	0.0290693	0.0169297	0.031974	0.0324774	0.146456	0.123442	0.164951	0.135281	0.0528295	0.0451142	0.0549814	0.0491625	Cluster R-2	-0.231179	0.521241	-3.13486
SQSPAASDCSSSSSSASLPSSGR;57.021465@C:9,79.966331@S:3	BAG3_MOUSE	BAG family molecular chaperone regulator 3	S179	Cluster3	0.00268375	0.00268375	0.00268375	0.00268375	0.0117315	0.00268375	0.0111884	0.00827523	0.0536221	0.0751965	0.00268375	0.0555946	0.228705	0.175086	0.200132	0.164366	Cluster R-2	4.12339	4.50319	2.03786
SQSPLRGGMTEAAQTDK;15.994915@M:9,79.966331@S:3	BAG3_MOUSE	BAG family molecular chaperone regulator 3	S138	Cluster3	0.00107089	0.00107089	0.00107089	0.00107089	0.0505636	0.0603317	0.0850271	0.117695	0.0958494	0.116977	0.0647431	0.0630042	0.117299	0.0882683	0.0693159	0.0666413	Cluster R-3	6.31301	0.122983	0.0040239
SQSPLRGGMTEAAQTDK;79.966331@S:1	BAG3_MOUSE	BAG family molecular chaperone regulator 3	S136	Cluster4	0.00250447	0.00057428	0.00057428	0.00057428	0.0175974	0.020575	0.0420143	0.0388211	0.183659	0.139422	0.168217	0.137855	0.060647	0.0694958	0.056569	0.0609003	Cluster R-3	7.21753	1.05703	-1.34533
SQSPLRGGMTEAAQTDK;79.966331@S:3	BAG3_MOUSE	BAG family molecular chaperone regulator 3	S138	Cluster4	0.00221123	0.000601842	0.00333522	0.000601842	0.0185387	0.0214035	0.0440307	0.0360896	0.192474	0.132999	0.141136	0.144471	0.0635576	0.0716576	0.0658626	0.0610294	Cluster R-3	6.5003	1.12637	-1.2212
SLSPIIGK;79.966331@S:3	E41L1_MOUSE	Band 4.1-like protein 1	S782	Cluster4	0.00149783	0.00149783	0.00149783	0.00149783	0.0322453	0.0263461	0.0583939	0.0546858	0.160426	0.207125	0.114975	0.0573712	0.056759	0.0607195	0.10149	0.0634726	Cluster R-3	6.49366	0.718302	-0.934734
AKEVENEQTPVSEPEEEKGSQPGPPVER;79.966331@S:12	E41L2_MOUSE	Band 4.1-like protein 2	S38	Cluster4	0.00106438	0.00106438	0.00106438	0.00106438	0.0211958	0.0372308	0.0384156	0.015772	0.136997	0.191979	0.235714	0.24937	0.0273186	0.0338024	0.00106438	0.00688349	Cluster R-3	5.4159	3.60527	0.710639
DSKSPTKATPLPAEGK;79.966331@S:2	E41L2_MOUSE	Band 4.1-like protein 2	S580	Cluster4	0.00143741	0.00143741	0.00143741	0.00143741	0.00915546	0.00911853	0.00143741	0.00143741	0.150688	0.158466	0.293832	0.364365	0.00143741	0.00143741	0.00143741	0.00143741	Cluster R-3	7.57898	-0.70528	-3.55902
EVQTSELKAEVASQK;79.966331@S:13	E41L2_MOUSE	Band 4.1-like protein 2	S201	Cluster4	0.000660538	0.00620626	0.00590772	0.000660538	0.0341174	0.0322631	0.056835	0.0477387	0.117166	0.135968	0.210335	0.204791	0.0515137	0.0511518	0.0233201	0.0213643	Cluster R-3	7.39442	-1.87903	-7.39442
EVQTSELKAEVASQK;79.966332@T:4	E41L2_MOUSE	Band 4.1-like protein 2	T192	Cluster4	0.000674126	0.000674126	0.00617382	0.00385167	0.0348192	0.0342495	0.0566104	0.0487207	0.117952	0.1244	0.214662	0.209004	0.0525735	0.0527727	0.0219311	0.0209305	Cluster R-2	3.00443	3.25858	1.59247
QRSYNLVVAK;79.966331@S:3	E41L2_MOUSE	Band 4.1-like protein 2	S86	Cluster4	0.00712696	0.00617152	0.0220106	0.0223745	0.0230634	0.0209776	0.0321743	0.0223747	0.128086	0.108707	0.183006	0.168367	0.0769257	0.0528735	0.0689876	0.0567731	Cluster R-3	5.63634	-0.214363	-2.18117
QRSYNLVVAK;79.966331@Y:4	E41L2_MOUSE	Band 4.1-like protein 2	Y87	Cluster4	0.00710171	0.00597162	0.0197799	0.0218603	0.0267016	0.0230787	0.0320603	0.0227082	0.127632	0.108322	0.182358	0.167771	0.0766532	0.0526862	0.0687432	0.056572	Cluster R-3	5.87178	-0.234777	-2.16794
SYNLVVAK;79.966331@S:1	E41L2_MOUSE	Band 4.1-like protein 2	S86	Cluster4	0.00499451	0.00556295	0.0163419	0.0135562	0.0160466	0.0159531	0.0201348	0.0176295	0.136691	0.130073	0.170052	0.184837	0.0656832	0.071286	0.0624743	0.0686834	Cluster R-3	3.63075	1.1292	0.930845
SYNLVVAK;79.966331@Y:2	E41L2_MOUSE	Band 4.1-like protein 2	S86orY87	Cluster4	0.00505212	0.00502714	0.0169486	0.0166084	0.0156983	0.0133406	0.0214199	0.0157508	0.134728	0.145806	0.166361	0.180825	0.0698403	0.0697387	0.0623614	0.0604936	Cluster R-3	3.34999	1.37415	-1.20256
AKEVENEQTPVSEPEEEK;79.966331@S:12	E41L2_MOUSE	Band 4.1-like protein 2	S38	Cluster3	0.00209556	0.00209556	0.00209556	0.00209556	0.00701587	0.00209556	0.00995247	0.0290574	0.148531	0.14181	0.0338061	0.0337085	0.154009	0.140418	0.158883	0.132331	Cluster R-3	3.42113	1.28436	-1.20256
EMSPGHGPGETR;15.994915@M:2,79.966331@S:3	E41L2_MOUSE	Band 4.1-like protein 2	S698	Cluster3	0.00699251	0.00699251	0.00699251	0.00699251	0.0207016	0.0126718	0.0169442	0.0204065	0.101394	0.0668341	0.0202086	0.0360116	0.119271	0.128314	0.17613	0.253143	Cluster R-3	3.9417	1.94236	-1.21319
FLTLGSK;79.966332@T:3	E41L2_MOUSE	Band 4.1-like protein 2	T503	Cluster3	0.00523043	0.00523043	0.00523043	0.00523043	0.0577229	0.0570841	0.0374465	0.0736128	0.0739474	0.0516316	0.0526771	0.080901	0.123451	0.124072	0.102145	0.144387	Cluster R-3	3.84652	1.98684	-1.25817
SLDGASVSENHEIYMK;79.966331@S:6	E41L3_MOUSE	Band 4.1-like protein 3	S456	Cluster3	0.00232508	0.00232508	0.00232508	0.00232508	0.0337327	0.0123393	0.00818978	0.0225957	0.0462625	0.0289486	0.110898	0.0478454	0.130585	0.23378	0.180347	0.135176	Cluster R-3	4.6528	3.14504	1.53907
FVEWLKNAEEESESEAEEGD;79.966331@S:12,79.966331@S:14	BZW1_MOUSE	Basic leucine zipper and W2 domain-containing protein 1	S411,S413	Cluster4	0.0104374	0.0232421	0.226256	0.168145	0.00285205	0.00285205	0.00285205	0.00285205	0.0959304	0.0837547	0.203403	0.166015	0.00285205	0.00285205	0.00285205	0.00285205	Cluster R-2	0.359195	0	-5.58893
FVEWLQNAEEESESEGEES;79.966331@S:12,79.966331@S:14	BZW2_MOUSE	Basic leucine zipper and W2 domain-containing protein 2	S412,S414	Cluster1	0.101797	0.148973	0.303489	0.187496	0.0034431	0.00988855	0.000312435	0.00170964	0.0149088	0.0233082	0.0687957	0.132131	0.00177885	0.000312435	0.000312435	0.00134422	Cluster R-2	-1.63306	-2.03442	-5.99564
FVEWLQNAEEESESEGEES;79.966331@S:12,79.966331@S:19	BZW2_MOUSE	Basic leucine zipper and W2 domain-containing protein 2	S412,S419	Cluster1	0.268122	0.123792	0.18408	0.127534	0.00401362	0.00757436	0.000233576	0.000233576	0.0880271	0.0580184	0.0678241	0.0696126	0.000233576	0.000233576	0.000233576	0.000233576	Cluster R-2	-1.31135	-3.68961	-8.24515
FVEWLQNAEEESESEGEES;79.966331@S:14,79.966331@S:19	BZW2_MOUSE	Basic leucine zipper and W2 domain-containing protein 2	S414,S419	Cluster1	0.270672	0.121085	0.212568	0.12289	0.00416796	0.00719003	0.000225071	0.000225071	0.0746363	0.0557	0.0637252	0.0660154	0.000225071	0.000225071	0.000225071	0.000225071	Cluster R-2	-1.48344	-3.71325	-8.17434
KFVEWLQNAEEESESEGEES;79.966331@S:13,79.966331@S:15	BZW2_MOUSE	Basic leucine zipper and W2 domain-containing protein 2	S412,S414	Cluster1	0.225522	0.207149	0.138777	0.227402	0.00227156	0.00533062	0.00053844	0.00053844	0.0789942	0.0342249	0.0427783	0.0318727	0.00053844	0.00053844	0.00162742	0.00189735	Cluster R-2	-2.08819	-0.915388	-5.35144
KFVEWLQNAEEESESEGEES;79.966331@S:13,79.966331@S:20	BZW2_MOUSE	Basic leucine zipper and W2 domain-containing protein 2	S412,S419	Cluster1	0.194842	0.220074	0.190629	0.186339	0.000647218	0.000647218	0.000647218	0.000647218	0.0473023	0.0681348	0.047571	0.0399299	0.000647218	0.000647218	0.000647218	0.000647218	Cluster R-2	-1.96425	0	-6.29257
RLEDSEREETDSEPQAPR;79.966331@S:5	CLN3_MOUSE	Battenin	S14	Cluster4	0.00113676	0.00113676	0.00113676	0.00113676	0.0768535	0.0621293	0.078266	0.0690345	0.0997291	0.0886305	0.10059	0.186031	0.0410763	0.0636593	0.0442415	0.0852122	Cluster R-3	6.7068	-0.289768	-1.02019
SRSAPPNLWAAQR;79.966331@S:3	BAD_MOUSE	Bcl2 antagonist of cell death	S136	Cluster4	0.0313351	0.0229865	0.117563	0.0890621	0.0181942	0.0126912	0.0214305	0.0220058	0.0876986	0.138312	0.157671	0.154438	0.0486274	0.0311171	0.0230384	0.0238293	Cluster R-2	1.04417	0.768559	-2.08751
NSTLSEEDYIER;79.966331@S:5	BNIP3_MOUSE	BCL2/adenovirus E1B 19 kDa protein-interacting protein 3	S88	Cluster4	0.00142169	0.00142169	0.00142169	0.00142169	0.0267178	0.0394335	0.0453394	0.0423336	0.0742447	0.0758003	0.090576	0.100597	0.140204	0.143938	0.105731	0.109399	Cluster R-3	5.90694	1.69854	0.549131
DHSSQSEEEVVEGEK;79.966331@S:6	BNI3L_MOUSE	BCL2/adenovirus E1B 19 kDa protein-interacting protein 3-like	S119	Cluster3	0.00249211	0.00249211	0.00249211	0.00249211	0.00249211	0.00249211	0.00249211	0.00249211	0.012334	0.0236822	0.00249211	0.00249211	0.236763	0.205908	0.231971	0.264421	Cluster R-1	2.0402	6.55771	4.51751
DHSSQSEEEVVEGEKEVEALKK;79.966331@S:3	BNI3L_MOUSE	BCL2/adenovirus E1B 19 kDa protein-interacting protein 3-like	S116	Cluster1	0.00246821	0.00919604	0.196493	0.188171	0.03794	0.0537999	0.0474475	0.0470856	0.053186	0.054847	0.0846942	0.0840894	0.0439275	0.0633397	0.0185873	0.0147272	Cluster R-2	-0.517767	-0.406011	-0.977523
DHSSQSEEEVVEGEKEVEALKK;79.966331@S:6	BNI3L_MOUSE	BCL2/adenovirus E1B 19 kDa protein-interacting protein 3-like	S119	Cluster1	0.00211061	0.000692961	0.19158	0.183467	0.0369914	0.0524548	0.0462611	0.0547371	0.058135	0.0590596	0.0866341	0.0819869	0.0428292	0.061756	0.0182278	0.0230766	Cluster R-2	-0.40273	-0.384493	-0.970208
ADGDWDDQEVLDYFSDKESAK;79.966331@S:15	BCLF1_MOUSE	Bcl-2-associated transcription factor 1	S383	Cluster1	0.117785	0.0892187	0.214587	0.207412	0.0170551	0.0137589	0.00764046	0.00803273	0.045598	0.0444811	0.118052	0.0976522	0.00524792	0.00535076	0.00483914	0.00328904	Cluster R-2	-1.04056	-1.31172	-4.02933
ADGDWDDQEVLDYFSDKESAK;79.966331@S:19	BCLF1_MOUSE	Bcl-2-associated transcription factor 1	S387	Cluster1	0.114617	0.104437	0.208817	0.20132	0.0165964	0.0133889	0.00743499	0.00781672	0.0474197	0.043285	0.116174	0.101836	0.00514605	0.00505148	0.00343336	0.0032266	Cluster R-2	-1.02723	-1.42411	-4.19481
ADGDWDDQEVLDYFSDKESAK;79.966331@Y:13	BCLF1_MOUSE	Bcl-2-associated transcription factor 1	Y381	Cluster1	0.114888	0.104684	0.213652	0.202311	0.015345	0.0141241	0.00729829	0.00745221	0.0444765	0.0415788	0.116748	0.102076	0.00539516	0.00494736	0.00179517	0.00322807	Cluster R-2	-1.05973	-1.52497	-4.31045
CDSADLRHDIDRR;57.021465@C:1,79.966331@S:3	BCLF1_MOUSE	Bcl-2-associated transcription factor 1	S688	Cluster4	0.00177295	0.00177295	0.0117317	0.0112435	0.0209952	0.0335253	0.0315206	0.0286147	0.128255	0.156945	0.19539	0.214117	0.035299	0.044353	0.0441143	0.0403497	Cluster R-3	4.71119	0.517408	-2.08169
FHDSEGDDTEETEDYR;79.966331@S:4	BCLF1_MOUSE	Bcl-2-associated transcription factor 1	S395	Cluster4	0.00223926	0.000711957	0.00482493	0.00285363	0.0285153	0.0265193	0.0264502	0.0213584	0.146546	0.163022	0.174032	0.176139	0.0623934	0.0476951	0.0558771	0.0608226	Cluster R-1	-1.62364	0.137226	-1.72129
FHDSEGDDTEETEDYRQFR;79.966331@S:4	BCLF1_MOUSE	Bcl-2-associated transcription factor 1	S395	Cluster4	0.0318105	0.0393637	0.0936849	0.101649	0.0279321	0.0354772	0.0307472	0.0326649	0.0904689	0.106995	0.148704	0.133916	0.0270272	0.030903	0.031947	0.036709	Cluster R-2	0.00789502	-0.769153	-3.32905
ELFDYSPPLHK;79.966331@S:6	BCLF1_MOUSE	Bcl-2-associated transcription factor 1	S510	Cluster1	0.186284	0.212778	0.15106	0.111069	0.0100634	0.0131434	0.0174361	0.0185259	0.0644644	0.0615984	0.0390809	0.0494236	0.0146963	0.0167709	0.0145496	0.0190563	Cluster R-2	-0.574987	-0.685286	-3.15494
ELFDYSPPLHKSLDAR;79.966331@S:12,79.966331@Y:5	BCLF1_MOUSE	Bcl-2-associated transcription factor 1	Y509,S516	Cluster1	0.00145938	0.0189785	0.185924	0.232994	0.0155026	0.0148811	0.0187961	0.0257383	0.0841876	0.0819896	0.146649	0.128941	0.0167759	0.0169418	0.000243758	0.00999755	Cluster R-3	5.95571	1.1409	-1.54055
ELFDYSPPLHKSLDAR;79.966331@S:6,79.966331@S:12	BCLF1_MOUSE	Bcl-2-associated transcription factor 1	S510,S516	Cluster1	0.0397451	0.0391657	0.155772	0.300692	0.0134531	0.0128757	0.0162195	0.0223344	0.0691641	0.0700573	0.109145	0.111027	0.0150036	0.0142482	0.00247879	0.0086188	Cluster R-2	0.849104	-0.00268029	-1.92317
GRADGDWDDQEVLDYFSDK;79.966331@S:17	BCLF1_MOUSE	Bcl-2-associated transcription factor 1	S383	Cluster1	0.430577	0.398942	0.0688456	0.0429994	0.00351694	0.00246086	0.00365002	0.00386227	0.0167792	0.00109227	0.00179893	0.00689267	0.00527368	0.00529793	0.000331374	0.00767961	Cluster R-2	0.50155	-0.0922584	-3.20739
GRADGDWDDQEVLDYFSDKESAK;79.966331@S:17	BCLF1_MOUSE	Bcl-2-associated transcription factor 1	S383	Cluster1	0.19312	0.191816	0.177197	0.122319	0.0157959	0.0119065	0.0128877	0.0129384	0.0470292	0.0512742	0.0823622	0.0382066	0.0099551	0.0105485	0.0108829	0.0117606	Cluster R-3	0.71498	-0.486427	-1.25447
GRADGDWDDQEVLDYFSDKESAK;79.966331@S:17,79.966331@S:21	BCLF1_MOUSE	Bcl-2-associated transcription factor 1	S383,S387	Cluster1	0.520069	0.231258	0.0847126	0.0648351	0.00202322	0.00202322	0.00202322	0.00202322	0.0270773	0.0227662	0.0259712	0.00712513	0.00202322	0.00202322	0.00202322	0.00202322	Cluster R-4	-5.14726	0.462051	-0.515472
GRADGDWDDQEVLDYFSDKESAK;79.966331@S:21	BCLF1_MOUSE	Bcl-2-associated transcription factor 1	S387	Cluster1	0.195157	0.162594	0.164022	0.125608	0.014768	0.0117082	0.0156001	0.0163112	0.0627091	0.0508771	0.0827173	0.05311	0.0118722	0.0103842	0.0124388	0.010123	Cluster R-1	-1.64486	-0.311042	-2.34275
GRADGDWDDQEVLDYFSDKESAK;79.966331@S:21,79.966331@Y:15	BCLF1_MOUSE	Bcl-2-associated transcription factor 1	Y381,S387	Cluster1	0.421046	0.380162	0.0643369	0.0545775	0.00105294	0.004244	0.00105294	0.00105294	0.0330781	0.0161631	0.00105294	0.0111776	0.00105294	0.00105294	0.00374205	0.00515497	Cluster R-1	-3.44119	0	-3.35734
KAEGEPQEESPLK;79.966331@S:10	BCLF1_MOUSE	Bcl-2-associated transcription factor 1	S177	Cluster3	0.000818922	0.000818922	0.000818922	0.000818922	0.0149733	0.016848	0.0179964	0.017998	0.0708542	0.0779146	0.0262378	0.0179148	0.172058	0.189824	0.192145	0.181961	Cluster R-2	-1.37607	-0.381572	-2.47638
LKELFDYSPPLHK;79.966331@S:8	BCLF1_MOUSE	Bcl-2-associated transcription factor 1	S510	Cluster1	0.000637408	0.000637408	0.393511	0.385009	0.000637408	0.000637408	0.000637408	0.000637408	0.0156169	0.015111	0.0802521	0.104127	0.000637408	0.000637408	0.000637408	0.000637408	Cluster R-1	-3.90383	0.571737	-2.48204
NTPSQHSHSIQHSPER;79.966331@S:13	BCLF1_MOUSE	Bcl-2-associated transcription factor 1	S267	Cluster3	0.00074314	0.00074314	0.0274259	0.0250454	0.0444253	0.0559071	0.0288261	0.0423851	0.104058	0.0646553	0.0518312	0.0516295	0.113385	0.143276	0.127515	0.118149	Cluster R-3	0.790429	-0.394579	-2.22217
QKFHDSEGDDTEETEDYRQFR;79.966331@S:6,79.966332@T:11	BCLF1_MOUSE	Bcl-2-associated transcription factor 1	S395,T400	Cluster1	0.0534296	0.0584225	0.268852	0.238458	0.00214523	0.00214523	0.00214523	0.00214523	0.0931154	0.0805439	0.0912287	0.0987884	0.00214523	0.00214523	0.00214523	0.00214523	Cluster R-3	5.88007	3.43999	1.93167
QKSPEIHR;79.966331@S:3	BCLF1_MOUSE	Bcl-2-associated transcription factor 1	S646	Cluster3	0.00146293	0.00581672	0.0123919	0.00801386	0.0865454	0.0689651	0.0590549	0.0536986	0.0424051	0.0305454	0.0257515	0.0180734	0.145679	0.106883	0.204749	0.129964	Cluster R-3	6.05875	-0.296913	-2.74629
RIDISPSALR;79.966331@S:5	BCLF1_MOUSE	Bcl-2-associated transcription factor 1	S656	Cluster1	0.0477071	0.0411346	0.150934	0.18634	0.0285855	0.0227943	0.0291512	0.027972	0.0841227	0.0822884	0.0974491	0.109236	0.0233827	0.0224239	0.0275925	0.0188857	Cluster R-2	-1.85804	0	-6.39862
RIDISPSALR;79.966331@S:7	BCLF1_MOUSE	Bcl-2-associated transcription factor 1	S658	Cluster1	0.0474984	0.0409547	0.158762	0.165865	0.0331175	0.0261914	0.0302374	0.0295529	0.0861598	0.0844455	0.0947329	0.106704	0.0260976	0.0243956	0.0250655	0.0202198	Cluster R-3	2.33463	1.55004	0.884088
SIFREESPLR;79.966331@S:7	BCLF1_MOUSE	Bcl-2-associated transcription factor 1	S529	Cluster1	0.0980562	0.0793121	0.134919	0.142943	0.0238329	0.0182715	0.0305083	0.0278924	0.0858521	0.0715951	0.107754	0.0916036	0.0238496	0.0208032	0.0222775	0.0205294	Cluster R-3	7.67537	-0.047611	-1.79003
SIFREESPLRIK;79.966331@S:1,79.966331@S:7	BCLF1_MOUSE	Bcl-2-associated transcription factor 1	S523,S529	Cluster1	0.282575	0.304509	0.12206	0.0981788	0.00702656	0.00890249	0.0113173	0.0151458	0.0510248	0.00131893	0.0281939	0.00131893	0.014072	0.0145813	0.021794	0.0179808	Cluster R-3	7.69391	0.0195295	-1.74143
SIFREESPLRIK;79.966331@S:7	BCLF1_MOUSE	Bcl-2-associated transcription factor 1	S529	Cluster1	0.187471	0.169218	0.195684	0.183652	0.0109898	2.72178e-05	2.72178e-05	2.72178e-05	0.0440324	0.0508353	0.0517577	0.054688	0.01326	0.0144982	0.0121834	0.0116491	Cluster R-3	1.22601	-0.623108	-2.89749
SKSQEEPKDTFEHDPSESIDEFNK;79.966331@S:3	BCLF1_MOUSE	Bcl-2-associated transcription factor 1	S183	Cluster1	0.213687	0.240402	0.0978298	0.10947	0.00627913	0.0140773	0.0378891	0.0124398	0.0324745	0.00951377	0.0162623	0.0277081	0.0270409	0.0601849	0.0494428	0.0452996	Cluster R-2	-0.767661	0	-5.40538
FHDSEGDDTEETEDYRQFR;79.966331@S:4,79.966332@T:9	BCLF1_MOUSE	Bcl-2-associated transcription factor 1	S395,T400	Cluster4	0.0510462	0.0476096	0.164628	0.102695	0.0157714	0.0144675	0.0143132	0.0152461	0.213891	0.110139	0.114929	0.0791701	0.0152851	0.0115073	0.0167943	0.0125071	Cluster R-3	2.07654	1.13038	2.3303
FHDSEGDDTEETEDYRQFRK;79.966331@S:4	BCLF1_MOUSE	Bcl-2-associated transcription factor 1	S395	Cluster4	0.0378292	0.0308708	0.0865816	0.0776363	0.0585728	0.0589713	0.0482289	0.0587332	0.109216	0.0731506	0.0946942	0.105265	0.00201881	0.0315972	0.0658337	0.0608006	Cluster R-2	-0.191696	-0.233568	-2.01538
IDISPSALR;79.966331@S:4	BCLF1_MOUSE	Bcl-2-associated transcription factor 1	S656	Cluster4	0.0294178	0.0322686	0.123712	0.0933427	0.0297885	0.0278982	0.0383369	0.0398028	0.114968	0.108305	0.121214	0.137622	0.0256948	0.0283846	0.0269153	0.02233	Cluster R-2	-0.150957	-0.31439	-1.95769
KAEGEPQEESPLKSK;79.966331@S:10	BCLF1_MOUSE	Bcl-2-associated transcription factor 1	S177	Cluster4	0.00161044	0.00161044	0.00630465	0.00161044	0.0503027	0.0473319	0.0178351	0.0204416	0.134416	0.139017	0.230567	0.238323	0.050016	0.0495143	0.00948998	0.00161044	Cluster R-2	-0.351463	-0.200577	-2.02844
QKFHDSEGDDTEETEDYR;79.966331@S:6	BCLF1_MOUSE	Bcl-2-associated transcription factor 1	S395	Cluster4	0.000767764	0.000767764	0.000767764	0.000767764	0.041909	0.0437002	0.0523846	0.0496283	0.116948	0.144285	0.190012	0.17653	0.063898	0.0437325	0.0362989	0.0376019	Cluster R-1	-3.30198	0.690792	-0.258508
QKFHDSEGDDTEETEDYR;79.966332@T:11	BCLF1_MOUSE	Bcl-2-associated transcription factor 1	T400	Cluster4	0.000755104	0.000755104	0.000755104	0.000755104	0.0412179	0.0429796	0.0515208	0.0488099	0.122855	0.141906	0.186879	0.173768	0.0628443	0.0430113	0.0464552	0.0347322	Cluster R-1	-1.87031	2.22026	-1.96426
QKFHDSEGDDTEETEDYRQFR;79.966331@S:6	BCLF1_MOUSE	Bcl-2-associated transcription factor 1	S395	Cluster4	0.0197645	0.0136896	0.0978043	0.110484	0.034734	0.00526749	0.0415905	0.0352936	0.0924953	0.114363	0.170097	0.188527	0.00279208	0.0400347	0.00430961	0.028754	Cluster R-4	-2.94378	1.3642	1.08197
YSPSQNSPIHHIPSRR;79.966331@S:2,79.966331@S:7	BCLF1_MOUSE	Bcl-2-associated transcription factor 1	S284,S289	Cluster4	0.00632135	0.00753518	0.058976	0.0565984	0.0474077	0.0325241	0.0381688	0.0471592	0.108358	0.1613	0.126071	0.213714	0.00626029	0.0347719	0.0329355	0.0218985	Cluster R-3	2.23531	-0.785641	-2.6684
HYVQLLYPR;79.966331@Y:2,79.966331@Y:7	BEND3_MOUSE	BEN domain-containing protein 3	Y614,Y619	Cluster3	0.00816639	0.00854965	0.027769	0.0229053	0.0578012	0.041915	0.0233961	0.0206497	0.0732942	0.0206693	0.0182837	0.052657	0.151287	0.18783	0.105206	0.17962	Cluster R-1	1.29101	2.11773	1.91979
SLSIEIGHEVK;79.966331@S:1	BET1_MOUSE	BET1 homolog	S48orS50	Cluster1	0.0806379	0.0921391	0.0705045	0.073987	0.0288371	0.0368563	0.0436222	0.051095	0.0437957	0.06478	0.0562817	0.0656138	0.0676457	0.0739481	0.0725289	0.0777269	Cluster R-1	-0.461118	0.863456	0.340638
SLSIEIGHEVK;79.966331@S:3	BET1_MOUSE	BET1 homolog	S50	Cluster1	0.0811118	0.0926807	0.0669516	0.0744219	0.0290066	0.0370729	0.0438786	0.0513953	0.0440771	0.0648143	0.0566125	0.064412	0.0680433	0.0743827	0.0729552	0.0781837	Cluster R-1	-0.455005	0.863456	0.352573
ECADLTSFTPASFK;57.021465@C:2,79.966332@T:6,79.966332@T:9,79.966331@S:12	CRBG3_MOUSE	Beta/gamma crystallin domain-containing protein 3	T726,T729,S732	Cluster1	0.151994	0.131272	0.0858855	0.0887225	0.0238432	0.0215576	0.0332634	0.0216657	0.0417597	0.0443909	0.0656637	0.0629804	0.0813108	0.053013	0.0560556	0.0366225	Cluster R-1	-1.09199	1.17795	0.0797458
NKPRSPVVELSK;79.966331@S:5	ARBK1_MOUSE	Beta-adrenergic receptor kinase 1	S670	Cluster4	0.00115772	0.00115772	0.00115772	0.00115772	0.0357094	0.0319981	0.04124	0.0454237	0.145405	0.147773	0.169254	0.149223	0.0532217	0.046932	0.0740296	0.0551602	Cluster R-3	7.04529	0.571106	-1.41521
LTLEDQATFIKK;79.966332@T:8	DAG1_MOUSE	Beta-dystroglycan	T788	Cluster4	0.010064	0.0124407	0.0111518	0.013215	0.0589555	0.0430322	0.0687834	0.0680197	0.0854207	0.0535154	0.183664	0.0899366	0.0696382	0.0815281	0.0816997	0.0689344	Cluster R-3	2.65532	0.803028	1.27322
GKLTLEDQATFIKK;79.966332@T:10	DAG1_MOUSE	Beta-dystroglycan	T788	Cluster3	0.00365492	0.00365492	0.00365492	0.0210313	0.0405346	0.0564184	0.092666	0.0896161	0.00365492	0.10031	0.0276696	0.0699367	0.143133	0.10797	0.123552	0.112543	Cluster R-3	3.13774	0.337847	-0.450929
FIIGSVSEDNSEDEISNLVK;79.966331@S:5,79.966331@S:11	ACACA_MOUSE	Biotin carboxylase	S23,S29	Cluster1	0.160625	0.183548	0.278088	0.147081	0.0053873	0.00985585	0.000780499	0.000780499	0.0343441	0.0452271	0.0603569	0.055842	0.00566282	0.00897733	0.00266312	0.000780499	Cluster R-2	-1.97446	0.105878	-3.43639
FIIGSVSEDNSEDEISNLVK;79.966331@S:7,79.966331@S:11	ACACA_MOUSE	Biotin carboxylase	S25,S29	Cluster1	0.338786	0.2137	0.0587331	0.102788	0.0100309	0.0112662	0.000800692	0.00747081	0.0481074	0.0798955	0.084945	0.0221663	0.0119576	0.000800692	0.00320575	0.00534644	Cluster R-2	-1.60258	-0.472502	-3.46373
SSMSGLHLVK;15.994915@M:3,79.966331@S:4	ACACA_MOUSE	Biotin carboxylase	S79	Cluster4	0.00880202	0.0086268	0.0245549	0.0246688	0.0223184	0.0306419	0.0330267	0.0434422	0.122947	0.144095	0.229523	0.242799	0.0345585	0.0291482	0.000423573	0.000423573	Cluster R-3	3.47156	-1.00359	-3.51771
SSMSGLHLVK;79.966331@S:4	ACACA_MOUSE	Biotin carboxylase	S79	Cluster4	0.000518155	0.000518155	0.000518155	0.000518155	0.00755933	0.00967545	0.0121027	0.013093	0.162806	0.14859	0.263635	0.277931	0.0318577	0.0218503	0.0251847	0.0236421	Cluster R-3	8.68488	1.27294	-3.05637
FEGMSPLQR;79.966331@S:5	BOLA1_MOUSE	BolA-like protein 1	S81	Cluster4	0.0088482	0.0208083	0.136144	0.0828049	0.00815869	0.00491082	0.0184014	0.0192897	0.156335	0.138254	0.149917	0.137939	0.0237736	0.034029	0.0271373	0.0332476	Cluster R-2	1.22826	1.2193	-2.30105
EQVYNISINGSPLADSK;79.966331@S:11	BOREA_MOUSE	Borealin	S228	Cluster1	0.344391	0.330873	0.160744	0.134861	0.00155336	0.00608087	0.00751664	0.00155336	0.00155336	0.00155336	0.00155336	0.00155336	0.00155336	0.00155336	0.00155336	0.00155336	Cluster R-4	-7.28774	-1.42675	0
NSFLGSPR;79.966331@S:6	BRSK1_MOUSE	BR serine/threonine-protein kinase 1	S490	Cluster4	0.00107936	0.000357639	0.000357639	0.0029115	0.0278797	0.0163403	0.0126224	0.0199229	0.170627	0.192035	0.218428	0.246556	0.0181858	0.0249004	0.0251961	0.0226	Cluster R-3	7.45833	0.243545	-3.18694
KAEGAGTEEEGTPKESEPQAAADATEVK;79.966332@T:12	BASP1_MOUSE	Brain acid soluble protein 1	T36	Cluster4	0.00447051	0.00447051	0.00447051	0.00447051	0.037761	0.0238602	0.036411	0.0417061	0.194946	0.13438	0.026247	0.114728	0.0800705	0.0924762	0.0711526	0.128379	Cluster R-3	4.717	1.41288	-0.337979
KAEGAGTEEEGTPKESEPQAAADATEVK;79.966332@T:7	BASP1_MOUSE	Brain acid soluble protein 1	T31	Cluster4	0.00162919	0.00162919	0.00162919	0.00162919	0.0330572	0.0512026	0.045183	0.0531386	0.126192	0.104506	0.0632998	0.116648	0.08911	0.102478	0.12261	0.0860579	Cluster R-3	5.97759	1.13238	-0.036971
NENVATLSVSSLER;79.966331@S:11	BAI1_MOUSE	Brain-specific angiogenesis inhibitor 1	S1467	Cluster1	0.305052	0.290252	0.0330918	0.0251141	0.0200315	0.0172615	0.0257159	0.0264418	0.0333048	0.0491554	0.0597965	0.080615	0.00819346	0.00714604	0.010837	0.00799181	Cluster R-2	-1.55199	-1.38843	-2.70548
NENVATLSVSSLERR;79.966331@S:11	BAI1_MOUSE	Brain-specific angiogenesis inhibitor 1	S1467	Cluster4	0.00511743	0.00511743	0.00511743	0.00511743	0.0519702	0.039948	0.0833348	0.0503353	0.119537	0.143543	0.239407	0.230986	0.00511743	0.00511743	0.00511743	0.00511743	Cluster R-3	5.16318	-3.46213	-5.16318
HQDGLPYIDDSPSSSPHLSSK;79.966331@S:11	BCR_MOUSE	Breakpoint cluster region protein	S461	Cluster4	0.035407	0.0184904	0.110977	0.0686438	0.0269284	0.0280857	0.0476194	0.0405078	0.140474	0.0940645	0.141924	0.109875	0.0303763	0.025032	0.0556623	0.0259325	Cluster R-3	1.05842	-0.0632326	-1.82775
HQDGLPYIDDSPSSSPHLSSK;79.966331@S:13	BCR_MOUSE	Breakpoint cluster region protein	S463	Cluster4	0.0280484	0.0221271	0.0906762	0.0467677	0.00977357	0.0441798	0.0682257	0.0500698	0.192308	0.0926639	0.125768	0.0883946	0.0209435	0.0470443	0.0465524	0.0264573	Cluster R-3	1.41162	-0.288826	-1.82376
RQSILFSTEV;79.966331@S:3	BCR_MOUSE	Breakpoint cluster region protein	S1263	Cluster4	0.0524505	0.0867227	0.0614601	0.0648048	0.0364965	0.0319494	0.0419787	0.0483023	0.068506	0.0519659	0.117156	0.162257	0.0420911	0.0504288	0.0441302	0.0393004	Cluster R-2	0.591208	0.148623	-1.18441
LGLSFR;79.966331@S:4	BCAS1_MOUSE	Breast carcinoma-amplified sequence 1 homolog	S347	Cluster4	0.000368732	0.0296205	0.117775	0.0846391	0.00726777	0.00715737	0.0138867	0.000368732	0.120656	0.110014	0.209093	0.189122	0.0299705	0.0295484	0.0254179	0.0250948	Cluster R-2	1.43616	1.93977	-2.51488
LGLSFRK;79.966331@S:4	BCAS1_MOUSE	Breast carcinoma-amplified sequence 1 homolog	S347	Cluster4	0.0188694	0.0180015	0.0589347	0.0588083	0.0108831	0.0124129	0.0202024	0.0146342	0.116329	0.135538	0.165484	0.187508	0.0461201	0.0495477	0.0442105	0.0425147	Cluster R-2	1.96793	1.64963	-1.72955
RMSDAQVQTDPVSIGPVGK;15.994915@M:2,79.966331@S:3	BCAS1_MOUSE	Breast carcinoma-amplified sequence 1 homolog	S615	Cluster4	0.00765956	0.00478547	0.0527934	0.0487449	0.0109384	0.0108226	0.0156441	0.0124791	0.169776	0.181753	0.207018	0.178517	0.0313174	0.0222122	0.0252657	0.020273	Cluster R-2	2.69297	0.989842	-2.89529
RMSDAQVQTDPVSIGPVGK;79.966331@S:3	BCAS1_MOUSE	Breast carcinoma-amplified sequence 1 homolog	S615	Cluster4	0.00821357	0.00579561	0.0635721	0.0415892	0.00061495	0.00269928	0.00275155	0.00251025	0.15348	0.157194	0.27034	0.231006	0.0118314	0.0219365	0.0144371	0.0120295	Cluster R-2	2.76849	2.81221	-3.75285
RQSLGGFLK;79.966331@S:3	BCAS1_MOUSE	Breast carcinoma-amplified sequence 1 homolog	S523	Cluster4	0.00583722	0.00587846	0.136893	0.122277	0.010414	0.0102467	0.00887972	0.00904999	0.101877	0.100255	0.210871	0.21978	0.0207265	0.0200392	0.00816202	0.00881411	Cluster R-2	1.22403	0.581372	-3.45402
SVKEDTLSTGAEENAVCESPVETVR;57.021465@C:17,79.966331@S:1	BCAS1_MOUSE	Breast carcinoma-amplified sequence 1 homolog	S425	Cluster4	0.0269131	0.0195322	0.00997725	0.0723089	0.0148402	0.0149608	0.00568692	0.00866654	0.180328	0.124363	0.184812	0.187114	0.0425595	0.0355309	0.0382251	0.0341813	Cluster R-2	2.39397	1.7691	-2.16861
RGPEVEGSPVSEALR;79.966331@S:8	BRWD1_MOUSE	Bromodomain and WD repeat-containing protein 1	S1830	Cluster4	0.00911574	0.0147493	0.0420524	0.0413588	0.0263345	0.0273303	0.0290429	0.0425027	0.121964	0.119768	0.154964	0.135024	0.0550536	0.101406	0.0427756	0.0365574	Cluster R-3	2.30934	0.913165	-1.17315
SESPPPLSEPK;79.966331@S:3	BRD3_MOUSE	Bromodomain-containing protein 3	S262	Cluster4	0.0012846	0.00125446	0.000249421	0.00713744	0.0122249	0.0182679	0.0149591	0.02441	0.138622	0.16087	0.1192	0.15825	0.0792485	0.097873	0.0785974	0.0875516	Cluster R-3	5.86108	2.29677	-0.74908
IHSPIIR;79.966331@S:3	BRD4_MOUSE	Bromodomain-containing protein 4	S1153	Cluster4	0.0011007	0.0011007	0.0011007	0.00564011	0.039832	0.0350228	0.057722	0.0541748	0.146282	0.140956	0.12265	0.145099	0.0605341	0.0658504	0.0618908	0.0610431	Cluster R-3	5.95568	0.416869	-1.15447
ARHDTPDPSPPRK;79.966332@T:5,79.966331@S:9	BUD13_MOUSE	BUD13 homolog	T144,S148	Cluster3	0.00125372	0.00125372	0.00395913	0.00125372	0.0115049	0.0130805	0.0182697	0.0195317	0.148287	0.147145	0.0398391	0.0577194	0.102689	0.163328	0.116741	0.154145	Cluster R-3	5.47943	3.43081	-0.330826
ARHDTPDPSPPR;79.966332@T:5,79.966331@S:9	BUD13_MOUSE	BUD13 homolog	T144,S148	Cluster4	0.00296294	0.00296294	0.00296294	0.00296294	0.00296294	0.00985811	0.00296294	0.0232006	0.157808	0.187634	0.0927301	0.090586	0.133823	0.0747034	0.112092	0.099787	Cluster R-3	5.66969	3.10535	0.450165
ARHDTPDPSPPRR;79.966332@T:5,79.966331@S:9	BUD13_MOUSE	BUD13 homolog	T183,S187	Cluster4	0.00356807	0.00356807	0.00356807	0.00356807	0.0165968	0.0225753	0.0266997	0.0206448	0.183384	0.188787	0.115077	0.0914215	0.0670327	0.0695679	0.0837225	0.100218	Cluster R-3	5.34145	1.88946	-0.85223
RAHHESPDLELHK;79.966331@S:6	BUD13_MOUSE	BUD13 homolog	S297	Cluster4	0.00179416	0.00179416	0.00644602	0.0124733	0.00179416	0.00179416	0.0540671	0.00179416	0.140834	0.182076	0.169658	0.250487	0.00179416	0.00179416	0.0962376	0.0751617	Cluster R-3	5.04498	1.55751	-2.08622
VRHDTPDLSPPRR;79.966332@T:5,79.966331@S:9	BUD13_MOUSE	BUD13 homolog	T196,S200	Cluster4	0.00235463	0.00399313	0.00540756	0.0127256	0.0283721	0.0311831	0.0393062	0.0316014	0.163763	0.138588	0.198796	0.172851	0.0444451	0.0478081	0.0395252	0.0392803	Cluster R-3	4.78301	0.390852	-1.97825
LGPGLPQDGSDEEDEEWPTLEK;79.966331@S:10	BYST_MOUSE	Bystin	S97	Cluster1	0.215185	0.209802	0.198112	0.215137	0.000544428	0.00332607	0.00496266	0.00306708	0.0325549	0.0293262	0.0410595	0.0370443	0.00219017	0.00341597	0.00249731	0.00177483	Cluster R-1	-2.58209	-0.268659	-3.82487
QRSTIIK;79.966332@T:4	C2C4C_MOUSE	C2 calcium-dependent domain-containing protein 4C	T359	Cluster3	0.00210176	0.00210176	0.00210176	0.00210176	0.0297834	0.0432503	0.0271262	0.0266116	0.037039	0.0458828	0.00210176	0.0152348	0.167988	0.194478	0.184703	0.217393	Cluster R-3	3.57598	2.5924	2.93091
TALGESTASLDSTTRDEGVQK;79.966331@S:9,79.966331@S:12	CELR1_MOUSE	Cadherin EGF LAG seven-pass G-type receptor 1	S2776,S2779	Cluster4	0.00107049	0.00107049	0.00107049	0.00107049	0.0401891	0.0321295	0.0511187	0.0453831	0.111291	0.157736	0.130923	0.18484	0.0719613	0.0556591	0.0649079	0.0495797	Cluster R-3	7.09351	0.520161	-1.27227
SRSPTPPSAAGLGSNSAPPIPDSR;79.966331@S:1,79.966331@S:3	CHERP_MOUSE	Calcium homeostasis endoplasmic reticulum protein	S824,S826	Cluster4	0.0126074	0.0161671	0.00285577	0.012944	0.0707815	0.0554162	0.0880367	0.11036	0.0949054	0.13077	0.0922731	0.142163	0.0367582	0.0528505	0.0389606	0.0421502	Cluster R-3	3.3677	-0.927012	-1.43035
SRSPTPPSAAGLGSNSAPPIPDSR;79.966331@S:3,79.966332@T:5	CHERP_MOUSE	Calcium homeostasis endoplasmic reticulum protein	S826,T828	Cluster4	0.0105426	0.035346	0.0554347	0.0617178	0.0624974	0.0488259	0.0777305	0.0974442	0.100659	0.102052	0.0818125	0.124202	0.0324562	0.0301262	0.0466469	0.0325057	Cluster R-3	1.3259	-1.01533	-1.52794
SRSRSPTPPSAAGLGSNSAPPIPDSR;79.966331@S:1,79.966331@S:3,79.966331@S:5,79.966332@T:7	CHERP_MOUSE	Calcium homeostasis endoplasmic reticulum protein	S822,S824,S826,T828	Cluster1	0.0774208	0.151063	0.238296	0.205167	0.000875922	0.00111511	0.000290055	0.00628236	0.070608	0.0587312	0.116384	0.0633159	0.00249095	0.00160818	0.00191711	0.00443448	Cluster R-2	-1.12056	0.287338	-4.88611
IMGFHRPGSGSEEENQTK;15.994915@M:2,79.966331@S:11	CAMLG_MOUSE	Calcium signal-modulating cyclophilin ligand	S55	Cluster4	0.0377806	0.035006	0.11769	0.101298	0.0480383	0.0539955	0.0574049	0.0537094	0.0627242	0.0844592	0.0789848	0.104037	0.0431522	0.0342479	0.0461324	0.0413392	Cluster R-3	0.178509	-0.370513	-1.00202
QPSLDVDVGDPNPDVVSFR;79.966331@S:3	PDE1B_MOUSE	Calcium/calmodulin-dependent 3',5'-cyclic nucleotide phosphodiesterase 1B	S465	Cluster1	0.342709	0.0979959	0.129573	0.146708	0.0130072	0.00911387	0.0148035	0.00705497	0.0782364	0.00736627	0.0791389	0.0462346	0.0036354	0.00940227	0.0096667	0.00535462	Cluster R-2	-1.76486	-0.648369	-2.91054
QLERGEASVVDLK;79.966331@S:8	PDE1C_MOUSE	Calcium/calmodulin-dependent 3',5'-cyclic nucleotide phosphodiesterase 1C	S57	Cluster2	0.000824799	0.000824799	0.000824799	0.00380385	0.0747601	0.0604947	0.000824799	0.0645601	0.0367573	0.0656345	0.0351913	0.528887	0.0399691	0.0333036	0.0271684	0.0261711	Cluster R-3	6.73003	-0.664191	-2.39612
STVASMMHRQETVECLK;57.021465@C:15,15.994915@M:6,79.966332@T:12	KCC2B_MOUSE	Calcium/calmodulin-dependent protein kinase type II subunit beta	T287	Cluster1	0.0800617	0.128354	0.130457	0.142347	0.0159019	0.0147511	0.030042	0.0410925	0.0223414	0.0865225	0.0864833	0.0844591	0.0142288	0.0254098	0.00992862	0.0876186	Cluster R-1	-0.782269	0.430571	-1.0283
STVASMMHRQETVECLK;57.021465@C:15,15.994915@M:7,79.966332@T:12	KCC2B_MOUSE	Calcium/calmodulin-dependent protein kinase type II subunit beta	T287	Cluster1	0.141617	0.118235	0.139035	0.128695	0.0140366	0.0197196	0.0344676	0.0451499	0.0270887	0.0355674	0.100179	0.0336337	0.0148645	0.0297787	0.0225772	0.0953542	Cluster R-1	-1.42509	0.520018	-0.2732
STVASMMHRQETVECLK;57.021465@C:15,79.966332@T:12	KCC2B_MOUSE	Calcium/calmodulin-dependent protein kinase type II subunit beta	T287	Cluster1	0.173622	0.184032	0.152843	0.149972	0.0665075	0.0315297	0.00801893	0.00765395	0.0318306	0.0386622	0.0426392	0.0462508	0.0313891	0.00915369	0.0215172	0.00437963	Cluster R-1	-2.05099	-0.775245	-1.26238
NFSAAKSLLK;79.966331@S:7	KCC2D_MOUSE	Calcium/calmodulin-dependent protein kinase type II subunit delta	S319	Cluster4	0.000970303	0.000970303	0.00373576	0.0130328	0.0346496	0.0460978	0.0528792	0.0505288	0.101454	0.108668	0.171512	0.209979	0.0797796	0.0652994	0.0342362	0.026207	Cluster R-3	5.25915	2.42246	1.57573
KPDGVKESTESSNTTIEDEDVK;79.966331@S:8	KCC2D_MOUSE	Calcium/calmodulin-dependent protein kinase type II subunit delta	S330	Cluster3	0.00143063	0.00143063	0.00143063	0.00143063	0.0323284	0.0238734	0.0323436	0.0333134	0.0613535	0.0682173	0.0505289	0.0390536	0.166283	0.12708	0.186846	0.173056	Cluster R-3	5.68089	2.92664	1.03218
KPDGVKESTESSNTTIEDEDVK;79.966331@S:8,79.966332@T:15	KCC2D_MOUSE	Calcium/calmodulin-dependent protein kinase type II subunit delta	S330,T337	Cluster3	0.00146188	0.00146188	0.00146188	0.00146188	0.0127013	0.0214292	0.0279631	0.0185925	0.0782211	0.0988728	0.0808328	0.0420516	0.15587	0.145645	0.156519	0.155454	Cluster R-3	5.09994	2.40397	1.73493
KPDGVKESTESSNTTIEDEDVK;79.966332@T:9	KCC2D_MOUSE	Calcium/calmodulin-dependent protein kinase type II subunit delta	T331	Cluster3	0.0014618	0.0014618	0.0014618	0.0014618	0.0330328	0.0239171	0.0307819	0.0383885	0.0616643	0.061607	0.0430222	0.0342389	0.169907	0.129849	0.190917	0.176827	Cluster R-2	2.81539	3.01684	1.01196
KPDGVKESTESSNTTIEDEDVK;79.966332@T:9,79.966331@S:11	KCC2D_MOUSE	Calcium/calmodulin-dependent protein kinase type II subunit delta	T331,S333	Cluster3	0.0137028	0.0153823	0.00178752	0.0108143	0.0148447	0.0201017	0.0221993	0.0159664	0.0957635	0.0438465	0.0786406	0.0751875	0.101413	0.260785	0.134027	0.095538	Cluster R-3	5.74116	2.82012	0.874445
KPDGVKESTESSNTTIEDEDVK;79.966332@T:9,79.966332@T:14	KCC2D_MOUSE	Calcium/calmodulin-dependent protein kinase type II subunit delta	T331,T336	Cluster3	0.00150209	0.00150209	0.00150209	0.00150209	0.0136313	0.0212522	0.0293155	0.0192287	0.0803728	0.114947	0.0816217	0.0444372	0.137744	0.138861	0.152851	0.15973	Cluster R-2	1.25456	1.06971	0.330339
NFSAAKSLLK;79.966331@S:3,79.966331@S:7	KCC2D_MOUSE	Calcium/calmodulin-dependent protein kinase type II subunit delta	S315,S319	Cluster3	0.0261033	0.022479	0.0235876	0.0557892	0.0412513	0.0364927	0.05563	0.0495033	0.0484722	0.0645812	0.0863425	0.105907	0.0864747	0.123566	0.0924369	0.0813827	Cluster R-3	4.98283	0.158369	-1.52536
QETVDCLKK;57.021465@C:6,79.966332@T:3	KCC2D_MOUSE	Calcium/calmodulin-dependent protein kinase type II subunit delta	T286	Cluster3	0.00287205	0.00287205	0.00287205	0.00287205	0.0305548	0.0363823	0.0382632	0.0359619	0.00287205	0.00287205	0.00287205	0.0180667	0.298712	0.226686	0.15517	0.140098	Cluster R-4	1.21576	2.53944	4.94281
NFSAAKSLLNK;79.966331@S:3,79.966331@S:7	KCC2G_MOUSE	Calcium/calmodulin-dependent protein kinase type II subunit gamma	S315,S319	Cluster1	0.0649216	0.0618984	0.0963588	0.0991969	0.0259764	0.0285823	0.0409798	0.0434524	0.0673377	0.0650953	0.12777	0.132456	0.0397433	0.0382316	0.0328972	0.0351023	Cluster R-2	0.284535	0.0707244	-1.42756
QETVECLR;57.021465@C:6,79.966332@T:3	KCC2G_MOUSE	Calcium/calmodulin-dependent protein kinase type II subunit gamma	T287	Cluster3	0.000855332	0.000855332	0.00495929	0.00285067	0.029507	0.0342127	0.0377457	0.0348997	0.0662827	0.0657553	0.0357345	0.0502259	0.180042	0.176217	0.151798	0.128059	Cluster R-3	4.51712	2.22182	1.54497
QETVECLRK;57.021465@C:6,79.966332@T:3	KCC2G_MOUSE	Calcium/calmodulin-dependent protein kinase type II subunit gamma	T287	Cluster3	0.00141286	0.00141286	0.00141286	0.00141286	0.0222222	0.0152303	0.0235055	0.0274444	0.00141286	0.0300046	0.0177126	0.0182684	0.192594	0.19284	0.253465	0.199648	Cluster R-3	3.57602	3.24574	3.63711
DLKPENLLYATPAPDAPLK;79.966332@T:11,79.966331@Y:9	KCC4_MOUSE	Calcium/calmodulin-dependent protein kinase type IV	Y168,T170	Cluster1	0.388611	0.230032	0.196359	0.0437113	0.00435091	0.00435091	0.00435091	0.00435091	0.0579773	0.0144875	0.0143134	0.0197008	0.00435091	0.00435091	0.00435091	0.00435091	Cluster R-1	-3.01161	0	-2.61311
GNVVPSPLPTRR;79.966331@S:6	CHSP1_MOUSE	Calcium-regulated heat stable protein 1	S41	Cluster4	0.000894836	0.00113739	0.00301695	0.00172101	0.0558078	0.0576194	0.0611725	0.0718116	0.0615761	0.0935148	0.139	0.139376	0.102422	0.0774164	0.0598486	0.0736645	Cluster R-3	4.79557	3.48132	3.68094
GNVVPSPLPTRR;79.966332@T:10	CHSP1_MOUSE	Calcium-regulated heat stable protein 1	T45	Cluster4	0.000970348	0.000147343	0.000147343	0.000147343	0.0563796	0.04798	0.0579285	0.0752959	0.0572802	0.133563	0.1263	0.139912	0.102816	0.0745052	0.0611038	0.0655231	Cluster R-3	5.66897	3.45926	3.57374
TRTFSATVR;79.966331@S:5	CHSP1_MOUSE	Calcium-regulated heat stable protein 1	S52	Cluster4	0.00016013	0.00117877	0.00016013	0.00466746	0.044617	0.0359884	0.0473922	0.0417836	0.103604	0.120394	0.120063	0.117442	0.0877065	0.0864595	0.103193	0.0851909	Cluster R-2	-0.361251	0.917595	-2.06986
TRTFSATVR;79.966332@T:3	CHSP1_MOUSE	Calcium-regulated heat stable protein 1	T50	Cluster4	0.00188088	0.0015394	0.000155026	0.00495297	0.0447957	0.0490452	0.0410567	0.0453014	0.104592	0.119492	0.10701	0.120861	0.0906232	0.0941926	0.0855797	0.0889217	Cluster R-2	-0.483943	-0.164109	-2.62447
DRSPSPLR;79.966331@S:3	CHSP1_MOUSE	Calcium-regulated heat stable protein 1	S30	Cluster3	0.000352616	0.000352616	0.00134107	0.000352616	0.016128	0.0278268	0.0129816	0.0195726	0.0213781	0.0266049	0.00852304	0.0101169	0.201192	0.213958	0.21811	0.221209	Cluster R-3	6.00058	0.346715	-0.468138
DRSPSPLR;79.966331@S:5	CHSP1_MOUSE	Calcium-regulated heat stable protein 1	S32	Cluster3	0.000350747	0.000350747	0.000350747	0.000350747	0.0160425	0.0276677	0.0140972	0.0194689	0.0230769	0.0271966	0.00866797	0.0124399	0.200125	0.212824	0.216953	0.220037	Cluster R-3	8.3381	0.355388	-0.588543
DRSPSPLRGNVVPSPLPTR;79.966331@S:3,79.966331@S:5	CHSP1_MOUSE	Calcium-regulated heat stable protein 1	S30,S32	Cluster1	0.0972129	0.0908881	0.141635	0.155213	0.0116554	0.00994856	0.0118028	0.0141963	0.0692394	0.0815404	0.113071	0.113677	0.0224978	0.0277982	0.0184186	0.0212059	Cluster R-3	4.45541	2.51514	1.18482
DRSPSPLRGNVVPSPLPTR;79.966331@S:3,79.966331@S:5,79.966331@S:14	CHSP1_MOUSE	Calcium-regulated heat stable protein 1	S30,S32,S41	Cluster1	0.11165	0.109104	0.158747	0.130471	0.015099	0.0100992	0.0165937	0.0244637	0.0923649	0.0771306	0.103267	0.0918784	0.016731	0.0135604	0.0161138	0.0127265	Cluster R-3	6.66428	2.61825	2.00122
TFSATVR;79.966331@S:3	CHSP1_MOUSE	Calcium-regulated heat stable protein 1	S52	Cluster3	0.00205162	0.00164659	0.0047776	0.00378844	0.027101	0.0262387	0.0264282	0.0272325	0.0794931	0.0869563	0.0544961	0.0481175	0.139086	0.160435	0.159481	0.15267	Cluster R-3	6.22575	1.0945	-0.34816
TRDRSPSPLR;79.966331@S:5	CHSP1_MOUSE	Calcium-regulated heat stable protein 1	S31	Cluster3	0.000435085	0.000435085	0.000435085	0.000435085	0.0280361	0.0385886	0.0259037	0.0225611	0.0522906	0.0563112	0.0407569	0.0271563	0.150207	0.180992	0.157987	0.217468	Cluster R-3	5.72778	0.995667	-0.330923
SVSNEGLTLNNSR;79.966331@S:1	CAMP2_MOUSE	Calmodulin-regulated spectrin-associated protein 2	S437	Cluster4	0.00160252	0.000456281	0.0224361	0.00930785	0.0168589	0.0167597	0.0181799	0.0172815	0.157879	0.167949	0.142831	0.179523	0.0610297	0.0593768	0.0641072	0.0644212	Cluster R-3	4.26119	1.84943	-1.38063
SVSNEGLTLNNSR;79.966331@S:3	CAMP2_MOUSE	Calmodulin-regulated spectrin-associated protein 2	S439	Cluster4	0.00222501	0.000426077	0.0743181	0.0165787	0.0164708	0.0156503	0.0165013	0.0161375	0.147428	0.156831	0.133376	0.163559	0.0569898	0.063388	0.0599631	0.0601567	Cluster R-2	2.68405	1.89285	-1.32181
QKSDAEEDGVTGSQDEEDSKPK;79.966331@S:3,79.966331@S:13	CALX_MOUSE	Calnexin	S553,S563	Cluster3	0.00379404	0.00379404	0.00379404	0.00379404	0.00379404	0.00379404	0.0119945	0.00379404	0.0310114	0.0133096	0.00379404	0.0169724	0.200271	0.195069	0.26669	0.234329	Cluster R-3	6.9329	0.939885	-0.750457
QKSDAEEDGVTGSQDEEDSKPK;79.966331@S:3,79.966331@S:19	CALX_MOUSE	Calnexin	S553,S569	Cluster3	0.00422778	0.00422778	0.00422778	0.00422778	0.00422778	0.00422778	0.0185233	0.0128577	0.0345566	0.0183328	0.0170597	0.0194653	0.186066	0.176999	0.274152	0.216621	Cluster R-1	2.10057	5.26094	3.78363
AEEDEILNRSPR;79.966331@S:10	CALX_MOUSE	Calnexin	S582	Cluster4	0.000885967	0.000986251	0.00128851	0.00111883	0.030088	0.0427698	0.0414598	0.0477013	0.0887326	0.135539	0.140982	0.157635	0.0665782	0.0660615	0.097421	0.0807523	Cluster R-1	2.40254	4.4218	3.25538
KGSDEVTASSAATGTSPRMSTTGAK;15.994915@M:19,79.966331@S:9,79.966331@S:10,79.966332@T:13	ICAL_RAT	Calpastatin	S50,S51,T54	Cluster4	0.000448342	0.000448342	0.000448342	0.000448342	0.0271931	0.0325171	0.0163989	0.0395766	0.0457153	0.150942	0.207814	0.239713	0.0410781	0.0585314	0.0850125	0.0537144	Cluster R-3	8.48866	1.04279	-1.43447
TDSREDEISPPPPNPVVK;79.966331@S:3	KAP0_MOUSE	cAMP-dependent protein kinase type I-alpha regulatory subunit	S77	Cluster4	0.0042311	0.00170266	0.00873633	0.0136595	0.0233787	0.0290841	0.0333385	0.0353018	0.174354	0.148143	0.151876	0.123702	0.059843	0.0767595	0.0625309	0.0533581	Cluster R-3	4.39995	1.06	-1.24409
TDSREDEISPPPPNPVVK;79.966331@S:9	KAP0_MOUSE	cAMP-dependent protein kinase type I-alpha regulatory subunit	S83	Cluster4	0.003921	0.00191627	0.00970073	0.00552294	0.027274	0.0296893	0.0280645	0.0424293	0.156035	0.146392	0.14595	0.134912	0.0706925	0.0756168	0.0627757	0.0591074	Cluster R-3	4.79157	1.07326	-1.12094
TGIRTDSREDEISPPPPNPVVK;79.966331@S:7,79.966331@S:13	KAP0_MOUSE	cAMP-dependent protein kinase type I-alpha regulatory subunit	S77,S83	Cluster1	0.0417635	0.0245149	0.179414	0.169903	0.0226592	0.0171173	0.0261887	0.0254017	0.0830444	0.0339045	0.116907	0.0808856	0.0417349	0.0421907	0.0527649	0.0416059	Cluster R-1	-0.401009	0.964534	-0.819891
RVSVCAETFNPDEEEEDNDPR;57.021465@C:5,79.966331@S:3	KAP2_MOUSE	cAMP-dependent protein kinase type II-alpha regulatory subunit	S96	Cluster1	0.0503225	0.0978852	0.106731	0.0841927	0.0267931	0.0229859	0.0350088	0.0372584	0.0709228	0.0901413	0.107385	0.0983889	0.0507385	0.0401273	0.0395548	0.0415641	Cluster R-2	0.113299	0.494853	-1.09286
RVSVCAETFNPDEEEEDNDPR;57.021465@C:5,79.966332@T:8	KAP2_MOUSE	cAMP-dependent protein kinase type II-alpha regulatory subunit	T101	Cluster1	0.0525524	0.053297	0.107519	0.0781144	0.0273599	0.0315904	0.0358566	0.0479698	0.0875192	0.0887005	0.110557	0.105402	0.0430603	0.0541183	0.0375954	0.0387891	Cluster R-2	0.428101	0.281699	-1.17605
RVSVCAETFNPDEEEEDNDPRVVHPK;57.021465@C:5,79.966331@S:3	KAP2_MOUSE	cAMP-dependent protein kinase type II-alpha regulatory subunit	S96	Cluster1	0.162414	0.0688431	0.147294	0.125365	0.0210198	0.0234406	0.0283627	0.0247378	0.0742346	0.0791784	0.0558283	0.0918561	0.0294967	0.0240435	0.0159309	0.0279546	Cluster R-2	-0.742954	-0.00200165	-1.62786
RVSVCAETFNPDEEEEDNDPRVVHPK;57.021465@C:5,79.966332@T:8	KAP2_MOUSE	cAMP-dependent protein kinase type II-alpha regulatory subunit	T101	Cluster1	0.0948997	0.0785175	0.149756	0.138252	0.020113	0.0262118	0.0276714	0.0244858	0.0713891	0.0783718	0.0726831	0.0854157	0.0359711	0.02846	0.032504	0.0352985	Cluster R-1	-0.583823	0.425157	-1.21918
RASVCAEAYNPDEEEDDAESR;57.021465@C:5,79.966331@S:3	KAP3_MOUSE	cAMP-dependent protein kinase type II-beta regulatory subunit	S112	Cluster4	0.00323507	0.0030053	0.0104571	0.00896259	0.0446765	0.0454248	0.0534765	0.0452228	0.129977	0.133716	0.12595	0.145816	0.0697718	0.0582235	0.0624903	0.0595948	Cluster R-2	-0.933891	-0.119193	-3.57654
GVNFAEEPMRSDSENGEEEEAAEAGAFNAPVINR;79.966331@S:11,79.966331@S:13	KAP3_MOUSE	cAMP-dependent protein kinase type II-beta regulatory subunit	S83,S85	Cluster1	0.203999	0.15249	0.114941	0.147774	0.00932005	0.00233864	0.00233864	0.0155106	0.107222	0.0524677	0.0640926	0.100337	0.00233864	0.00722371	0.00928252	0.00832318	Cluster R-3	4.38318	0.405527	-1.09838
IGFPSTSPAK;79.966331@S:7	CLIP2_MOUSE	CAP-Gly domain-containing linker protein 2	S295	Cluster4	0.0010601	0.0010601	0.016108	0.0010601	0.0440577	0.0447183	0.0502945	0.0630904	0.210101	0.142013	0.145059	0.147721	0.0371022	0.0309201	0.029826	0.0358093	Cluster R-3	5.06326	-0.596963	-2.27052
VLLLEANRHSPGPER;79.966331@S:10	CLIP2_MOUSE	CAP-Gly domain-containing linker protein 2	S924	Cluster4	0.0586614	0.0646572	0.0830007	0.0842359	0.0247067	0.0271027	0.0368317	0.0404216	0.0824283	0.094967	0.128256	0.151039	0.0334976	0.0286247	0.0293079	0.0322622	Cluster R-2	0.652401	-0.0613164	-1.88446
QELHMFSVIPSK;15.994915@M:5,79.966331@S:11	CHSTF_MOUSE	Carbohydrate sulfotransferase 15	S189	Cluster3	0.000283454	0.000283454	0.00126465	0.000283454	0.0767198	0.0445223	0.0343513	0.03131	0.0107843	0.000283454	0.000881953	0.000283454	0.266763	0.000283454	0.243938	0.287764	Cluster R-4	2.53206	2.09545	6.02887
SVVFTSAR;79.966331@S:1	CAH14_MOUSE	Carbonic anhydrase 14	S325	Cluster3	0.00116329	0.00116329	0.00116329	0.00116329	0.0092177	0.00820225	0.00495089	0.0063996	0.013344	0.0125488	0.0274481	0.0383568	0.206658	0.190286	0.263244	0.214691	Cluster R-2	4.3006	4.92642	3.25413
SLLSHEFQDETDTEEETLYSSK;79.966331@S:4,79.966332@T:11	CBPD_MOUSE	Carboxypeptidase D	S1358,T1365	Cluster1	0.254254	0.342323	0.133189	0.117969	0.000820229	0.000820229	0.000820229	0.000820229	0.0064636	0.0325064	0.0418417	0.0402919	0.00489782	0.00886133	0.00676389	0.00735688	Cluster R-1	-2.80737	3.08706	-2.11894
SLLSHEFQDETDTEEETLYSSKH;79.966332@T:11,79.966332@T:13	CBPD_MOUSE	Carboxypeptidase D	T1365,T1367	Cluster1	0.210517	0.164029	0.193	0.181667	0.00369111	0.00730182	0.000434046	0.00341674	0.0458165	0.0522352	0.0611327	0.0578716	0.00890272	0.00911676	0.000434046	0.000434046	Cluster R-2	-1.78731	0.347586	-3.52256
SLLSHEFQDETDTEEETLYSSKH;79.966332@T:17,79.966331@S:20	CBPD_MOUSE	Carboxypeptidase D	T1371,S1374	Cluster1	0.196059	0.159739	0.219186	0.188582	0.00503778	0.00473451	0.00466704	0.00362515	0.0362117	0.0406429	0.0555426	0.0403915	0.0113689	0.0099175	0.016533	0.00776005	Cluster R-1	-2.14375	1.33523	-1.92255
KVPLPGPGSPEVK;79.966331@S:9	CSKI1_MOUSE	Caskin-1	S1259	Cluster4	0.000380222	0.000380222	0.000380222	0.000380222	0.0488138	0.0459147	0.0604262	0.056388	0.0948963	0.0891308	0.101991	0.106484	0.0889843	0.0833201	0.0912652	0.130865	Cluster R-3	8.01164	0.898837	0.00708657
KVPLPGPGSPEVKR;79.966331@S:9	CSKI1_MOUSE	Caskin-1	S1259	Cluster4	0.00108645	0.00108645	0.0125635	0.00732714	0.0511673	0.07178	0.0101549	0.0265286	0.02702	0.0600039	0.340839	0.372007	0.00392285	0.0123403	0.00108645	0.00108645	Cluster R-3	5.18003	-3.11413	-5.43916
RRASDLAGSVDTGSAGSVK;79.966331@S:4	CSKI1_MOUSE	Caskin-1	S989	Cluster4	0.00257725	0.00257725	0.00257725	0.00257725	0.0442684	0.0487768	0.0852628	0.0633824	0.0630894	0.0988217	0.116783	0.110329	0.0852518	0.0913447	0.0954764	0.0869042	Cluster R-3	5.23788	0.570732	-0.115965
SLKMASNLEPQGEELNR;15.994915@M:4,79.966331@S:1	CAR14_MOUSE	Caspase recruitment domain-containing protein 14	S250	Cluster3	0.012119	0.012119	0.012119	0.012119	0.037272	0.012119	0.012119	0.0375183	0.0427022	0.0554279	0.0455721	0.012119	0.126397	0.0968677	0.253458	0.219952	Cluster R-1	1.68455	2.81457	2.16059
AVYQGPGSSPVKS;79.966331@S:9	COMT_MOUSE	Catechol O-methyltransferase	S261	Cluster4	0.000452844	0.000452844	0.000452844	0.000452844	0.0175942	0.000452844	0.0217621	0.0204914	0.148627	0.114904	0.100488	0.125639	0.135959	0.112935	0.0940894	0.105247	Cluster R-3	8.07854	2.894	-0.127534
SRTSVQTEDDQLIAGQSAR;79.966332@T:7	CTNA1_MOUSE	Catenin alpha-1	T657	Cluster4	0.000263416	0.000263416	0.00099241	0.000263416	0.0612968	0.0580926	0.0780752	0.0707159	0.0962705	0.0798603	0.112718	0.103062	0.0844117	0.0752861	0.0933891	0.0850391	Cluster R-3	7.78035	0.334357	-0.212964
TPEELDDSDFETEDFDVR;79.966331@S:8	CTNA1_MOUSE	Catenin alpha-1	S641	Cluster1	0.125174	0.0920116	0.18821	0.0890833	0.0203881	0.0233993	0.0259315	0.0290241	0.053974	0.0834738	0.0960514	0.0800412	0.024175	0.0259677	0.0214877	0.0216071	Cluster R-2	-0.657258	-0.0827684	-1.74967
TPEELDDSDFETEDFDVR;79.966332@T:1	CTNA1_MOUSE	Catenin alpha-1	T634	Cluster1	0.12058	0.145184	0.160916	0.0845397	0.0247086	0.0167818	0.0284839	0.0200566	0.0707069	0.0607591	0.091091	0.0788362	0.033531	0.0194811	0.0233179	0.0210263	Cluster R-2	-0.762296	0.112852	-1.6303
TPEELDDSDFETEDFDVRSR;79.966331@S:8,79.966331@S:19	CTNA1_MOUSE	Catenin alpha-1	S641,S652	Cluster1	0.10423	0.142652	0.136851	0.115901	0.0266028	0.0216735	0.0173538	0.0255148	0.0587856	0.0670333	0.114446	0.0905042	0.0272128	0.0209188	0.0135816	0.0167381	Cluster R-2	-0.595047	-0.216367	-2.07596
SRTSVQTEDDQLIAGQSAR;79.966331@S:4	CTNA2_MOUSE	Catenin alpha-2	S654	Cluster4	0.000264056	0.000264056	0.00093168	0.000264056	0.0614456	0.0582336	0.0782647	0.0708876	0.0965041	0.0776901	0.112992	0.103312	0.0846166	0.0754688	0.0936158	0.0852455	Cluster R-3	7.82354	0.334357	-0.204257
TPEELEDDSDFEQEDYDVR;79.966331@S:9	CTNA2_MOUSE	Catenin alpha-2	S640	Cluster4	0.016854	0.0196427	0.11782	0.0730835	0.0157221	0.0310635	0.0556317	0.028117	0.125507	0.132516	0.156206	0.189299	0.0107176	0.00986345	0.00876695	0.00919075	Cluster R-3	1.40819	-1.76005	-3.96904
TPEELEDDSDFEQEDYDVR;79.966332@T:1	CTNA2_MOUSE	Catenin alpha-2	T632	Cluster4	0.0295	0.0320882	0.103855	0.0990897	0.0294807	0.0306733	0.0364852	0.0513516	0.123142	0.131416	0.152447	0.121037	0.0184827	0.0150191	0.0150687	0.0108649	Cluster R-3	0.997204	-1.31611	-3.15125
RTSMGGTQQQFVEGVR;15.994915@M:4,79.966331@S:3	CTNB1_MOUSE	Catenin beta-1	S552	Cluster4	0.00516111	0.00371685	0.0315355	0.0222978	0.0552016	0.0561794	0.0669363	0.0699943	0.0875039	0.0960468	0.117724	0.139189	0.0679777	0.0751009	0.0506459	0.054789	Cluster R-3	2.81223	0.00117206	-0.825698
RTSMGGTQQQFVEGVR;15.994915@M:4,79.966332@T:7	CTNB1_MOUSE	Catenin beta-1	T556	Cluster4	0.00536904	0.00349879	0.0261398	0.0237881	0.0555999	0.0565863	0.0690584	0.0705012	0.0835341	0.0901143	0.110564	0.142338	0.0694772	0.0756447	0.0625049	0.0552816	Cluster R-3	2.85893	0.0625933	-0.698154
RTSMGGTQQQFVEGVR;79.966332@T:2	CTNB1_MOUSE	Catenin beta-1	T551	Cluster4	0.00726693	0.00728864	0.0505118	0.0390419	0.014486	0.025049	0.0353336	0.0284787	0.101635	0.117177	0.17629	0.196171	0.0555507	0.0508369	0.0539049	0.0409784	Cluster R-3	2.50573	0.961637	-1.55469
RTSMGGTQQQFVEGVR;79.966332@T:7	CTNB1_MOUSE	Catenin beta-1	T556	Cluster4	0.0083407	0.0102246	0.0492428	0.0369006	0.0146301	0.0193597	0.0357033	0.0288056	0.102802	0.118521	0.178262	0.185631	0.0624913	0.0505828	0.0560875	0.0424159	Cluster R-3	2.48259	1.10301	-1.46778
TSMGGTQQQFVEGVR;15.994915@M:3,79.966332@T:6	CTNB1_MOUSE	Catenin beta-1	S552orT556	Cluster4	0.00251974	0.00251974	0.0354591	0.0133383	0.0465874	0.0854087	0.0665676	0.0594297	0.0931634	0.0999974	0.126033	0.139257	0.0674009	0.0588482	0.0427189	0.0607507	Cluster R-3	3.0901	-0.167466	-0.996899
GSLASLDSLRK;79.966331@S:5	CTND1_MOUSE	Catenin delta-1	S349	Cluster4	0.000853974	0.000853974	0.000853974	0.0179488	0.0453196	0.0680808	0.0931373	0.0699135	0.120737	0.136318	0.149055	0.111013	0.0505982	0.0430709	0.0516915	0.0405551	Cluster R-3	4.65605	-0.572376	-1.47586
GSLASLDSLRK;79.966331@S:5,79.966331@S:8	CTND1_MOUSE	Catenin delta-1	S349,S352	Cluster4	0.0112386	0.020471	0.0230491	0.00847439	0.0420201	0.047635	0.0675958	0.0671156	0.10607	0.139255	0.163848	0.175282	0.0335811	0.0348117	0.030468	0.0290839	Cluster R-3	3.20834	-0.810337	-2.19157
HYEDGYPGGSDNYGSLSR;79.966331@S:15	CTND1_MOUSE	Catenin delta-1	S230	Cluster4	0.0138938	0.0160941	0.0632213	0.0527897	0.048736	0.0476568	0.0570633	0.0460111	0.115955	0.101873	0.167559	0.154121	0.0305642	0.0319244	0.0312436	0.0212933	Cluster R-3	1.88569	-0.794197	-2.22969
HYEDGYPGGSDNYGSLSR;79.966331@S:17	CTND1_MOUSE	Catenin delta-1	S232	Cluster4	0.0145762	0.0188576	0.0599982	0.0526138	0.0511295	0.0489967	0.0598657	0.0612538	0.106075	0.103416	0.133869	0.176468	0.0285086	0.0343343	0.0266002	0.0234384	Cluster R-3	1.83161	-0.97084	-2.20322
SQSSHSYDDSTLPLIDR;79.966331@Y:7	CTND1_MOUSE	Catenin delta-1	Y865	Cluster4	0.0424677	0.0463584	0.118307	0.12303	0.0247899	0.0271899	0.032138	0.0371959	0.0611482	0.0885757	0.0876662	0.18979	0.0471545	0.0281771	0.0213251	0.0246867	Cluster R-2	0.371665	0.000353225	-1.81575
SLSQSQGDPLPPAHTGTFR;79.966331@S:3	CTND2_MOUSE	Catenin delta-2	S435	Cluster4	0.0275264	0.0197226	0.105974	0.102874	0.0308167	0.0289115	0.0309906	0.0270183	0.126569	0.0570831	0.120716	0.192231	0.0355871	0.0356104	0.0352166	0.023153	Cluster R-2	0.95539	0.138131	-1.93838
TGSQHGPQNAAAATFQR;79.966331@S:3	CTND2_MOUSE	Catenin delta-2	S471	Cluster4	0.00171513	0.00110663	0.012392	0.00811684	0.03514	0.041161	0.0460987	0.044235	0.112673	0.119292	0.22186	0.180868	0.0435558	0.0433465	0.0456611	0.0427778	Cluster R-3	4.76576	0.0734762	-1.8559
TSTAPSSPGVDSVPLQR;79.966331@S:6	CTND2_MOUSE	Catenin delta-2	S457	Cluster4	0.000602519	0.000602519	0.0019242	0.000602519	0.0431599	0.0392453	0.0461184	0.0454529	0.129383	0.146717	0.148811	0.182677	0.0548697	0.0479618	0.0573216	0.0545505	Cluster R-3	7.3471	0.303454	-1.50075
TSTAPSSPGVDSVPLQR;79.966331@S:7	CTND2_MOUSE	Catenin delta-2	S458	Cluster4	0.000597412	0.000597412	0.00216789	0.000597412	0.0435498	0.0410823	0.0474119	0.0451321	0.131931	0.145474	0.141319	0.182351	0.0555336	0.050735	0.0581007	0.05342	Cluster R-3	7.24585	0.29775	-1.46461
VVCAVATALR;57.021465@C:3,79.966332@T:7	CTND2_MOUSE	Catenin delta-2	T936	Cluster4	0.0181049	0.0181049	0.0181049	0.0181049	0.0550835	0.0181049	0.0181049	0.0181049	0.224466	0.143975	0.0814302	0.0617227	0.0744487	0.107605	0.10643	0.0181049	Cluster R-3	2.82055	1.48671	-0.738699
AEALSSLHGDDQDSEDEVLTVPEVK;79.966331@S:14	MPRI_MOUSE	Cation-independent mannose-6-phosphate receptor	S2401	Cluster1	0.178273	0.168431	0.115708	0.176489	0.00745416	0.00773443	0.00759219	0.00784444	0.0475276	0.0584911	0.0753158	0.0887633	0.0199675	0.0154856	0.0122771	0.0126462	Cluster R-1	-1.24211	0.979265	-2.16143
AEALSSLHGDDQDSEDEVLTVPEVK;79.966331@S:6	MPRI_MOUSE	Cation-independent mannose-6-phosphate receptor	S2393	Cluster1	0.162958	0.146455	0.165424	0.156541	0.00781915	0.00710902	0.00780825	0.00777197	0.0436845	0.0457089	0.0692257	0.124256	0.0135761	0.0165194	0.0142256	0.010917	Cluster R-1	-1.15834	0.856459	-2.35643
LVSFHDDSDEDLLHI;79.966331@S:3,79.966331@S:8	MPRI_MOUSE	Cation-independent mannose-6-phosphate receptor	S2471,S2476	Cluster1	0.219566	0.160876	0.257912	0.132387	0.00899814	0.00108974	0.00499192	0.00706608	0.0375869	0.0426383	0.0487912	0.034123	0.0104304	0.0100295	0.0100749	0.0134383	Cluster R-1	-2.24014	0.989588	-1.89141
LVSFHDDSDEDLLHI;79.966331@S:8	MPRI_MOUSE	Cation-independent mannose-6-phosphate receptor	S2476	Cluster1	0.189404	0.223155	0.24727	0.197647	0.00392017	0.00494177	0.0041138	0.00103955	0.0571378	0.00103955	0.0611441	0.00103955	0.00103955	0.0050296	0.00103955	0.00103955	Cluster R-1	-2.83273	-0.782439	-3.88473
SVDLDAFVAR;79.966331@S:1	CD2AP_MOUSE	CD2-associated protein	S458	Cluster1	0.14493	0.162074	0.109396	0.101578	0.0142541	0.0180543	0.020896	0.0202452	0.0784977	0.0543929	0.086329	0.0745532	0.0227466	0.0301455	0.0345784	0.0273293	Cluster R-1	-0.818189	0.644294	-1.35558
RSDSLLSFR;79.966331@S:4	BORG5_MOUSE	Cdc42 effector protein 1	S209	Cluster1	0.0994871	0.090886	0.192368	0.239503	0.0114149	0.0128482	0.0163425	0.0150825	0.0560483	0.0563839	0.0676658	0.0765813	0.0183849	0.0167209	0.0156878	0.0145948	Cluster R-1	-1.27751	0.231665	-1.97286
DSSSLSSYTSGVLEER;79.966331@S:4	BORG4_MOUSE	Cdc42 effector protein 4	S300orS301orS302	Cluster4	0.00258132	0.0687483	0.0743297	0.157468	0.0296352	0.0175038	0.012413	0.0166552	0.103007	0.107633	0.123338	0.210028	0.0228864	0.024868	0.0178766	0.0110284	Cluster R-2	0.843701	0.00853475	-2.82709
NAMSLPQLNEK;79.966331@S:4	BORG4_MOUSE	Cdc42 effector protein 4	S116	Cluster4	0.00287842	0.00495154	0.0157296	0.029774	0.00554731	0.00376448	0.018884	0.021936	0.145503	0.181985	0.156884	0.246465	0.036104	0.0554506	0.0387836	0.0353588	Cluster R-3	3.77644	1.72475	-2.141
GSYLTHEASGLDEQGEAR;79.966332@T:5	CADM4_MOUSE	Cell adhesion molecule 4	T357	Cluster4	0.0168578	0.0134904	0.0446412	0.043519	0.0215455	0.0111965	0.0234375	0.0223359	0.156205	0.165327	0.169199	0.190779	0.032172	0.0314828	0.0351586	0.0226518	Cluster R-3	2.52375	0.629495	-2.48819
SASSPKPDTKVPQATAEAK;79.966331@S:1	CEND_MOUSE	Cell cycle exit and neuronal differentiation protein 1	S7	Cluster3	0.000768485	0.000768485	0.000768485	0.000768485	0.00873933	0.0122429	0.0100638	0.00631527	0.0914976	0.088088	0.086284	0.100908	0.146612	0.163509	0.153119	0.129548	Cluster R-3	6.89867	3.9879	0.692607
SASSPKPDTKVPQATAEAK;79.966331@S:4	CEND_MOUSE	Cell cycle exit and neuronal differentiation protein 1	S10	Cluster3	0.000777194	0.000777194	0.000777194	0.000777194	0.0089762	0.0157116	0.000777194	0.00688496	0.0925346	0.0890864	0.0922797	0.091135	0.148273	0.165362	0.154854	0.131016	Cluster R-3	6.87555	4.21194	0.715735
RVSPLNLSSVTP;79.966331@S:3	CDC23_MOUSE	Cell division cycle protein 23 homolog	S588	Cluster1	0.0990931	0.0989357	0.143657	0.18667	0.0122914	0.0116902	0.0151112	0.0136505	0.069906	0.10618	0.0807175	0.114076	0.0168499	0.00768059	0.0101678	0.0133232	Cluster R-2	-0.510561	-0.135309	-2.9492
RVSPLNLSSVTP;79.966331@S:3,79.966332@T:11	CDC23_MOUSE	Cell division cycle protein 23 homolog	S588,T596	Cluster1	0.0863076	0.0889141	0.172686	0.181779	0.00924817	0.00759177	0.0151058	0.0123442	0.106476	0.0768292	0.0932635	0.0921727	0.0143482	0.015117	0.0142774	0.0135386	Cluster R-2	-0.52253	0.371085	-2.68648
VSPLNLSSVTP;79.966332@T:10	CDC23_MOUSE	Cell division cycle protein 23 homolog	T596	Cluster1	0.0907486	0.0759637	0.198175	0.186327	0.00730331	0.0105732	0.0122496	0.0133393	0.0890388	0.0743471	0.0939218	0.0898681	0.0170159	0.011589	0.0127479	0.0167917	Cluster R-2	-0.666947	0.419774	-2.57795
RMSPKPELTEDQKQEIR;79.966331@S:3	CETN2_MOUSE	Centrin-2	S20	Cluster4	0.00317843	0.000830937	0.0165694	0.0146271	0.0256623	0.0162286	0.0444836	0.0572679	0.126259	0.0981396	0.10501	0.171264	0.0663506	0.0739537	0.0968262	0.0833487	Cluster R-3	3.82998	1.15775	-0.643636
RQRLSFEGAAK;79.966331@S:5	CENPV_MOUSE	Centromere protein V	S105	Cluster3	0.00120599	0.00120599	0.00120599	0.00802899	0.044079	0.0405118	0.0625496	0.0626594	0.0697023	0.0537787	0.0342244	0.053316	0.128871	0.124603	0.145441	0.168616	Cluster R-3	4.17936	1.43569	1.42731
TRSAVATGPR;79.966331@S:3	CENPV_MOUSE	Centromere protein V	T4orS6	Cluster3	0.0494612	0.0494612	0.0494612	0.0494612	0.0494612	0.0494612	0.0494612	0.0494612	0.0494612	0.0494612	0.0494612	0.0494612	0.0494612	0.0494612	0.258082	0.0494612	Cluster R-4	0	1.03876	1.03876
TVYVSDLTEEVVYTAEMALK;15.994915@M:17,79.966332@T:1,79.966332@T:14	CENPE_MOUSE	Centromere-associated protein E	T161,T174	Cluster4	0.0142468	0.0184316	0.0886116	0.0724454	0.0396567	0.0324527	0.0440742	0.0281002	0.113997	0.102363	0.147875	0.130554	0.0451677	0.0454681	0.043687	0.0328685	Cluster R-3	1.35273	0.21259	-1.56532
TAHKIASEASFSSSEGSPLSR;79.966331@S:7,79.966331@S:10,79.966331@S:12,79.966331@S:13,79.966331@S:14	KIZ_MOUSE	Centrosomal protein kizuna	S633,S636,S638,S639,S640	Cluster4	0.00153705	0.00153705	0.00153705	0.00153705	0.0390791	0.0276703	0.048357	0.0307491	0.163134	0.167335	0.179182	0.171284	0.0586026	0.0393388	0.0373496	0.0317701	Cluster R-3	6.79121	0.195837	-2.02714
SIKSDVPVYLK;79.966331@S:1,79.966331@S:4	CE170_MOUSE	Centrosomal protein of 170 kDa	S355,S358	Cluster1	0.346972	0.317449	0.0875456	0.0829233	0.00283987	0.00485574	0.0079517	0.00385324	0.0461932	0.0294033	0.00841031	0.00405409	0.0181314	0.0082191	0.0169682	0.0142304	Cluster R-2	2.65685	4.43378	-0.982548
SSGSLGHRPSQEMDVMLK;79.966331@S:4	CE170_MOUSE	Centrosomal protein of 170 kDa	S463	Cluster1	0.135366	0.116581	0.176232	0.189597	0.00194056	0.00382172	0.00503693	0.0033632	0.0605829	0.0654852	0.107221	0.11442	0.00350639	0.00541581	0.00623926	0.00518974	Cluster R-1	-3.24501	1.56128	-0.613708
LGEASDSELADADK;79.966331@S:5	CE170_MOUSE	Centrosomal protein of 170 kDa	S1102	Cluster4	0.083529	0.00346796	0.00346796	0.00346796	0.00346796	0.00346796	0.00346796	0.00346796	0.1111	0.0889715	0.277058	0.115264	0.0741587	0.0504949	0.103398	0.0717501	Cluster R-2	-0.829202	0.523046	-4.0947
TEEDSKSIKSDVPVYLK;79.966331@S:5,79.966331@S:10	CE170_MOUSE	Centrosomal protein of 170 kDa	S353,S358	Cluster4	0.039502	0.0213009	0.110018	0.0823427	0.0163892	0.0222001	0.0270045	0.0250714	0.138312	0.143089	0.134015	0.137516	0.0311849	0.0250957	0.021444	0.0255151	Cluster R-2	1.12703	0.187376	-2.4211
TEEDSKSIKSDVPVYLK;79.966331@S:7,79.966331@S:10	CE170_MOUSE	Centrosomal protein of 170 kDa	S355,S358	Cluster4	0.0379896	0.0226488	0.0972609	0.0930013	0.0161899	0.0185263	0.0237363	0.030856	0.139231	0.138209	0.140916	0.136216	0.0290387	0.023449	0.0270457	0.0256848	Cluster R-2	1.14426	0.236514	-2.39799
TEEDSKSIKSDVPVYLK;79.966331@S:7,79.966331@Y:15	CE170_MOUSE	Centrosomal protein of 170 kDa	S355,Y363	Cluster4	0.0451663	0.0222324	0.110046	0.0823637	0.0228107	0.0222058	0.0270114	0.0250778	0.138347	0.131776	0.134049	0.137551	0.0311929	0.0231996	0.0214495	0.0255216	Cluster R-2	1.0601	0.0619103	-2.41802
ASELKQLIHQQLSK;79.966331@S:2	CEP76_MOUSE	Centrosomal protein of 76 kDa	S9	Cluster4	0.00485824	0.00934967	0.147966	0.179253	0.0302873	0.0244937	0.0287247	0.0271224	0.139276	0.132687	0.137284	0.136373	0.000581067	0.000581067	0.000581067	0.000581067	Cluster R-3	0.67632	-5.5728	-7.87498
CVTGMSCLMR;57.021465@C:1,57.021465@C:7,79.966332@T:3,79.966331@S:6	CEGT_MOUSE	Ceramide glucosyltransferase	T209,S212	Cluster4	0.00014802	0.00014802	0.00363875	0.00462629	0.0456665	0.0368823	0.0430464	0.0348941	0.124087	0.119626	0.288616	0.270175	0.0135092	0.0115653	0.00134171	0.00203035	Cluster R-3	6.55057	-2.49615	-4.81818
LHSSSLELGPRPLEQENER;79.966331@S:4	CDR2L_MOUSE	Cerebellar degeneration-related protein 2-like	S179	Cluster1	0.146743	0.122515	0.153853	0.166075	0.00109982	0.0136039	0.0120662	0.0141237	0.0575772	0.0797667	0.159688	0.00746204	0.0150065	0.0187311	0.0206933	0.0109953	Cluster R-2	-0.952312	0.677989	-2.21847
LHSSSLELGPRPLEQENER;79.966331@S:5	CDR2L_MOUSE	Cerebellar degeneration-related protein 2-like	S180	Cluster1	0.123697	0.180412	0.13146	0.198016	0.023475	0.0118632	0.0232176	0.0211198	0.0464327	0.0477764	0.127092	0.00169596	0.018405	0.0184497	0.0143287	0.01256	Cluster R-1	-1.50651	-0.321862	-1.80667
ATISDEEIER;79.966331@S:4	CHM2B_MOUSE	Charged multivesicular body protein 2b	S199	Cluster4	0.00139875	0.00139875	0.00139875	0.00139875	0.0161826	0.0206653	0.0203579	0.0140159	0.14412	0.144902	0.120808	0.0619178	0.111295	0.114261	0.117265	0.108614	Cluster R-3	6.39773	2.66413	-0.063491
FHSGNKSPEVLR;79.966331@S:3,79.966331@S:7	CLCC1_MOUSE	Chloride channel CLIC-like protein 1	S429,S433	Cluster4	0.00264792	0.00275951	0.0201513	0.0165	0.0178151	0.022875	0.0280446	0.0233631	0.147779	0.109476	0.161874	0.149245	0.0840846	0.0678312	0.0724711	0.073083	Cluster R-3	3.75636	1.69151	-0.934095
FHSGNKSPEVLR;79.966331@S:7	CLCC1_MOUSE	Chloride channel CLIC-like protein 1	S433	Cluster3	0.000584538	0.000678083	0.00213994	0.00258783	0.0526029	0.0528932	0.109671	0.100938	0.0407043	0.094536	0.0586375	0.0561699	0.0876571	0.100551	0.11705	0.122599	Cluster R-3	5.38341	0.43673	0.774928
MLQAISPK;15.994915@M:1,79.966331@S:6	PCY1A_MOUSE	Choline-phosphate cytidylyltransferase A	S315	Cluster4	0.000823788	0.000823788	0.000823788	0.000823788	0.0372408	0.0258932	0.0381646	0.0493372	0.189403	0.141942	0.0747943	0.228578	0.0918185	0.0374387	0.0321016	0.0499934	Cluster R-2	2.39899	3.00022	1.02496
MLQAISPKQSPSSSPTHER;15.994915@M:1,79.966331@S:10,79.966331@S:12	PCY1A_MOUSE	Choline-phosphate cytidylyltransferase A	S319,S321	Cluster4	0.000974188	0.00482967	0.0110524	0.0139811	0.028243	0.0239791	0.0347453	0.0278366	0.182328	0.133772	0.175159	0.2447	0.0288281	0.0387917	0.0223489	0.0284316	Cluster R-3	7.58962	0.488584	-1.58646
MLQAISPKQSPSSSPTHER;15.994915@M:1,79.966331@S:10,79.966331@S:14	PCY1A_MOUSE	Choline-phosphate cytidylyltransferase A	S319,S323	Cluster4	0.00146881	0.00146881	0.0162458	0.0214987	0.033283	0.00686448	0.042	0.037132	0.196574	0.130123	0.182435	0.200936	0.0375948	0.0301356	0.0384835	0.023757	Cluster R-3	4.57687	0.0444997	-2.63595
MLQAISPKQSPSSSPTHER;15.994915@M:1,79.966331@S:10,79.966332@T:16	PCY1A_MOUSE	Choline-phosphate cytidylyltransferase A	S319,T325	Cluster4	0.0010387	0.0049734	0.0124295	0.0160731	0.0323157	0.0258667	0.0248943	0.0281054	0.194402	0.14263	0.182937	0.227928	0.0326787	0.0291661	0.0239113	0.0206507	Cluster R-3	4.12549	0.123843	-2.44977
MLQAISPKQSPSSSPTHER;15.994915@M:1,79.966331@S:6,79.966331@S:10,79.966331@S:12	PCY1A_MOUSE	Choline-phosphate cytidylyltransferase A	S315,S319,S321	Cluster4	0.00206005	0.0126701	0.0960831	0.0691832	0.0299418	0.0166116	0.0347001	0.0489283	0.142316	0.162001	0.166005	0.099535	0.0233263	0.0279678	0.0255245	0.043146	Cluster R-3	4.43756	-0.0633347	-2.81325
MLQAISPKQSPSSSPTHER;15.994915@M:1,79.966331@S:6,79.966331@S:10,79.966332@T:16	PCY1A_MOUSE	Choline-phosphate cytidylyltransferase A	S315,S319,T325	Cluster4	0.00882613	0.0103919	0.0931537	0.068035	0.0262229	0.0145484	0.0251227	0.0488176	0.132538	0.13016	0.138447	0.180403	0.0267428	0.0288104	0.0268014	0.0409796	Cluster R-3	1.66263	-0.117918	-2.24799
AVTCDISEDEED;57.021465@C:4,79.966331@S:7	PCY1A_MOUSE	Choline-phosphate cytidylyltransferase A	S362	Cluster3	0.000839277	0.0047294	0.00834107	0.0405905	0.0184289	0.0152724	0.0201239	0.019281	0.101784	0.100516	0.0558521	0.0293011	0.15973	0.136192	0.148508	0.140511	Cluster R-3	1.68864	0.104561	-2.23733
MLQAISPKQSPSSSPTHERSPSPSFR;15.994915@M:1,79.966331@S:6,79.966331@S:10,79.966331@S:12,79.966331@S:24	PCY1A_MOUSE	Choline-phosphate cytidylyltransferase A	S315,S319,S321,S333	Cluster1	0.144193	0.203074	0.178922	0.151332	0.00668652	0.00803066	0.0124889	0.0103522	0.0748817	0.0379549	0.0453525	0.105784	0.00220679	0.0143284	0.00220679	0.00220679	Cluster R-2	-1.35987	-0.842265	-3.65545
MLQAISPKQSPSSSPTHERSPSPSFR;15.994915@M:1,79.966331@S:6,79.966331@S:20,79.966331@S:22,79.966331@S:24	PCY1A_MOUSE	Choline-phosphate cytidylyltransferase A	S315,S329,S331,S333	Cluster1	0.185985	0.135483	0.188527	0.181375	0.0145856	0.0119525	0.0163445	0.0156469	0.0507491	0.050961	0.0756235	0.00267682	0.0183933	0.0203621	0.0160317	0.0153038	Cluster R-1	-1.94138	0.260061	-1.36078
WPFSGKTSPSSSPASLSR;79.966331@S:8,79.966331@S:10	PCY1A_MOUSE	Choline-phosphate cytidylyltransferase A	S343,S345	Cluster1	0.212458	0.176684	0.214313	0.169027	0.00300839	0.000868159	0.0070531	0.00406166	0.0331479	0.0601598	0.045355	0.0557054	0.006103	0.00823228	0.00295553	0.000868159	Cluster R-1	-1.99071	0.276556	-3.42004
EKREEEEDNEDDGSDLGEALA;79.966331@S:14	CHRC1_MOUSE	Chromatin accessibility complex protein 1	S122	Cluster4	0.0146792	0.0124653	0.017944	0.0152467	0.0286986	0.0252939	0.0389419	0.0361004	0.136565	0.150995	0.215865	0.129941	0.0443797	0.0408508	0.0607721	0.0312611	Cluster R-3	3.39197	0.458139	-1.83714
VYEDSGIPLPAESPKKGPK;79.966331@S:13	BAP18_MOUSE	Chromatin complexes subunit BAP18	S96	Cluster1	0.00313614	0.00313614	0.382396	0.193083	0.0230589	0.0148976	0.0652364	0.00313614	0.00313614	0.025424	0.155192	0.115624	0.00313614	0.00313614	0.00313614	0.00313614	Cluster R-2	0.753433	0.473555	-0.411373
VYEDSGIPLPAESPKK;79.966331@S:13	BAP18_MOUSE	Chromatin complexes subunit BAP18	S96	Cluster4	0.0653309	0.0554437	0.00418277	0.0805397	0.0504809	0.018991	0.0712647	0.0468586	0.106703	0.145383	0.0283453	0.0659951	0.075546	0.0746196	0.0542744	0.0560408	Cluster R-3	-0.958443	-3.0834	-4.57682
KSSFSNSADDIK;79.966331@S:3	CBX5_MOUSE	Chromobox protein homolog 5	S93	Cluster4	0.00061582	0.00061582	0.00239334	0.00255752	0.0373338	0.0378986	0.0188816	0.0204103	0.139091	0.155883	0.156053	0.184344	0.0792817	0.0850056	0.0390573	0.0405782	Cluster R-3	6.68326	1.09077	-1.38117
KSSFSNSADDIK;79.966331@S:5	CBX5_MOUSE	Chromobox protein homolog 5	S95	Cluster4	0.00114236	0.00114236	0.00114236	0.00114236	0.0346091	0.0361236	0.0166694	0.0137315	0.175917	0.142915	0.185445	0.135126	0.101077	0.0690351	0.04831	0.0364719	Cluster R-3	7.12857	1.33363	-1.32683
RKSSFSNSADDIK;79.966331@S:3	CBX5_MOUSE	Chromobox protein homolog 5	S92	Cluster4	0.000362574	0.000362574	0.000362574	0.000362574	0.0134473	0.0206659	0.0214378	0.0222479	0.196774	0.17117	0.0462771	0.0514969	0.10375	0.131653	0.119988	0.0996413	Cluster R-3	8.32696	2.54815	-0.0334857
RKSSFSNSADDIK;79.966331@S:4	CBX5_MOUSE	Chromobox protein homolog 5	S93	Cluster4	0.000371979	0.000392156	0.000380022	0.000555284	0.0149557	0.0149793	0.0168768	0.0185557	0.171562	0.182109	0.0575015	0.0534626	0.118845	0.0973071	0.143476	0.108669	Cluster R-3	8.0949	2.84078	0.0113236
HSSGTPASVGSLYR;79.966332@T:5	CBX8_MOUSE	Chromobox protein homolog 8	T286	Cluster4	0.00573963	0.0157415	0.0314363	0.00161192	0.0379371	0.0402457	0.0430162	0.0327995	0.152019	0.114837	0.212906	0.191423	0.0051101	0.0402852	0.0447796	0.0301128	Cluster R-3	3.6216	-0.356427	-2.48022
ILVPKSPVK;79.966331@S:6	CDYL_MOUSE	Chromodomain Y-like protein	S196	Cluster4	0.000922915	0.000922915	0.000922915	0.000922915	0.0223398	0.0248947	0.0283168	0.0334647	0.150665	0.168973	0.114536	0.131593	0.0878496	0.0836097	0.0751724	0.0748938	Cluster R-3	7.25979	1.56039	-0.815275
EDNSEGEEILEEVGGDPEEEDDHHMEFCR;57.021465@C:28,79.966331@S:4	CHD4_MOUSE	Chromodomain-helicase-DNA-binding protein 4	S421	Cluster1	0.367223	0.23375	0.0504915	0.0442061	0.0124597	0.00461097	0.00813448	0.00723764	0.0547548	0.0479592	0.048455	0.0385974	0.0256579	0.0131633	0.0244212	0.0188781	Cluster R-1	-1.87418	1.33984	-1.20841
KLERPPETPTVDPTVKYER;79.966332@T:8	CHD4_MOUSE	Chromodomain-helicase-DNA-binding protein 4	T696	Cluster4	0.0222335	0.029568	0.0817557	0.0922664	0.0216468	0.0219589	0.0174157	0.0225203	0.0971959	0.122252	0.190498	0.170942	0.044388	0.0312904	0.0264351	0.00763328	Cluster R-2	1.36306	0.393611	-2.40408
HFSTLKDDDLVEFSDLESEDDERPR;79.966331@S:14,79.966331@S:18	CHD8_MOUSE	Chromodomain-helicase-DNA-binding protein 8	S1422,S1426	Cluster1	0.253213	0.164139	0.131791	0.212052	0.017917	0.00585	0.00506093	0.00509868	0.0544053	0.0361633	0.0467574	0.0531224	0.00395757	0.00373955	0.00134937	0.00538315	Cluster R-2	-1.99887	-1.23338	-3.72229
SGSAASMAEEEASAVTTAAAQFTK;79.966331@S:3,79.966331@S:6	CHD8_MOUSE	Chromodomain-helicase-DNA-binding protein 8	S2222,S2225	Cluster1	0.420367	0.0986063	0.287	0.113391	0.00671962	0.00671962	0.00671962	0.00671962	0.00671962	0.00671962	0.00671962	0.00671962	0.00671962	0.00671962	0.00671962	0.00671962	Cluster R-4	-5.09611	0	0
DLMQTLPSPR;79.966331@S:8	CTF18_MOUSE	Chromosome transmission fidelity protein 18 homolog	S156	Cluster1	0.582712	0.23953	0.0334673	0.00701192	0.00701192	0.00701192	0.00701192	0.00701192	0.00701192	0.00701192	0.00701192	0.00701192	0.0432105	0.00701192	0.0239497	0.00701192	Cluster R-4	-4.94294	1.53331	1.53331
RRTFSYDEIHGQDSGAEDSIAK;79.966332@T:3,79.966331@S:5	KIF4_MOUSE	Chromosome-associated kinesin KIF4	T800,S802	Cluster1	0.101941	0.0951201	0.253439	0.288749	0.0126391	0.0031865	0.0031865	0.0031865	0.03607	0.0518337	0.104675	0.0168615	0.0031865	0.0110451	0.0116932	0.0031865	Cluster R-1	-1.81952	0.391112	-2.84688
TGSSPTQGIVNK;79.966331@S:4	JIP3_MOUSE	C-Jun-amino-terminal kinase-interacting protein 3	S366	Cluster3	0.00144058	0.00144058	0.00144058	0.00144058	0.0189713	0.0231221	0.0257469	0.0145193	0.0102317	0.00144058	0.0389347	0.00579718	0.181682	0.226963	0.209794	0.237035	Cluster R-4	3.29108	3.37671	3.92285
TGSSPTQGIVNK;79.966332@T:6	JIP3_MOUSE	C-Jun-amino-terminal kinase-interacting protein 3	T368	Cluster3	0.00132693	0.00132693	0.00132693	0.00132693	0.0173258	0.0240813	0.0203459	0.0115763	0.0465926	0.0394352	0.0323722	0.0149795	0.167348	0.209058	0.193243	0.218335	Cluster R-3	4.6513	3.42571	2.56263
QRSASQSSLDKLDQELK;79.966331@S:5,79.966331@S:8	JIP4_MOUSE	C-Jun-amino-terminal kinase-interacting protein 4	S730,S733	Cluster4	0.0409761	0.0343736	0.0447042	0.0339977	0.0270369	0.0180473	0.0397962	0.0312677	0.147364	0.142661	0.0506855	0.0456073	0.0704104	0.0683679	0.0941456	0.110559	Cluster R-2	1.32637	1.56427	-0.169549
SASQSSLDKLDQELK;79.966331@S:3	JIP4_MOUSE	C-Jun-amino-terminal kinase-interacting protein 4	S730	Cluster4	0.0405214	0.0361022	0.0757945	0.130854	0.0275035	0.0214897	0.0448587	0.0386849	0.0961215	0.117294	0.0775005	0.0686297	0.0485376	0.0566671	0.0638575	0.0555831	Cluster R-2	0.343985	0.761255	-0.678526
SASQSSLDKLDQELK;79.966331@S:3,79.966331@S:6	JIP4_MOUSE	C-Jun-amino-terminal kinase-interacting protein 4	S730,S733	Cluster4	0.0239471	0.0353931	0.0410645	0.048559	0.0173555	0.0197081	0.0337807	0.0319017	0.11622	0.168089	0.111395	0.0891065	0.0539278	0.0740946	0.0705872	0.0648699	Cluster R-2	1.70246	1.35861	-0.879731
SASQSSLDKLDQELK;79.966331@S:5,79.966331@S:6	JIP4_MOUSE	C-Jun-amino-terminal kinase-interacting protein 4	S732,S733	Cluster4	0.0260017	0.0361916	0.0410851	0.0446407	0.0171837	0.0194005	0.0301758	0.032597	0.11507	0.166425	0.110292	0.111133	0.0533939	0.0622938	0.0698884	0.0642278	Cluster R-2	1.76552	1.3301	-1.00953
SASQSSLDKLDQELK;79.966331@S:6	JIP4_MOUSE	C-Jun-amino-terminal kinase-interacting protein 4	S733	Cluster4	0.0168289	0.0177369	0.0197585	0.0158086	0.0405242	0.0343056	0.0756371	0.0643741	0.124333	0.112848	0.0654394	0.0685192	0.0835304	0.0754435	0.100396	0.0845169	Cluster R-3	2.4038	0.678664	-0.110027
SASQSSLDKLDQELKEQQK;79.966331@S:1,79.966331@S:6	JIP4_MOUSE	C-Jun-amino-terminal kinase-interacting protein 4	S728,S733	Cluster4	0.000549509	0.00197842	0.132471	0.136632	0.0152037	0.0191953	0.0180942	0.0147435	0.107335	0.121519	0.182943	0.216734	0.0127335	0.0143186	0.00266843	0.00288156	Cluster R-3	1.21034	-1.04428	-4.26895
SASQSSLDKLDQELKEQQK;79.966331@S:3,79.966331@S:6	JIP4_MOUSE	C-Jun-amino-terminal kinase-interacting protein 4	S730,S733	Cluster4	0.000671242	0.00155991	0.132927	0.137101	0.0152559	0.0192612	0.0181564	0.0147942	0.107704	0.121937	0.183572	0.217479	0.0127773	0.0143679	0.0022945	0.000142303	Cluster R-3	1.21195	-1.18948	-4.41415
DVDSRPEIQRLDT;79.966332@T:13	CKLF4_MOUSE	CKLF-like MARVEL transmembrane domain-containing protein 4	T208	Cluster4	0.00048505	0.00048505	0.00174247	0.00048505	0.0221936	0.0132606	0.0261276	0.0215049	0.162741	0.181369	0.200665	0.219936	0.0475288	0.0342096	0.0334187	0.0338472	Cluster R-3	7.90177	0.842665	-2.35956
TESRDVDSRPEIQR;79.966331@S:3	CKLF4_MOUSE	CKLF-like MARVEL transmembrane domain-containing protein 4	S194	Cluster4	0.0157932	0.000774098	0.000774098	0.000774098	0.0422137	0.0399807	0.0317515	0.0377208	0.102953	0.0970807	0.155125	0.122221	0.0866234	0.0849862	0.0888072	0.0924219	Cluster R-3	4.71984	1.2181	-0.436127
GILRTPDTIR;79.966332@T:5	CLH_MOUSE	Clathrin heavy chain 1	T394	Cluster4	0.010252	0.0231458	0.0428209	0.0424315	0.0313853	0.0270817	0.0443457	0.035096	0.103875	0.13457	0.104707	0.129327	0.0772263	0.0637234	0.0681268	0.0618848	Cluster R-3	1.99354	0.974373	-0.802165
GILRTPDTIRR;79.966332@T:5	CLH_MOUSE	Clathrin heavy chain 1	T394	Cluster4	0.0137565	0.0121222	0.0640469	0.064036	0.0305735	0.0358899	0.035317	0.0521291	0.0892352	0.103623	0.109567	0.126421	0.075918	0.0750085	0.0557102	0.0566456	Cluster R-2	1.47789	0.774528	-0.703851
FYYSSGSSSPTHAK;79.966331@S:7	CLD11_MOUSE	Claudin-11	S196	Cluster4	0.000250118	0.000250118	0.000250118	0.000250118	0.0147864	0.0223745	0.0203105	0.0186945	0.0898247	0.10569	0.102556	0.120742	0.115752	0.168185	0.097556	0.122528	Cluster R-3	8.05301	3.86794	0.876543
FYYSSGSSSPTHAK;79.966331@S:9	CLD11_MOUSE	Claudin-11	S198	Cluster4	0.000274056	0.000274056	0.000274056	0.000274056	0.0162016	0.0222448	0.0222544	0.0204837	0.0984217	0.115806	0.0823409	0.124915	0.12683	0.128258	0.106893	0.134255	Cluster R-3	8.05129	3.85992	0.878259
FYYSSGSSSPTHAK;79.966331@S:4,79.966331@S:8	CLD11_MOUSE	Claudin-11	S193,S197	Cluster3	0.00031743	0.00031743	0.00031743	0.00031743	0.0115841	0.00903159	0.0122358	0.00955217	0.0778101	0.0689638	0.101992	0.0884469	0.15094	0.149518	0.15929	0.159366	Cluster R-2	4.20425	3.68324	0.772393
FYYSSGSSSPTHAK;79.966331@S:4,79.966331@S:9	CLD11_MOUSE	Claudin-11	S193,S198	Cluster3	0.000317482	0.000317482	0.000317482	0.000317482	0.011586	0.00903307	0.0122378	0.00979015	0.0778229	0.0689751	0.102009	0.0880606	0.150964	0.149543	0.159316	0.159392	Cluster R-2	4.06281	3.99273	0.950737
FYYSSGSSSPTHAK;79.966331@S:5,79.966331@S:8	CLD11_MOUSE	Claudin-11	S194,S197orS198	Cluster3	0.000888765	0.00818446	0.0028806	0.00678306	0.0100518	0.0114499	0.0120474	0.012376	0.0769574	0.0975148	0.0811304	0.0897827	0.144193	0.154619	0.151516	0.139625	Cluster R-3	8.70948	2.72626	0.267175
FYYSSGSSSPTHAK;79.966331@S:5,79.966331@S:9	CLD11_MOUSE	Claudin-11	S194,S198	Cluster3	0.000935052	0.00752132	0.00359737	0.00716116	0.0105699	0.00292139	0.0125193	0.0129777	0.0866372	0.0764029	0.0718838	0.0861951	0.151703	0.162672	0.159407	0.146896	Cluster R-3	9.84045	2.61167	0.671195
FYYSSGSSSPTHAK;79.966331@S:8	CLD11_MOUSE	Claudin-11	S197	Cluster3	5.90447e-05	0.00020505	5.90447e-05	5.90447e-05	0.024491	0.0201028	0.0253671	0.0213251	0.0899393	0.0819688	0.0971308	0.0813448	0.132917	0.145709	0.137146	0.142177	Cluster R-3	8.58679	2.61175	0.235549
FYYSSGSSSPTHAK;79.966332@T:11	CLD11_MOUSE	Claudin-11	T200	Cluster3	5.90459e-05	0.000183983	5.90459e-05	5.90459e-05	0.0244915	0.0201032	0.0253676	0.0213255	0.0899412	0.0819705	0.0971329	0.0813465	0.132919	0.145712	0.137149	0.14218	Cluster R-3	9.92227	2.61167	0.671195
FYYSSGSSSPTHAK;79.966332@T:11,79.966331@Y:3	CLD11_MOUSE	Claudin-11	Y192,T200	Cluster3	0.000322697	0.000322697	0.000322697	0.000322697	0.0117763	0.00918143	0.0124388	0.00941946	0.0721755	0.070108	0.103685	0.0805398	0.153444	0.151999	0.161932	0.16201	Cluster R-3	7.98272	3.87772	0.946826
EADIDSSDESDVEEDVDQPSAHK;79.966331@S:6,79.966331@S:7,79.966331@S:10	CPSF2_MOUSE	Cleavage and polyadenylation specificity factor subunit 2	S419,S420,S423	Cluster4	0.00063633	0.0188102	0.0195921	0.0354338	0.0315214	0.00063633	0.00063633	0.00315906	0.24697	0.146908	0.259866	0.212786	0.00694371	0.00224289	0.00340293	0.0104547	Cluster R-3	3.54047	-0.641715	-5.23278
RPNEDSDEDEEKGAVVPPVHDIYR;79.966331@S:6	CSTF3_MOUSE	Cleavage stimulation factor subunit 3	S691	Cluster4	0.00298155	0.0252846	0.240698	0.180538	0.0162673	0.0342363	0.0109993	0.0210579	0.0571214	0.0590653	0.14802	0.191803	0.00298155	0.00298155	0.00298155	0.00298155	Cluster R-2	-1.60531	-1.03735	-4.33659
AVKRPNEDSDEDEEKGAVVPPVHDIYR;79.966331@S:9	CSTF3_MOUSE	Cleavage stimulation factor subunit 3	S691	Cluster1	0.00295054	0.00295054	0.308117	0.411503	0.0153717	0.00295054	0.00295054	0.00295054	0.0342205	0.03386	0.075883	0.09449	0.00295054	0.00295054	0.00295054	0.00295054	Cluster R-3	0.0207394	-2.79132	-5.25686
FSFRSQEDLNEPIKR;79.966331@S:5	CLAP1_MOUSE	CLIP-associating protein 1	S1193	Cluster1	0.0592564	0.05523	0.159281	0.169063	0.022704	0.000400256	0.0276098	0.0251194	0.0697277	0.0892839	0.121394	0.143912	0.0221125	0.020722	0.0137832	0.000400256	Cluster R-2	-0.0616107	-0.411418	-2.89565
SRSDIDVNAAASAK;79.966331@S:1	CLAP1_MOUSE	CLIP-associating protein 1	S598orS600	Cluster4	0.00567849	0.00208969	0.0201121	0.0239977	0.0118563	0.012479	0.0179353	0.0167321	0.101035	0.117976	0.113276	0.0803424	0.107353	0.11325	0.142741	0.113146	Cluster R-2	2.99165	3.01359	0.207594
SRSDIDVNAAASAK;79.966331@S:3	CLAP1_MOUSE	CLIP-associating protein 1	S600	Cluster4	0.0052961	0.00465408	0.029068	0.0170631	0.0160093	0.0183491	0.019392	0.0164685	0.0918399	0.104554	0.106583	0.108551	0.105538	0.121321	0.114278	0.121035	Cluster R-2	2.8754	2.7185	0.167437
SRSDIDVNAAAGAK;79.966331@S:3	CLAP2_MOUSE	CLIP-associating protein 2	S376	Cluster3	0.00148289	0.00185139	0.00691624	0.00522825	0.0157324	0.0205253	0.0195877	0.0211309	0.102535	0.0876413	0.0644929	0.0765801	0.136938	0.149527	0.132805	0.157025	Cluster R-3	4.4218	2.83809	0.885283
SRSDIDVNAAAGAK;79.966331@S:1	CLAP2_MOUSE	CLIP-associating protein 2	S374	Cluster4	0.0016507	0.00129963	0.00705852	0.00479266	0.0224433	0.0181177	0.0195121	0.0218766	0.0987814	0.0757421	0.0716091	0.0711166	0.166804	0.122545	0.157757	0.138893	Cluster R-3	4.41956	2.90432	0.798888
SSSSSQESLNRPFSSK;79.966331@S:3	CLAP2_MOUSE	CLIP-associating protein 2	S331	Cluster4	0.000213982	0.000213982	0.000213982	0.000918233	0.0232698	0.0235866	0.0311336	0.0252395	0.149591	0.147638	0.193023	0.169791	0.0550189	0.055501	0.0563759	0.0682705	Cluster R-3	8.72471	1.18782	-1.48888
SSSSSQESLNRPFSSK;79.966331@S:5	CLAP2_MOUSE	CLIP-associating protein 2	S333	Cluster4	0.000210871	0.000210871	0.000210871	0.000791775	0.01892	0.0224992	0.0341694	0.0248725	0.159903	0.145492	0.190217	0.167322	0.0542189	0.054694	0.058991	0.0672778	Cluster R-3	8.86238	1.22714	-1.49509
KISPPSYAR;79.966331@S:3	CLASR_MOUSE	CLK4-associating serine/arginine rich protein	S285	Cluster4	0.000495634	0.000495634	0.000495634	0.000495634	0.0351469	0.0332762	0.0339795	0.0377882	0.139256	0.189106	0.131586	0.177403	0.0597666	0.0659633	0.0455964	0.0491493	Cluster R-3	8.3286	0.653228	-1.53147
IRKPEPLDESDNDF;79.966331@S:10	CLUA1_MOUSE	Clusterin-associated protein 1	S409	Cluster1	0.0399418	0.0322207	0.160323	0.18531	0.025153	0.0267235	0.0340783	0.0343124	0.077449	0.0810725	0.0973083	0.115729	0.0162469	0.0332478	0.0177475	0.0231356	Cluster R-2	-0.16921	-0.412201	-2.03955
SYSIQYSDQGVAWKPYRQKSSMVDK;79.966331@S:3,79.966331@S:7,79.966331@S:20,79.966331@S:21,79.966331@Y:16	FA5_MOUSE	Coagulation factor V light chain	S2117,Y2126,S2130,S2131,S2111orY2112orS2113	Cluster1	0.0779516	0.157141	0.0774388	0.198614	0.0150183	0.0257389	0.013121	0.0305064	0.0437887	0.0886247	0.0587661	0.122249	0.0183006	0.0246337	0.0152822	0.0328257	Cluster R-2	-0.705599	0.109555	-1.78353
APPVPGAVSGGSGEVDELFDVK;79.966331@S:12	COPE_MOUSE	Coatomer subunit epsilon	S13	Cluster1	0.231488	0.153512	0.114723	0.193683	0.00948541	0.000461464	0.0117341	0.000461464	0.0498007	0.0518258	0.062761	0.0495918	0.0231834	0.0175583	0.0166507	0.0130795	Cluster R-1	-1.69623	1.67023	-1.60235
APPVPGAVSGGSGEVDELFDVK;79.966331@S:9	COPE_MOUSE	Coatomer subunit epsilon	S10	Cluster1	0.221846	0.133962	0.165231	0.138754	0.0105331	0.00530716	0.0139778	0.0138465	0.052458	0.0582485	0.0627875	0.0523193	0.0218645	0.0170065	0.0171469	0.0147105	Cluster R-1	-1.54688	0.695826	-1.67477
LKGQEDSLASAVDATTGQEACDSD;57.021465@C:21,79.966331@S:23	CCD12_MOUSE	Coiled-coil domain-containing protein 12	S165	Cluster1	0.0409564	0.0500219	0.361256	0.17184	0.00258181	0.00467822	0.00684856	0.0103026	0.0754915	0.0577407	0.132853	0.0608537	0.0100004	0.00567321	0.00415391	0.00474761	Cluster R-2	-0.932694	0.00965594	-3.73375
SAYQDYDSDSDVPEELKR;79.966331@S:10	CC132_MOUSE	Coiled-coil domain-containing protein 132	S561	Cluster4	0.0354644	0.000855017	0.0611151	0.0791679	0.0186659	0.0189315	0.0374388	0.0411638	0.14186	0.158007	0.110178	0.103856	0.0403696	0.0515876	0.0546862	0.0466532	Cluster R-2	1.54099	0.734206	-1.41067
SYASSSTDEDPAEPEDLEHFEETVAK;79.966331@S:6	CC136_MOUSE	Coiled-coil domain-containing protein 136	S830	Cluster4	0.0834057	0.036567	0.0596193	0.0237016	0.0282602	0.0191783	0.0348992	0.0325545	0.0434168	0.447898	0.081413	0.034356	0.00984531	0.0248197	0.0189192	0.021146	Cluster R-3	1.57833	-0.620518	-3.02213
SYASSSTDEDPAEPEDLEHFEETVAK;79.966332@T:7	CC136_MOUSE	Coiled-coil domain-containing protein 136	S830orT831	Cluster4	0.0754691	0.038278	0.0699985	0.0279287	0.0396102	0.029532	0.0431139	0.0377142	0.0578766	0.354441	0.0993095	0.0367649	0.0164532	0.0292172	0.020221	0.0240719	Cluster R-3	1.37336	-0.737269	-2.6078
TMEGSDGHAMKVAMGMQK;15.994915@M:14,15.994915@M:16,79.966332@T:1,79.966331@S:5	CD158_MOUSE	Coiled-coil domain-containing protein 158	T716,S720	Cluster1	0.0789644	0.11912	0.140173	0.135052	0.0181871	0.015338	0.0189865	0.0142137	0.0849836	0.124603	0.103994	0.0766214	0.0195627	0.0180962	0.015236	0.0168694	Cluster R-2	-0.278562	0.0642564	-2.48366
VENMSSNQDGNDSDEFM;15.994915@M:4,15.994915@M:17,79.966331@S:13	CCD25_MOUSE	Coiled-coil domain-containing protein 25	S204	Cluster4	0.0278498	0.0340001	0.0514277	0.0335547	0.0243252	0.0320974	0.058506	0.0506167	0.155901	0.156086	0.14062	0.122227	0.025161	0.00248316	0.0404759	0.0446681	Cluster R-3	1.96898	-0.553611	-2.34953
VLQKPSVFGSDSDDDETSVSESLQR;79.966331@S:6,79.966331@S:10	CCD55_MOUSE	Coiled-coil domain-containing protein 55	S27,S31	Cluster1	0.197504	0.112735	0.246879	0.227174	0.000601743	0.000601743	0.00526595	0.00220679	0.0608258	0.037139	0.0631704	0.0246221	0.00529359	0.00371726	0.0116616	0.000601743	Cluster R-1	-2.07797	1.29397	-3.12624
SLSAPLHPEFEEVYR;79.966331@S:3	CCD92_MOUSE	Coiled-coil domain-containing protein 92	S194	Cluster1	0.00113414	0.161274	0.135695	0.11413	0.0206927	0.0163581	0.0214399	0.0320182	0.0820074	0.063199	0.0913415	0.0956485	0.0507204	0.0577325	0.0296663	0.0269429	Cluster R-1	-0.311423	0.866878	-1.00903
LLEDSESEDEAPPSRPR;79.966331@S:5,79.966331@S:7	CCD94_MOUSE	Coiled-coil domain-containing protein 94	S211,S213	Cluster4	0.00542877	0.00324095	0.022442	0.023746	0.031342	0.055358	0.0440372	0.0329495	0.160914	0.112925	0.131605	0.171374	0.0442269	0.0696759	0.0383047	0.0524297	Cluster R-3	3.39435	0.322132	-1.49505
SQRYSSVYGASVSDEDLK;79.966331@S:5	CHCH3_MOUSE	Coiled-coil-helix-coiled-coil-helix domain-containing protein 3, mitochondrial	S46orY49orS50orS51	Cluster3	0.00365987	0.00365987	0.00365987	0.00365987	0.053236	0.0512209	0.0732678	0.0743445	0.0565634	0.0583831	0.0467691	0.0480074	0.107244	0.150786	0.140403	0.125135	Cluster R-3	3.84055	1.05456	1.31989
SQRYSSVYGASVSDEDLK;79.966331@S:6	CHCH3_MOUSE	Coiled-coil-helix-coiled-coil-helix domain-containing protein 3, mitochondrial	S51	Cluster3	0.00352357	0.0728869	0.00352357	0.00352357	0.0469985	0.0501827	0.0707669	0.0768861	0.0490387	0.0517047	0.0523374	0.0668878	0.102495	0.117643	0.123867	0.107735	Cluster R-3	1.39818	0.883687	1.03819
MPMVTRRLR;15.994915@M:1,15.994915@M:3,79.966332@T:5	CHCH7_MOUSE	Coiled-coil-helix-coiled-coil-helix domain-containing protein 7	T5	Cluster1	0.0899791	0.0859701	0.237342	0.172805	0.0192299	0.0120621	0.0256484	0.013981	0.0507629	0.0659309	0.0878181	0.0789351	0.0257431	0.0127189	0.0118922	0.00918155	Cluster R-2	-1.04806	-0.252466	-2.25125
DLPSPLPTK;79.966331@S:4	CSDC2_MOUSE	Cold shock domain-containing protein C2	S48	Cluster4	0.000175066	0.000175066	0.00059549	0.000982249	0.0318306	0.0279365	0.0371274	0.0477322	0.128148	0.135404	0.08639	0.104422	0.0834999	0.0757978	0.143973	0.0958106	Cluster R-3	7.8807	1.46435	-0.187166
DLPSPLPTKR;79.966331@S:4	CSDC2_MOUSE	Cold shock domain-containing protein C2	S48	Cluster4	0.000341394	0.000341394	0.000341394	0.000341394	0.0329723	0.054925	0.0220917	0.0340365	0.176621	0.0987557	0.32667	0.1953	0.0292681	0.0149669	0.00742302	0.00560358	Cluster R-3	9.18955	-1.33069	-3.79957
LQPLTSVDSDNDFVTPKPR;79.966331@S:6	CND1_MOUSE	Condensin complex subunit 1	S1320	Cluster1	0.149742	0.157081	0.266813	0.278934	0.00366802	0.00254506	0.00298801	0.000427746	0.0599813	0.0248445	0.024156	0.0260168	0.000427746	0.00151919	0.000427746	0.000427746	Cluster R-2	-2.65887	-1.78068	-5.59012
LQPLTSVDSDNDFVTPKPR;79.966331@S:6,79.966331@S:9	CND1_MOUSE	Condensin complex subunit 1	S1320,S1323	Cluster1	0.175516	0.174453	0.280983	0.2675	0.00176451	0.00234229	0.000151775	0.000782973	0.0232307	0.0273528	0.0188805	0.0257329	0.000527304	0.000478341	0.000151775	0.000151775	Cluster R-2	-3.23846	-1.94519	-6.18416
VVFLSDESSEDELSAEMTEEETPKR;79.966331@S:5,79.966331@S:8,79.966331@S:9	CND1_MOUSE	Condensin complex subunit 1	S1358,S1361,S1362	Cluster1	0.178737	0.0618008	0.482701	0.244598	0.00106738	0.00106738	0.00106738	0.00106738	0.0161459	0.00106738	0.00534338	0.00106738	0.00106738	0.00106738	0.00106738	0.00106738	Cluster R-1	-5.35643	0	-2.46811
YICQGVNIFGSAEIIASVSVK;57.021465@C:3,79.966331@S:11,79.966331@S:19,79.966331@Y:1	CNTN5_RAT	Contactin-5	Y549,S559,S565orS567	Cluster4	0.00136449	0.00136449	0.00505567	0.00621009	0.0303041	0.0320234	0.0472307	0.038782	0.157402	0.157184	0.164828	0.128721	0.0736404	0.0510588	0.0485334	0.0562969	Cluster R-3	5.44144	0.62977	-1.40571
SPPREGSQGELTPANSQSR;79.966331@S:1	CSN1_MOUSE	COP9 signalosome complex subunit 1	S448	Cluster4	0.000789322	0.000789322	0.000789322	0.000789322	0.0207605	0.0142695	0.0068778	0.0125512	0.164296	0.177196	0.162575	0.128673	0.0657852	0.0689974	0.0733927	0.101468	Cluster R-3	7.64678	2.50736	-1.03101
SPPREGSQGELTPANSQSR;79.966331@S:7	CSN1_MOUSE	COP9 signalosome complex subunit 1	S454	Cluster4	0.000822919	0.000822919	0.000822919	0.000822919	0.0144494	0.0162002	0.0167794	0.0119063	0.145735	0.173591	0.160149	0.135024	0.0606563	0.0724966	0.078061	0.111661	Cluster R-3	7.54444	2.44401	-0.928436
SPSPGRREEDGDELAR;79.966331@S:3	HEM6_MOUSE	Coproporphyrinogen-III oxidase, mitochondrial	S101	Cluster4	0.000870344	0.000870344	0.000870344	0.000870344	0.0421422	0.0444582	0.0405825	0.040529	0.0834579	0.122942	0.163071	0.117173	0.112885	0.0825456	0.0819748	0.0647579	Cluster R-3	7.12706	1.0287	-0.508181
HRPSFTR;79.966331@S:4	COBL1_MOUSE	Cordon-bleu protein-like 1	S313	Cluster3	0.000940507	0.000940507	0.000940507	0.000940507	0.0123049	0.013338	0.0105148	0.0113404	0.0564066	0.0702067	0.0490868	0.0820464	0.169569	0.163004	0.17679	0.181631	Cluster R-3	6.0983	3.86273	1.42272
RQSSLTFQSSDPEHVR;79.966331@S:3	COBL1_MOUSE	Cordon-bleu protein-like 1	S1214	Cluster3	0.00258429	0.00163319	0.00435678	0.0178423	0.0173506	0.0211248	0.0361191	0.0277945	0.0904978	0.0944865	0.0800565	0.0608593	0.133958	0.139432	0.118481	0.153423	Cluster R-2	3.70676	2.52567	-0.534866
RQSSLTFQSSDPEHVR;79.966331@S:4	COBL1_MOUSE	Cordon-bleu protein-like 1	S1215	Cluster3	0.000333969	0.00205458	0.00441533	0.00200564	0.0182373	0.0222044	0.0379651	0.029215	0.0951229	0.0925327	0.0667234	0.0727564	0.140804	0.146559	0.124537	0.144534	Cluster R-3	4.63002	2.72734	-0.445789
TLSSPTGTETNPPK;79.966331@S:3	COBL1_MOUSE	Cordon-bleu protein-like 1	S896	Cluster3	0.00243396	0.00243396	0.00243396	0.00243396	0.00243396	0.00243396	0.00243396	0.00243396	0.00243396	0.00243396	0.00243396	0.00243396	0.290422	0.199547	0.257259	0.223564	Cluster R-3	5.79749	3.66082	0.237956
TLSSPTGTETNPPK;79.966331@S:4	COBL1_MOUSE	Cordon-bleu protein-like 1	S897	Cluster3	0.0021034	0.0021034	0.0111476	0.0100091	0.0021034	0.0021034	0.0021034	0.0021034	0.057195	0.0413624	0.00825868	0.0204588	0.250979	0.172447	0.22232	0.193202	Cluster R-3	3.51515	0.618352	-1.80996
ITVEKDPDSALGISDGETSPSSK;79.966331@S:14,79.966332@T:18	COBL1_MOUSE	Cordon-bleu protein-like 1	S546,T550	Cluster4	0.0022056	0.0022056	0.0339767	0.0022056	0.0172627	0.0159098	0.0157364	0.0146229	0.138068	0.15182	0.105672	0.134474	0.101835	0.0831266	0.0747083	0.106171	Cluster R-3	3.62492	2.41297	0.742606
ITVEKDPDSALGISDGETSPSSK;79.966332@T:18,79.966331@S:19	COBL1_MOUSE	Cordon-bleu protein-like 1	T550,S551	Cluster4	0.00218991	0.00218991	0.00218991	0.01485	0.0145917	0.0141308	0.0154929	0.0145853	0.137086	0.156161	0.103517	0.133618	0.0996057	0.0857517	0.0766723	0.127368	Cluster R-3	5.21468	2.37024	0.766321
QDSNPKPKPSNEITR;79.966331@S:3	COBL1_MOUSE	Cordon-bleu protein-like 1	S794	Cluster4	0.00196238	0.00196238	0.00196238	0.00196238	0.0104133	0.00741693	0.0118061	0.0110714	0.0851084	0.106101	0.121946	0.123422	0.159298	0.141969	0.107489	0.106109	Cluster R-3	3.09841	1.40183	0.0553585
QSSLTFQSSDPEHVR;79.966331@S:3	COBL1_MOUSE	Cordon-bleu protein-like 1	S1215	Cluster4	0.0208655	0.00110156	0.0225202	0.0116357	0.04366	0.0235845	0.0233506	0.0286153	0.111749	0.098341	0.23234	0.199234	0.0613013	0.0573963	0.0339392	0.0303656	Cluster R-4	0	6.63972	6.63972
STSVDDTDKSSSEAIMVR;15.994915@M:16,79.966331@S:3	COBL1_MOUSE	Cordon-bleu protein-like 1	S366	Cluster4	0.0078789	0.00511868	0.0215938	0.0112117	0.0377679	0.0327994	0.0441966	0.039506	0.08516	0.0645098	0.134366	0.108255	0.126341	0.102979	0.0946665	0.0836498	Cluster R-1	2.32712	6.63972	2.72063
AASADSTTEGTPTDGFTVLSTK;79.966331@S:3	H2AY_MOUSE	Core histone macro-H2A.1	S170orS173orT174	Cluster4	0.00429787	0.00336262	0.0975436	0.12988	0.016485	0.0219927	0.0247001	0.0279799	0.0918912	0.0976788	0.184855	0.22283	0.0240499	0.0240125	0.0125666	0.0158733	Cluster R-3	1.34517	-0.252861	-2.96477
AASADSTTEGTPTDGFTVLSTK;79.966331@S:3,79.966331@S:6	H2AY_MOUSE	Core histone macro-H2A.1	S170,S173	Cluster4	0.0201492	0.0246383	0.0730834	0.0787335	0.0165502	0.0249755	0.0261812	0.0248795	0.142672	0.144937	0.148694	0.128001	0.0343654	0.0359696	0.0372766	0.0388933	Cluster R-2	1.52118	0.662076	-1.94552
AASADSTTEGTPTDGFTVLSTK;79.966331@S:6	H2AY_MOUSE	Core histone macro-H2A.1	S173	Cluster4	0.000975807	0.0123485	0.0923794	0.095362	0.043726	0.030152	0.0439619	0.0356127	0.104814	0.0699288	0.190523	0.123749	0.0496377	0.0309866	0.0463633	0.0294786	Cluster R-3	1.28221	0.0280568	-1.64403
AASADSTTEGTPTDGFTVLSTK;79.966332@T:11	H2AY_MOUSE	Core histone macro-H2A.1	T178	Cluster4	0.000710591	0.00595886	0.0965451	0.100404	0.0150884	0.018326	0.0243139	0.0231647	0.148046	0.140526	0.172798	0.192087	0.0178106	0.021029	0.0110052	0.0121888	Cluster R-3	1.68222	-0.382966	-3.39697
NLTANDPSQDYVASDCEEDPEVEFLK;57.021465@C:16,79.966331@S:14	CIR1_MOUSE	Corepressor interacting with RBPJ 1	S202	Cluster1	0.184344	0.141754	0.167079	0.116581	0.0209562	0.0149519	0.0199934	0.0268537	0.0590487	0.0483329	0.0818595	0.0463797	0.0243827	0.0168173	0.0156603	0.0150068	Cluster R-1	-1.37177	-0.203517	-1.71306
LGNREDPLPQDSFEGVDEDEWD;79.966331@S:12	CORO7_MOUSE	Coronin-7	S433	Cluster1	0.163409	0.101714	0.145741	0.127314	0.035984	0.0187677	0.0350219	0.0266212	0.062093	0.0530017	0.0659509	0.0600177	0.0309515	0.0225498	0.0279708	0.0228917	Cluster R-1	-1.15867	-0.157407	-1.20779
TQYNQVPSEDFERAPQSPTLAPAK;79.966331@S:8	CXAR_MOUSE	Coxsackievirus and adenovirus receptor homolog	S323	Cluster1	0.0489516	0.0560991	0.164906	0.139692	0.0220283	0.0213465	0.0259815	0.0308162	0.0713116	0.0900174	0.104869	0.0989956	0.0333611	0.0342735	0.0282221	0.0291285	Cluster R-2	-0.165727	0.319271	-1.5469
TQYNQVPSEDFERAPQSPTLAPAK;79.966332@T:19	CXAR_MOUSE	Coxsackievirus and adenovirus receptor homolog	S332orT334	Cluster1	0.0503119	0.0521031	0.169489	0.143574	0.0199788	0.0219397	0.0267035	0.0316971	0.0733511	0.0904164	0.0997764	0.098602	0.0359	0.0265776	0.029642	0.0299379	Cluster R-2	-0.198199	0.282964	-1.56901
LAVEALSSLDGDLSGR;79.966331@S:8	KCRB_MOUSE	Creatine kinase B-type	S164	Cluster1	0.167945	0.136967	0.172269	0.190331	0.0161165	0.0119338	0.0195878	0.0116194	0.0386804	0.0374963	0.0467394	0.0947993	0.014882	0.00532019	0.0196748	0.0156387	Cluster R-1	-1.61635	-0.094104	-1.97148
LGSPHRRPLSVDK;79.966331@S:10	CRTC1_MOUSE	CREB-regulated transcription coactivator 1	S120	Cluster4	0.00664533	0.00205987	0.00762134	0.00621797	0.0595214	0.0126857	0.0768249	0.0562119	0.133743	0.0905914	0.187993	0.12082	0.0317698	0.169285	0.02008	0.0179301	Cluster R-3	4.56368	0.220064	-1.15713
SGSSSPDSEITELKFPSISQD;79.966331@S:1	PYRG1_MOUSE	CTP synthase 1	S571	Cluster1	0.150266	0.131973	0.239319	0.234971	0.00447422	0.000366689	0.00274363	0.00488927	0.0740022	0.0528239	0.0509933	0.0438138	0.00294177	0.00125961	0.00196893	0.00319305	Cluster R-2	-1.77122	-0.413805	-4.56501
SGSSSPDSEITELKFPSISQD;79.966331@S:3,79.966331@S:4	PYRG1_MOUSE	CTP synthase 1	S573orS574orS575,S574orS575	Cluster1	0.170738	0.140338	0.278656	0.238217	0.00152075	0.00152075	0.00152075	0.00152075	0.042829	0.0385032	0.0533801	0.0251732	0.00152075	0.00152075	0.00152075	0.00152075	Cluster R-2	-2.3725	0	-4.71612
SGSSSPDSEITELKFPSISQD;79.966331@S:4,79.966331@S:5	PYRG1_MOUSE	CTP synthase 1	S574,S575	Cluster1	0.165625	0.142343	0.270312	0.231083	0.0014752	0.00560588	0.0014752	0.0014752	0.0666132	0.0314152	0.053829	0.0228474	0.0014752	0.0014752	0.0014752	0.0014752	Cluster R-2	-2.21187	-0.76555	-4.88786
SGSSSPDSEITELKFPSISQD;79.966331@S:5	PYRG1_MOUSE	CTP synthase 1	S575	Cluster1	0.195508	0.0885461	0.237681	0.217524	0.00431482	0.00586555	0.00480884	0.00466443	0.0477057	0.0463159	0.0742958	0.0532675	0.00807889	0.00678086	0.00384665	0.000797152	Cluster R-2	-1.73822	-0.0110595	-3.50605
SGSSSPDSEITELKFPSISQD;79.966331@S:5,79.966331@S:8	PYRG1_MOUSE	CTP synthase 1	S575,S578	Cluster1	0.205207	0.120749	0.288641	0.228691	0.00445843	0.000953039	0.000953039	0.000953039	0.0352764	0.0354529	0.0270671	0.0477863	0.000953039	0.000953039	0.000953039	0.000953039	Cluster R-2	-2.53419	-0.940752	-5.25509
DLSPTLLDNSAAK;79.966331@S:3	CT2NL_MOUSE	CTTNBP2 N-terminal-like protein	S488	Cluster4	0.0189518	0.0108071	0.00402483	0.00393942	0.0231968	0.01711	0.023939	0.0290583	0.149171	0.141867	0.178149	0.25911	0.043687	0.0279574	0.0341558	0.0348746	Cluster R-3	4.27101	0.592352	-2.37216
AACSASGACYSLHHATFKR;57.021465@C:3,57.021465@C:9,79.966331@S:4,79.966332@T:16,79.966331@Y:10	CLC14_MOUSE	C-type lectin domain family 14 member A	S32,Y38,T44	Cluster3	0.000946143	0.000946143	0.000946143	0.000946143	0.000946143	0.00904577	0.000946143	0.000946143	0.0473531	0.104212	0.0731072	0.103896	0.0996192	0.124319	0.197499	0.234325	Cluster R-2	6.43992	5.78606	0.996981
GAGVPPSKSKK;79.966331@S:7,79.966331@S:9	CUL1_MOUSE	Cullin-1	S70,S72	Cluster3	0.00246911	0.00246911	0.00246911	0.00246911	0.00246911	0.0175785	0.00941177	0.00246911	0.111212	0.0929703	0.0327102	0.0508124	0.170426	0.169011	0.18224	0.148814	Cluster R-2	4.86446	4.3923	1.22063
SLSPPWEQDRR;79.966331@S:3	CTGE5_MOUSE	Cutaneous T-cell lymphoma-associated antigen 5 homolog	S573	Cluster1	0.0423027	0.0552668	0.234668	0.212972	0.00511023	0.00499681	0.00544329	0.00432239	0.116242	0.0612271	0.200266	0.0367425	0.00335652	0.00666649	0.0093652	0.00105207	Cluster R-2	-0.395518	0.0406261	-4.34181
SSAQHALNSMSR;15.994915@M:10,79.966331@S:9	CXCR4_MOUSE	C-X-C chemokine receptor type 4	S316	Cluster3	0.00280518	0.00280518	0.00280518	0.00280518	0.0145931	0.0150424	0.0142393	0.0178836	0.0553603	0.0604088	0.0438796	0.0279034	0.17029	0.212952	0.0891832	0.267043	Cluster R-2	4.06306	3.58178	1.9792
IGEGTYGVVYK;79.966331@Y:6	CDK3_MOUSE	Cyclin-dependent kinase 1	Y15	Cluster4	0.0223884	0.0212176	0.0382593	0.041515	0.0437771	0.0450281	0.0625787	0.0524777	0.166453	0.149234	0.117278	0.118084	0.0304762	0.0269572	0.037566	0.0267092	Cluster R-3	2.15907	-0.744159	-2.17875
MEITIRNSPYRR;15.994915@M:1,79.966331@S:8	CDK11_MOUSE	Cyclin-dependent kinase 11	S65	Cluster1	0.153656	0.144917	0.132484	0.129679	0.015186	0.0149639	0.0212211	0.0168499	0.0568617	0.0661148	0.0850036	0.115409	0.0124272	0.0146521	0.0125031	0.00807185	Cluster R-2	-0.794052	-0.517609	-2.76259
RGTSPRPPEGGLGYSQLGDDDLK;79.966332@T:3	CDK11_MOUSE	Cyclin-dependent kinase 11	T740	Cluster1	0.193073	0.23417	0.136166	0.0632287	0.00830744	0.00104594	0.00697816	0.0102526	0.0767112	0.070054	0.0270962	0.0560973	0.0142248	0.0327463	0.0309945	0.038854	Cluster R-1	-1.44626	2.13565	-0.977092
RGTSPRPPEGGLGYSQLGDDDLK;79.966332@T:3,79.966331@S:4	CDK11_MOUSE	Cyclin-dependent kinase 11	T740,S741	Cluster1	0.225619	0.228599	0.08967	0.0952714	0.00750304	0.00980897	0.008861	0.012687	0.0664493	0.0587592	0.0363432	0.0272727	0.0260074	0.0364034	0.0325568	0.0381887	Cluster R-1	-1.75913	1.77676	-0.503926
HLLTDLPLPPELPGGDPSPPDSPEPK;79.966331@S:18,79.966331@S:22	CDK12_MOUSE	Cyclin-dependent kinase 12	S677,S681	Cluster1	0.315254	0.22974	0.192158	0.154761	0.00103598	0.00103598	0.00103598	0.00103598	0.00103598	0.00575432	0.0241465	0.0688623	0.00103598	0.00103598	0.00103598	0.00103598	Cluster R-1	-3.1598	0	-4.58997
QRSLSPLGGRDESPVSHR;79.966331@S:3,79.966331@S:5,79.966331@S:13	CDK13_MOUSE	Cyclin-dependent kinase 13	S316,S318,S326	Cluster1	0.056636	0.046249	0.182987	0.197555	0.00865476	0.0103754	0.0146207	0.0120617	0.100332	0.0919791	0.121627	0.104534	0.0164155	0.0138092	0.0105594	0.0116048	Cluster R-3	2.70986	0.110528	-3.00805
RLPRSPSPYSR;79.966331@S:5,79.966331@S:7	CDK13_MOUSE	Cyclin-dependent kinase 13	S359,S361	Cluster1	0.00918462	0.010376	0.240035	0.0428256	0.066831	0.0206001	0.0240439	0.0263954	0.0953576	0.0519065	0.0172577	0.260622	0.0463757	0.0290949	0.0436443	0.0154488	Cluster R-2	-0.208164	0.196671	-2.9978
SLSPLGGRDESPVSHR;79.966331@S:1,79.966331@S:3,79.966331@S:11	CDK13_MOUSE	Cyclin-dependent kinase 13	S316,S318,S326	Cluster1	0.0450887	0.0533891	0.200486	0.204094	0.011151	0.0100674	0.0144442	0.0129881	0.0763325	0.0835016	0.134432	0.113247	0.0104593	0.0139628	0.00836984	0.00798657	Cluster R-2	0.491391	-0.0350237	-1.65966
GGDVSPSPYSSSSWR;79.966331@S:5	CDK13_MOUSE	Cyclin-dependent kinase 13	S384	Cluster4	0.0168579	0.00981464	0.031651	0.0514562	0.0316243	0.0142646	0.0237527	0.0130546	0.161646	0.151521	0.220539	0.184537	0.0257579	0.016205	0.0307196	0.0165983	Cluster R-2	-0.303874	-0.254655	-3.32097
SRKSPSPAGGGSSPYSR;79.966331@S:1,79.966331@S:6,79.966331@Y:15	CDK13_MOUSE	Cyclin-dependent kinase 13	S338,S343,Y352	Cluster4	0.00111485	0.00111485	0.0110491	0.0131217	0.00964496	0.00838492	0.00882178	0.0108128	0.189324	0.174055	0.157276	0.213653	0.0547455	0.048478	0.0489042	0.0494995	Cluster R-3	4.79775	2.42041	-1.8647
SRKSPSPAGGGSSPYSR;79.966331@S:4,79.966331@S:6,79.966331@Y:15	CDK13_MOUSE	Cyclin-dependent kinase 13	S341,S343,Y352	Cluster4	0.00111874	0.00111874	0.0136593	0.0113912	0.00992487	0.00946194	0.00885254	0.0104713	0.201909	0.204327	0.157824	0.156866	0.0608642	0.048647	0.0490747	0.0544891	Cluster R-3	4.72351	2.46056	-1.75849
RASLSEIGFGK;79.966331@S:3	CDK17_MOUSE	Cyclin-dependent kinase 17	S180	Cluster4	0.0111186	0.0101756	0.0370226	0.033433	0.0180336	0.0261511	0.0264528	0.0253157	0.137111	0.106644	0.211537	0.170572	0.0482143	0.0481966	0.0449298	0.0450923	Cluster R-3	2.77007	0.958254	-1.74719
RISMEDLNK;79.966331@S:3	CDK17_MOUSE	Cyclin-dependent kinase 17	S137	Cluster4	0.00718769	0.000766786	0.00910889	0.017495	0.00979199	0.0105143	0.0175155	0.0136252	0.146113	0.139788	0.165515	0.135363	0.0872959	0.0741203	0.0814121	0.0843865	Cluster R-2	4.08571	2.66908	-0.842581
RLSLPADIR;79.966331@S:3	CDK17_MOUSE	Cyclin-dependent kinase 17	S146	Cluster4	0.0126242	0.0168253	0.0147225	0.0390753	0.0193507	0.0219869	0.0400806	0.0216959	0.16163	0.127221	0.151601	0.149108	0.0628062	0.0500002	0.055455	0.055818	Cluster R-3	2.82416	1.11977	-1.39563
RLSLTLR;79.966331@S:3	CDK17_MOUSE	Cyclin-dependent kinase 17	S9	Cluster4	0.0188358	0.0187045	0.0923122	0.092919	0.0181287	0.0181268	0.000360638	0.014217	0.100808	0.0995976	0.204076	0.246673	0.0224017	0.0225419	0.0165479	0.0137496	Cluster R-2	1.54743	0.56575	-3.11341
RASLSDIGFGK;79.966331@S:3	CDK18_MOUSE	Cyclin-dependent kinase 18	S109	Cluster4	0.00187247	0.00187247	0.00859417	0.00187247	0.0195234	0.020856	0.0391758	0.0335128	0.0759725	0.121732	0.0787337	0.0992513	0.136796	0.125024	0.114257	0.120955	Cluster R-3	4.7244	2.13614	0.403792
IGEGTYGVVYK;79.966332@T:5,79.966331@Y:6	CDK1_MOUSE	Cyclin-dependent kinase 3	T14,Y15	Cluster4	0.0225308	0.0254607	0.0816618	0.0502051	0.021528	0.0287136	0.0282592	0.0264342	0.121119	0.2202	0.130347	0.18429	0.0125829	0.0137166	0.0164595	0.016492	Cluster R-3	2.36834	-0.771517	-2.458
IGEGTYGVVYK;79.966332@T:5	CDK3_MOUSE	Cyclin-dependent kinase 3	T14	Cluster4	0.0205639	0.0179185	0.0382334	0.038129	0.039257	0.048475	0.0458063	0.0506959	0.165055	0.162749	0.148541	0.116651	0.0333562	0.0249418	0.0251621	0.0244646	Cluster R-3	1.86674	-0.824586	-3.46869
ALQHSYLHKEESDAE;79.966331@S:12	CDK4_MOUSE	Cyclin-dependent kinase 4	S300	Cluster4	0.00335631	0.00380129	0.0085806	0.0110423	0.0411821	0.0488598	0.0647179	0.0743329	0.136162	0.143636	0.151745	0.174216	0.0331813	0.035245	0.0334027	0.0365396	Cluster R-3	4.49949	-0.727415	-2.13023
KPKQEEEEWTDDDLVDSL;79.966332@T:10	CCNH_MOUSE	Cyclin-H	T315	Cluster1	0.178005	0.148774	0.175585	0.206819	0.00961684	0.00832016	0.00755884	0.00983647	0.0764135	0.00275495	0.0764452	0.0647451	0.0155741	0.00741649	0.00648822	0.00564691	Cluster R-1	-1.6863	-0.00846171	-2.64926
QEEEEWTDDDLVDSL;79.966332@T:7	CCNH_MOUSE	Cyclin-H	T315	Cluster1	0.248952	0.149176	0.147368	0.16313	0.00113353	0.00113353	0.00113353	0.00113353	0.0802901	0.0634853	0.0815562	0.056975	0.00113353	0.00113353	0.00113353	0.00113353	Cluster R-2	-1.32776	0	-5.96029
RAVVVSPKEENK;79.966331@S:6	CCNK_MOUSE	Cyclin-K	S341	Cluster3	0.00128355	0.00128355	0.00128355	0.00128355	0.0115057	0.0129545	0.0180476	0.0138744	0.121099	0.094768	0.0220473	0.0286501	0.145099	0.132282	0.208198	0.186341	Cluster R-3	5.6982	3.57498	1.33381
EVKAEEKSPVSINVK;79.966331@S:8	CCNL1_MOUSE	Cyclin-L1	S358	Cluster4	0.000853381	0.000853381	0.00936135	0.0129	0.0325252	0.0441426	0.0659054	0.0434235	0.137819	0.137566	0.137155	0.14453	0.068979	0.0595617	0.0505398	0.0538855	Cluster R-3	4.53867	0.324841	-1.25774
AQGHSPVNGLLK;79.966331@S:5	CCNL2_MOUSE	Cyclin-L2	S366	Cluster4	0.00158891	0.00158891	0.00158891	0.00158891	0.0447974	0.0403035	0.0512025	0.0491622	0.12914	0.1837	0.110689	0.130144	0.064915	0.0624983	0.0632249	0.0638677	Cluster R-3	6.44485	0.456547	-1.12133
KAQGHSPVNGLLK;79.966331@S:6	CCNL2_MOUSE	Cyclin-L2	S366	Cluster4	0.000913419	0.000913419	0.000913419	0.000913419	0.0465677	0.0384945	0.0461859	0.0476644	0.13541	0.147978	0.200446	0.187534	0.0331252	0.0421936	0.0368311	0.0339161	Cluster R-3	7.52161	-0.292634	-2.20048
RSASADNLILPR;79.966331@S:2	CCNY_MOUSE	Cyclin-Y	S324	Cluster4	0.0123309	0.0120875	0.01607	0.0279302	0.0380952	0.0362693	0.0473833	0.0492815	0.10073	0.104747	0.0917151	0.0875047	0.0825844	0.0884885	0.1284	0.0763829	Cluster R-3	2.49126	1.13594	-0.0335425
RSASADNLILPR;79.966331@S:4	CCNY_MOUSE	Cyclin-Y	S326	Cluster4	0.0186418	0.0170015	0.0275349	0.0192985	0.0494139	0.0336295	0.0468701	0.0414832	0.113801	0.174113	0.0784788	0.074877	0.0653201	0.0683701	0.0868656	0.0843009	Cluster R-3	2.4196	0.830792	-0.53353
SASADNLILPR;79.966331@S:1	CCNY_MOUSE	Cyclin-Y	S324	Cluster4	0.00208252	0.00188112	0.0249709	0.0295385	0.0383687	0.0445036	0.039108	0.0401555	0.129674	0.128688	0.208897	0.200339	0.0324643	0.0332258	0.0253492	0.0207539	Cluster R-3	3.51313	-0.536369	-2.57815
SASADNLILPR;79.966331@S:3	CCNY_MOUSE	Cyclin-Y	S326	Cluster4	0.00245972	0.00184811	0.0215722	0.0255181	0.0332778	0.0363795	0.034583	0.0346899	0.114958	0.109466	0.302921	0.188496	0.0279391	0.0285336	0.0186591	0.018698	Cluster R-3	3.79985	-0.566242	-2.93152
GFGFGQGAGALVHSE;79.966331@S:14	CSRP1_MOUSE	Cysteine and glycine-rich protein 1	S192	Cluster4	0.058252	0.0537276	0.0665859	0.0608871	0.0205843	0.0216649	0.0278395	0.0322484	0.0978306	0.10778	0.115197	0.118565	0.0557781	0.060183	0.0482864	0.0545903	Cluster R-2	0.875704	1.09653	-1.00558
TPFTTSGSLENN;79.966331@S:6	CDO1_MOUSE	Cysteine dioxygenase type 1	S194	Cluster4	0.000722476	0.000722476	0.000722476	0.000722476	0.0634322	0.0599467	0.0618194	0.0509532	0.158411	0.0630438	0.0842766	0.0658075	0.107226	0.0845157	0.106077	0.0916003	Cluster R-3	7.00635	0.721614	0.0678119
TPFTTSGSLENN;79.966331@S:8	CDO1_MOUSE	Cysteine dioxygenase type 1	S196	Cluster4	0.000706724	0.000706724	0.00337846	0.000706724	0.0618719	0.0606937	0.0596088	0.0533524	0.153975	0.0727407	0.0795864	0.071743	0.104888	0.082673	0.103765	0.0896031	Cluster R-3	6.10334	0.693632	0.0109621
TPFTTSGSLENN;79.966332@T:5	CDO1_MOUSE	Cysteine dioxygenase type 1	T193	Cluster4	0.000713991	0.000713991	0.00336785	0.000713991	0.0625081	0.0613178	0.0612603	0.0500636	0.156551	0.0620699	0.0872293	0.0686445	0.105967	0.0835231	0.104832	0.0905245	Cluster R-3	6.08679	0.710702	0.0393367
FFDSEDEDFEILSL;79.966331@S:4	ATG4B_MOUSE	Cysteine protease ATG4B	S383	Cluster1	0.225945	0.187491	0.269358	0.116462	0.0164105	0.00962312	0.000747226	0.00435472	0.000747226	0.0656378	0.0916733	0.000747226	0.00856056	0.000747226	0.000747226	0.000747226	Cluster R-2	-2.3314	-1.52723	-3.87786
TLGLADSGQRSTM;15.994915@M:13,79.966332@T:12	CYBR1_MOUSE	Cytochrome b reductase 1	T289	Cluster4	0.000860545	0.000860545	0.0292414	0.0352175	0.0448575	0.0347529	0.0451246	0.0605262	0.142607	0.118019	0.181046	0.157542	0.0450463	0.0373973	0.0370056	0.0298953	Cluster R-3	3.17861	-0.310917	-2.00443
LSRTDLTDYLNR;79.966332@T:4	QCR1_MOUSE	Cytochrome b-c1 complex subunit 1, mitochondrial	T214	Cluster4	0.0524926	0.0524926	0.0524926	0.0524926	0.0524926	0.0524926	0.0524926	0.0524926	0.0524926	0.0524926	0.21261	0.0524926	0.0524926	0.0524926	0.0524926	0.0524926	Cluster R-3	0.817683	0	-0.817683
YSMGRTQVVSVMLPEDAEK;15.994915@M:3,15.994915@M:12,79.966331@S:2,79.966331@Y:1	C11B2_MESAU	Cytochrome P450 11B2, mitochondrial	Y81,S82	Cluster4	0.0523249	0.0439055	0.0403874	0.0449439	0.0309256	0.0266408	0.041093	0.0407637	0.0773956	0.0595508	0.131694	0.158152	0.0697271	0.061178	0.0734679	0.0478498	Cluster R-2	1.23308	0.855229	-0.758835
YSMGRTQVVSVMLPEDAEK;15.994915@M:3,15.994915@M:12,79.966332@T:6,79.966331@Y:1	C11B2_MESAU	Cytochrome P450 11B2, mitochondrial	T86,Y81orS82	Cluster4	0.052869	0.044362	0.0408073	0.0454112	0.0312472	0.0269178	0.0400462	0.0411876	0.0708747	0.0601701	0.133064	0.159796	0.0704522	0.0618142	0.0742319	0.0467485	Cluster R-2	1.20836	0.861325	-0.743196
ARTDSTSDGRPAWMR;79.966331@S:5	DYHC1_MOUSE	Cytoplasmic dynein 1 heavy chain 1	S4366	Cluster4	0.0201293	0.0259615	0.0078411	0.0280901	0.0114951	0.013406	0.0249134	0.016734	0.174796	0.17485	0.166113	0.175376	0.0375936	0.0383271	0.0439813	0.040392	Cluster R-3	3.07488	1.26824	-2.10825
ARTDSTSDGRPAWMR;79.966331@S:7	DYHC1_MOUSE	Cytoplasmic dynein 1 heavy chain 1	S4368	Cluster4	0.021222	0.0226769	0.0304204	0.0277225	0.0112572	0.0125856	0.0245227	0.0192064	0.152988	0.172562	0.163939	0.169509	0.0442843	0.0345903	0.0526497	0.0398634	Cluster R-2	2.69111	1.34277	-1.94301
ARTDSTSDGRPAWMR;79.966332@T:6	DYHC1_MOUSE	Cytoplasmic dynein 1 heavy chain 1	T4367	Cluster4	0.0230879	0.0163941	0.0330217	0.027085	0.0106793	0.0123712	0.0239959	0.0152182	0.152305	0.158442	0.158957	0.182908	0.0417861	0.0365679	0.0545634	0.0526174	Cluster R-2	2.71217	1.57521	-1.81454
TDSTSDGRPAWMR;15.994915@M:12,79.966331@S:3	DYHC1_MOUSE	Cytoplasmic dynein 1 heavy chain 1	S4366	Cluster4	0.0140664	0.0128623	0.0436032	0.0361185	0.0244804	0.0174656	0.0317679	0.0262529	0.148725	0.144575	0.209204	0.17538	0.0282425	0.0318284	0.0333908	0.0220363	Cluster R-3	2.28029	1.09269	0.802445
TDSTSDGRPAWMR;79.966331@S:3	DYHC1_MOUSE	Cytoplasmic dynein 1 heavy chain 1	S4366	Cluster4	0.00940693	0.00865382	0.0287848	0.0288698	0.0101714	0.00718324	0.0121748	0.0106282	0.152617	0.146353	0.263454	0.233264	0.0269204	0.0214284	0.0237172	0.016372	Cluster R-3	2.66815	0.208346	-2.55317
STALLKSLSAER;79.966331@S:1,79.966332@T:2,79.966331@S:7,79.966331@S:9	DYHC1_MOUSE	Cytoplasmic dynein 1 heavy chain 1	S3473,T3474,S3479,S3481	Cluster3	0.00325921	0.00325921	0.00325921	0.04486	0.0844243	0.035942	0.0597136	0.0369676	0.123641	0.0506007	0.0416476	0.0495266	0.16986	0.0628293	0.170036	0.0601744	Cluster R-3	3.39355	1.13899	-3.16947
KPASVSPTTPTSPTEGEAS;79.966331@S:12	DC1L1_MOUSE	Cytoplasmic dynein 1 light intermediate chain 1	S516	Cluster4	0.00090222	0.00090222	0.00090222	0.00090222	0.00370253	0.00521512	0.00282832	0.00090222	0.198296	0.200057	0.15353	0.193243	0.0577379	0.0622938	0.0695412	0.0490442	Cluster R-1	-1.49079	0.631667	-2.04291
KPASVSPTTPTSPTEGEAS;79.966331@S:6	DC1L1_MOUSE	Cytoplasmic dynein 1 light intermediate chain 1	S510	Cluster4	0.00122353	0.00122353	0.00122353	0.00122353	0.0091131	0.0239608	0.00996483	0.00558918	0.171978	0.157356	0.189458	0.176584	0.0727439	0.0614278	0.0589629	0.0579679	Cluster R-3	7.68979	4.23769	-1.64279
DFQEYVEPGEDFPASPQRR;79.966331@S:15	DC1L1_MOUSE	Cytoplasmic dynein 1 light intermediate chain 1	S207	Cluster1	0.233593	0.109944	0.157449	0.166616	0.00861012	0.00618293	0.0111452	0.0112683	0.0491463	0.0601915	0.0462697	0.0819377	0.0158445	0.0170935	0.0114955	0.0132125	Cluster R-3	7.1506	2.36842	-1.46952
EFQDYIEPEEGCQGSPQR;57.021465@C:12,79.966331@S:15	DC1L2_MOUSE	Cytoplasmic dynein 1 light intermediate chain 2	S194	Cluster1	0.0502461	0.056341	0.156455	0.175374	0.0171797	0.0112682	0.0259599	0.0216353	0.0910148	0.0816599	0.096632	0.0943485	0.0338379	0.0250126	0.0409954	0.0220393	Cluster R-2	-0.269731	0.680633	-1.57705
EFQDYIEPEEGCQGSPQRR;57.021465@C:12,79.966331@S:15	DC1L2_MOUSE	Cytoplasmic dynein 1 light intermediate chain 2	S194	Cluster1	0.0538643	0.115457	0.127074	0.142086	0.0165015	0.0166157	0.0235348	0.027715	0.0953292	0.0830021	0.103761	0.0856151	0.0275115	0.0291522	0.0277765	0.0250044	Cluster R-2	-0.253958	0.375449	-1.74836
KKSAPETLTLPDPEK;79.966331@S:3	PITC1_MOUSE	Cytoplasmic phosphatidylinositol transfer protein 1	S299	Cluster4	0.000260725	0.00104514	0.0169142	0.00566165	0.0320482	0.0297023	0.0640348	0.0603314	0.126119	0.111874	0.117988	0.124754	0.0895122	0.0875819	0.0700782	0.0620943	Cluster R-3	4.33126	0.732643	-0.636391
KKSAPETLTLPDPEK;79.966332@T:7	PITC1_MOUSE	Cytoplasmic phosphatidylinositol transfer protein 1	T303	Cluster4	0.000270259	0.000270259	0.0130153	0.00642605	0.0346725	0.0307884	0.0724804	0.0599476	0.110362	0.117719	0.113298	0.121307	0.0992106	0.083568	0.072798	0.0638659	Cluster R-3	4.53327	0.690865	-0.53448
SAPETLTLPDPEK;79.966331@S:1	PITC1_MOUSE	Cytoplasmic phosphatidylinositol transfer protein 1	S299	Cluster3	0.00412045	0.00521661	0.000834318	0.00272676	0.0259838	0.0282521	0.0458481	0.0467887	0.114459	0.143155	0.0407692	0.0251901	0.146557	0.0976933	0.154014	0.118392	Cluster R-3	4.64886	1.81464	0.67511
RGSRTPPK;79.966332@T:5	CBPC5_RAT	Cytosolic carboxypeptidase-like protein 5	T620	Cluster3	0.000123396	0.000123396	0.000123396	0.000123396	0.0696694	0.0784381	0.0960267	0.0964353	0.0464974	0.049135	0.0247001	0.0259813	0.144076	0.132515	0.128044	0.107987	Cluster R-3	8.21155	0.589951	1.80883
KGSSGNASEVSVACLTER;57.021465@C:14,79.966331@S:4	CYTSA_MOUSE	Cytospin-A	S386	Cluster4	0.0103499	0.00137837	0.00860679	0.0326084	0.0273435	0.0362348	0.0392155	0.0598642	0.0719862	0.167085	0.135484	0.211445	0.055608	0.0652449	0.0299081	0.0476381	Cluster R-3	3.46837	0.286565	-1.56249
KGSSGNASEVSVACLTER;57.021465@C:14,79.966331@S:8	CYTSA_MOUSE	Cytospin-A	S390	Cluster4	0.0158392	0.0013732	0.0108642	0.0432329	0.0306552	0.0313058	0.0412904	0.0643896	0.0880407	0.156976	0.139831	0.195106	0.0453809	0.0540846	0.0366113	0.0450185	Cluster R-3	3.02377	0.111375	-1.67919
KLGSSPTSSCNPTPTK;57.021465@C:10,79.966331@S:4	CYTSB_MOUSE	Cytospin-B	S132	Cluster4	0.00285047	0.00285047	0.00285047	0.00285047	0.0088727	0.0119812	0.0104061	0.0169412	0.23819	0.179797	0.0112945	0.0830253	0.0921097	0.080025	0.135601	0.120356	Cluster R-2	0.561729	0.534869	-2.48243
KLGSSPTSSCNPTPTK;57.021465@C:10,79.966331@S:5	CYTSB_MOUSE	Cytospin-B	S132orS133	Cluster4	0.0027374	0.0027374	0.0027374	0.0027374	0.00919944	0.0027374	0.00993254	0.0027374	0.224671	0.168368	0.0842505	0.0886332	0.088933	0.0767806	0.126019	0.106788	Cluster R-2	0.126326	0.317189	-2.31062
KLGSSPTSSCNPTPTK;57.021465@C:10,79.966332@T:7	CYTSB_MOUSE	Cytospin-B	T135	Cluster4	0.00277331	0.00277331	0.00277331	0.00277331	0.00277331	0.0107528	0.00891167	0.0135104	0.225254	0.167273	0.0853557	0.0807781	0.0797824	0.0843812	0.12361	0.106525	Cluster R-3	5.48966	3.15078	-0.259089
SSKGSPTGSSPNNASELSLASLTEK;79.966331@S:10	CYTSB_MOUSE	Cytospin-B	S360	Cluster4	0.0363919	0.0262749	0.10842	0.197077	0.0127603	0.0178445	0.0190886	0.0225182	0.103125	0.119709	0.119539	0.140833	0.0224521	0.022986	0.0132078	0.0177733	Cluster R-2	5.69165	4.01753	-0.505953
SSKGSPTGSSPNNASELSLASLTEK;79.966331@S:5	CYTSB_MOUSE	Cytospin-B	S355	Cluster4	0.0529061	0.0263009	0.134203	0.00600668	0.016405	0.0228665	0.023628	0.0279345	0.11255	0.162991	0.147966	0.174323	0.028845	0.0249244	0.0189688	0.0191804	Cluster R-3	5.65422	3.4553	-0.502683
SSKGSPTGSSPNNASELSLASLTEK;79.966331@S:5,79.966332@T:7	CYTSB_MOUSE	Cytospin-B	S355,T357	Cluster4	0.0436167	0.0294556	0.138408	0.144882	0.0155567	0.0162828	0.0233091	0.0234408	0.11303	0.104975	0.135085	0.14199	0.0199567	0.0164833	0.0162741	0.0172545	Cluster R-2	0.392288	0.0817009	-2.66063
SSKGSPTGSSPNNASELSLASLTEK;79.966332@T:7,79.966331@S:9	CYTSB_MOUSE	Cytospin-B	T357,S359	Cluster4	0.0401014	0.0361333	0.13336	0.142855	0.0169985	0.0196591	0.0258094	0.030183	0.111481	0.102389	0.131757	0.138492	0.019418	0.0177957	0.0161567	0.0174108	Cluster R-2	1.44606	0.017124	-2.70131
ELSVTISR;79.966331@S:3	CYTSB_MOUSE	Cytospin-B	S111	Cluster1	0.0786156	0.0757616	0.104286	0.0835129	0.0113826	0.016345	0.0186058	0.0160473	0.0782607	0.0736906	0.162211	0.190903	0.0257398	0.0170467	0.0230013	0.02459	Cluster R-2	0.474316	-0.167626	-2.82288
GSPTGSSPNNASELSLASLTEK;79.966331@S:7	CYTSB_MOUSE	Cytospin-B	S360	Cluster1	0.0730532	0.0839182	0.13679	0.108148	0.0159253	0.0117497	0.0247758	0.0185245	0.109057	0.094889	0.120137	0.114604	0.0305053	0.0159866	0.0225315	0.0194047	Cluster R-2	0.457943	-0.388424	-2.77392
SQSETSLLGR;79.966331@S:3	DACT3_MOUSE	Dapper homolog 3	S409	Cluster4	0.00655784	0.00135399	0.00135399	0.0393044	0.016863	0.0187103	0.0124358	0.0165863	0.165313	0.15751	0.156258	0.206747	0.0472064	0.054005	0.0394942	0.0602996	Cluster R-2	-0.881546	0	-3.97083
GIYASERPKSLGDASPSAPESVGAR;79.966331@S:10	DACT3_MOUSE	Dapper homolog 3	S165	Cluster1	0.00536858	0.00536858	0.36035	0.249252	0.00536858	0.00536858	0.00536858	0.00536858	0.00536858	0.0390272	0.134123	0.158193	0.00536858	0.00536858	0.00536858	0.00536858	Cluster R-3	3.8197	1.63773	-1.77062
VNQSALEAVTPSPSFQQR;79.966331@S:12	DP13A_MOUSE	DCC-interacting protein 13-alpha	S401	Cluster1	0.0777335	0.0655515	0.198042	0.255322	0.00395803	0.00754554	0.00647788	0.00609076	0.0791004	0.0778692	0.113964	0.0884161	0.00661657	0.00668098	0.000809783	0.0058218	Cluster R-2	-0.731495	-0.272489	-4.17244
YNPPVDATPDTR;79.966332@T:11,79.966331@Y:1	DCA11_MOUSE	DDB1- and CUL4-associated factor 11	Y91,T101	Cluster1	0.0324562	0.0375234	0.161558	0.0687141	0.054551	0.0479875	0.042302	0.0455541	0.0754814	0.096564	0.0604675	0.135943	0.0305857	0.0394746	0.0365638	0.0342736	Cluster R-3	0.295316	-0.434345	-1.38684
DSALQDTDDSDDDPVLIPGAR;79.966332@T:7,79.966331@S:10	DCAF6_MOUSE	DDB1- and CUL4-associated factor 6	T670,S673	Cluster4	0.0553335	0.00360686	0.28523	0.163802	0.00325591	0.00332102	0.00672757	0.000985904	0.0792382	0.0608254	0.189945	0.129972	0.00453864	0.0068651	0.000985904	0.00536714	Cluster R-2	-0.143178	0.313324	-4.69513
DQDSSDDERALEDWVSSETTALPRPR;79.966331@S:4,79.966331@S:5	DCAF8_MOUSE	DDB1- and CUL4-associated factor 8	S123,S124	Cluster1	0.311369	0.149192	0.25742	0.116941	0.00594426	0.000500468	0.000500468	0.000500468	0.061874	0.0300377	0.0352872	0.0273255	0.000500468	0.00160558	0.000500468	0.000500468	Cluster R-2	-2.43381	-1.26089	-5.63618
DQDSSDDERALEDWVSSETTALPRPR;79.966331@S:5	DCAF8_MOUSE	DDB1- and CUL4-associated factor 8	S123orS124	Cluster1	0.281662	0.213556	0.176306	0.134519	0.00109955	0.00109955	0.00109955	0.00109955	0.0487622	0.00855023	0.0884345	0.0394132	0.00109955	0.00109955	0.00109955	0.00109955	Cluster R-2	-2.12208	0	-5.39572
AVLPVTCHRDSFSR;57.021465@C:7,79.966331@S:13	DOCK7_MOUSE	Dedicator of cytokinesis protein 7	S2121	Cluster4	0.0220843	0.0278092	0.12305	0.111411	0.0105418	0.0107303	0.0141081	0.0140381	0.0112533	0.0683111	0.221763	0.323071	0.00587069	0.00546477	0.025787	0.00470627	Cluster R-2	1.13477	-0.24055	-3.8999
MNSLTFK;15.994915@M:1,79.966331@S:3	DOCK7_MOUSE	Dedicator of cytokinesis protein 7	S1382	Cluster4	0.00182437	0.00182437	0.00182437	0.00182437	0.0357411	0.0416683	0.0359278	0.0266166	0.159383	0.144949	0.123338	0.170157	0.0680203	0.0602625	0.0697756	0.0568627	Cluster R-3	6.35619	0.865101	-1.22968
MNSLTFKK;15.994915@M:1,79.966331@S:3	DOCK7_MOUSE	Dedicator of cytokinesis protein 7	S1382	Cluster4	0.000557726	0.000557726	0.0029546	0.000557726	0.0381278	0.0416426	0.0406009	0.0415015	0.125855	0.146388	0.139695	0.144512	0.0653212	0.0757316	0.0688948	0.0671022	Cluster R-3	6.90979	0.775285	-1.00611
SAVRPASLNLNR;79.966331@S:7	DOCK7_MOUSE	Dedicator of cytokinesis protein 7	S888	Cluster4	0.000691359	0.00428089	0.010902	0.0122768	0.0420322	0.0372213	0.0507655	0.066619	0.1237	0.11103	0.172608	0.196671	0.0541382	0.0438711	0.0378462	0.0353451	Cluster R-3	4.42331	-0.199854	-1.81889
SLSNSNPDISGTPTSPDDEVR;79.966331@S:5	DOCK7_MOUSE	Dedicator of cytokinesis protein 7	S900	Cluster4	0.00162963	0.00162963	0.00162963	0.013702	0.0232422	0.0251965	0.0264046	0.0330372	0.123853	0.162244	0.203526	0.293115	0.0360528	0.0201759	0.0180176	0.0165449	Cluster R-3	5.39586	-0.248809	-3.1079
SPSGSAFGSQENLR;79.966331@S:1	DOCK7_MOUSE	Dedicator of cytokinesis protein 7	S1420	Cluster4	0.00217352	0.0018425	0.00552525	0.000336025	0.027688	0.0315132	0.0427361	0.0331392	0.11987	0.165903	0.142695	0.159804	0.0732242	0.0697811	0.0519178	0.0718509	Cluster R-3	5.89623	0.981842	-1.14087
SPSGSAFGSQENLR;79.966331@S:3	DOCK7_MOUSE	Dedicator of cytokinesis protein 7	S1422	Cluster4	0.00202993	0.00189179	0.00549503	0.000331837	0.0273455	0.0311204	0.0422034	0.0327262	0.118376	0.163835	0.135333	0.159992	0.0881822	0.0689113	0.0512707	0.0709554	Cluster R-3	5.88858	1.06621	-1.04799
SRSLSNSNPDISGTPTSPDDEVR;79.966331@S:3	DOCK7_MOUSE	Dedicator of cytokinesis protein 7	S894orS896orS898	Cluster4	0.00235141	0.00235141	0.0127695	0.00235141	0.0550977	0.0498227	0.072542	0.0769009	0.0759411	0.197995	0.125042	0.118022	0.0468562	0.0412017	0.0113251	0.10943	Cluster R-3	4.70487	-0.284682	-1.30796
SRSLSNSNPDISGTPTSPDDEVR;79.966331@S:3,79.966331@S:5	DOCK7_MOUSE	Dedicator of cytokinesis protein 7	S896,S898	Cluster4	0.00484379	0.00565591	0.100239	0.0819952	0.0318796	0.0314452	0.0522602	0.0388243	0.13842	0.136354	0.140532	0.131453	0.0306419	0.0276091	0.0211525	0.0266939	Cluster R-3	1.5043	-0.54137	-2.36552
SRSLSNSNPDISGTPTSPDDEVR;79.966331@S:5,79.966331@S:7	DOCK7_MOUSE	Dedicator of cytokinesis protein 7	S898,S900	Cluster4	0.00428744	0.0052784	0.0967091	0.0791077	0.0307569	0.0303379	0.0494575	0.0374571	0.142688	0.131553	0.135583	0.125382	0.0311646	0.0529521	0.0199475	0.0273381	Cluster R-3	1.52959	-0.171698	-2.0261
TTVSGPSHSYQGSQDLSK;79.966331@S:9	DHR13_MOUSE	Dehydrogenase/reductase SDR family member 13	S353orY354	Cluster4	0.0016731	0.0016731	0.0016731	0.0016731	0.017213	0.0118467	0.0131711	0.0155337	0.130692	0.095576	0.125332	0.171348	0.102521	0.0896756	0.112321	0.108077	Cluster R-3	6.288	2.83647	-0.341945
SLEDLRAPK;79.966331@S:1	DEN1A_MOUSE	DENN domain-containing protein 1A	S592	Cluster4	0.000689546	0.000689546	0.000689546	0.000689546	0.0337302	0.0446203	0.0708223	0.056327	0.173344	0.131845	0.0943357	0.108323	0.070779	0.0594085	0.0744703	0.079236	Cluster R-3	7.52454	0.466215	-0.839045
YSSLDRDLIEYQER;79.966331@S:3	DEN2A_MOUSE	DENN domain-containing protein 2A	S544	Cluster1	0.104359	0.138639	0.132042	0.154485	0.0282516	0.0221941	0.0273942	0.0241581	0.0548363	0.0447484	0.0632233	0.0952891	0.0294946	0.0249461	0.0249306	0.0310081	Cluster R-1	-1.03679	0.11393	-1.22544
FNSYDISR;79.966331@S:3	DEN5A_MOUSE	DENN domain-containing protein 5A	S193	Cluster4	0.000877155	0.000877155	0.000877155	0.000877155	0.0270504	0.0348762	0.0310943	0.0347437	0.12777	0.133621	0.119013	0.120153	0.0844592	0.0980448	0.0868166	0.0988489	Cluster R-3	7.15649	1.52688	-0.443165
FNSYDISRDTLYVSK;79.966331@S:3	DEN5A_MOUSE	DENN domain-containing protein 5A	S193	Cluster1	0.131826	0.178014	0.0922473	0.107199	0.0191985	0.0168169	0.0332948	0.0203054	0.0694492	0.0716776	0.0658443	0.0850529	0.0273419	0.0232705	0.0362645	0.0221982	Cluster R-1	-0.802388	0.283501	-1.42077
LTVENSPKQETGITEGQGPVGEEEEK;79.966331@S:6	DENR_MOUSE	Density-regulated protein	S73	Cluster4	0.00241345	0.00241345	0.0371109	0.0219324	0.0339351	0.0419681	0.0756524	0.0596486	0.164321	0.123795	0.0862982	0.0837847	0.0803828	0.0558421	0.074072	0.0564304	Cluster R-3	2.84276	0.336727	-0.780607
WCNVQSTQEEFEELTTSQK;57.021465@C:2,79.966331@S:17	DCK_MOUSE	Deoxycytidine kinase	S74	Cluster1	0.368685	0.129779	0.176309	0.203846	0.00621298	0.00149175	0.0110398	0.0068961	0.00149175	0.0387494	0.0186772	0.0215432	0.00149175	0.00524478	0.00705074	0.00149175	Cluster R-1	-3.44886	-0.746881	-2.39675
SQSLLLR;79.966331@S:3	DEP1A_MOUSE	DEP domain-containing protein 1A	S513	Cluster4	0.000616241	0.000616241	0.000616241	0.00353356	0.0245402	0.0244539	0.0302569	0.031053	0.134007	0.107909	0.131103	0.147645	0.0924782	0.0981031	0.0804526	0.0926154	Cluster R-3	6.59599	1.72106	-0.517806
LGSPAGSPVLGISGR;79.966331@S:3,79.966331@S:7	DGKQ_MOUSE	Diacylglycerol kinase theta	S22,S26	Cluster4	0.0169457	0.0273492	0.0626616	0.0592247	0.0280869	0.0195525	0.0378087	0.0283323	0.14138	0.101647	0.151418	0.228249	0.0333579	0.054002	0.00581714	0.00416715	Cluster R-3	1.90577	-0.225084	-2.67736
IHRASDPGLPAEEPK;79.966331@S:5	PYR1_MESAU	Dihydroorotase	S1859	Cluster4	0.00134247	0.00144477	0.00215607	0.00250386	0.0389635	0.038751	0.0546735	0.0482109	0.150567	0.150671	0.150392	0.141931	0.0551448	0.0538568	0.0524713	0.0569194	Cluster R-3	6.31656	0.274132	-1.44248
RLSSFVTK;79.966331@S:3	PYR1_MESAU	Dihydroorotase	S1406	Cluster4	0.00483982	0.0020299	0.00563382	0.00240895	0.0332549	0.0277522	0.0435091	0.0356795	0.120305	0.127313	0.146487	0.142386	0.0819103	0.0840074	0.0735978	0.0688846	Cluster R-3	5.16896	1.13736	-0.798752
SSPSKHQPPPIR;79.966331@S:2	DPYL1_MOUSE	Dihydropyrimidinase-related protein 1	S521orS522	Cluster4	0.000468123	0.000468123	0.000468123	0.000468123	0.0353838	0.0228971	0.0142846	0.0110436	0.160846	0.146857	0.284658	0.294494	0.0110779	0.0127592	0.00335773	0.000468123	Cluster R-3	8.8876	-1.5957	-5.00267
TVTPASSAKTSPAKQQAPPVR;79.966331@S:6,79.966332@T:10	DPYL2_MOUSE	Dihydropyrimidinase-related protein 2	S517,T521	Cluster4	0.000771158	0.000771158	0.00284173	0.00334197	0.0200463	0.0165446	0.0106916	0.00952405	0.0927558	0.0994508	0.385182	0.338788	0.00794582	0.00397054	0.00324703	0.00412696	Cluster R-2	0.481717	-0.129691	-2.3494
TVTPASSAKTSPAKQQAPPVR;79.966332@T:1,79.966332@T:10,79.966331@S:11	DPYL2_MOUSE	Dihydropyrimidinase-related protein 2	T512,T521,S522	Cluster4	0.000881976	0.000881976	0.000881976	0.000881976	0.00994111	0.00713613	0.00567751	0.00436725	0.0970092	0.111575	0.442826	0.314413	0.000881976	0.000881976	0.000881976	0.000881976	Cluster R-3	6.88976	-1.55818	-5.56967
TVTPASSAKTSPAKQQAPPVR;79.966332@T:3,79.966331@S:11	DPYL2_MOUSE	Dihydropyrimidinase-related protein 2	T514,S522	Cluster4	0.000775687	0.000775687	0.00261285	0.00331651	0.0182297	0.0137741	0.010679	0.00887123	0.0933006	0.100264	0.387444	0.340778	0.0087743	0.00406316	0.00291594	0.00342529	Cluster R-3	8.0968	-2.94258	-8.0968
TVTPASSAKTSPAKQQAPPVR;79.966332@T:3,79.966332@T:10	DPYL2_MOUSE	Dihydropyrimidinase-related protein 2	T514,T521	Cluster4	0.000772412	0.000772412	0.00260182	0.0032999	0.0181003	0.0137819	0.010709	0.0115745	0.0929067	0.10066	0.385808	0.33934	0.00820208	0.00404601	0.00325232	0.00417303	Cluster R-3	6.94511	-1.42658	-5.58686
GLYDGPVCEVSVTPK;57.021465@C:8,79.966332@T:13	DPYL2_MOUSE	Dihydropyrimidinase-related protein 2	T509	Cluster1	0.056247	0.0906368	0.0871094	0.102684	0.015519	0.0239427	0.03521	0.0262597	0.128882	0.133368	0.103724	0.104164	0.0225728	0.0235602	0.0242704	0.0218506	Cluster R-3	6.9469	-1.46113	-5.5453
GGTPAGSTRGSPTRPNPPVR;79.966331@S:11	DPYL3_MOUSE	Dihydropyrimidinase-related protein 3	S522	Cluster4	0.000225183	0.000299983	0.00057184	0.000710241	0.0452145	0.0454767	0.0482924	0.0505095	0.139712	0.140957	0.177001	0.163964	0.0514016	0.0462277	0.0453285	0.0441078	Cluster R-3	8.42613	-0.0186021	-1.73252
GGTPAGSTRGSPTRPNPPVR;79.966331@S:7,79.966331@S:11	DPYL3_MOUSE	Dihydropyrimidinase-related protein 3	S518,S522	Cluster4	0.000386889	0.000386889	0.00203173	0.0034055	0.0307855	0.0265993	0.013478	0.0294053	0.0914442	0.271196	0.226264	0.191779	0.045435	0.0247081	0.0206647	0.0220303	Cluster R-3	6.97377	0.170392	-2.79048
GGTPAGSTRGSPTRPNPPVR;79.966332@T:3,79.966331@S:11	DPYL3_MOUSE	Dihydropyrimidinase-related protein 3	T514,S522	Cluster4	0.000243195	0.000243195	0.00213296	0.00155061	0.0253059	0.019107	0.0147812	0.030448	0.17544	0.206598	0.181941	0.249826	0.0236456	0.0337567	0.0127169	0.0222632	Cluster R-3	7.60851	0.0434399	-3.13899
GGTPAGSTRGSPTRPNPPVR;79.966332@T:8	DPYL3_MOUSE	Dihydropyrimidinase-related protein 3	T519	Cluster4	0.000220673	0.000289622	0.000540888	0.000768389	0.0393996	0.0509195	0.0492862	0.0510372	0.137063	0.134473	0.1621	0.174329	0.0510202	0.0492544	0.0460463	0.0532531	Cluster R-3	8.38424	0.066054	-1.60706
GSPTRPNPPVR;79.966331@S:2	DPYL3_MOUSE	Dihydropyrimidinase-related protein 3	S522	Cluster4	3.78818e-05	0.000584641	0.00020061	0.000357026	0.032217	0.0227306	0.0262863	0.0180573	0.173662	0.154512	0.179192	0.136637	0.0602327	0.059659	0.0656158	0.0700195	Cluster R-2	-0.668209	-0.230499	-1.86719
GMYDGPVFDLTTTPK;15.994915@M:2,79.966332@T:13	DPYL3_MOUSE	Dihydropyrimidinase-related protein 3	T509	Cluster1	0.198658	0.170782	0.0736166	0.0559072	0.0292255	0.0180627	0.0256186	0.0280705	0.0717425	0.0731291	0.0711175	0.0980027	0.0244386	0.0223696	0.0210687	0.0181901	Cluster R-3	9.09194	1.36374	-1.33359
NLHQSGFSLSGTQVDEGVR;79.966331@S:10	DPYL3_MOUSE	Dihydropyrimidinase-related protein 3	S541	Cluster1	0.0845482	0.0911922	0.159502	0.162606	0.0186005	0.0182766	0.0227552	0.0241913	0.0617103	0.0630995	0.0949522	0.10174	0.0268211	0.0292814	0.0194316	0.0212921	Cluster R-2	-0.630881	0.208039	-1.73136
NLHQSGFSLSGTQVDEGVR;79.966331@S:5	DPYL3_MOUSE	Dihydropyrimidinase-related protein 3	S536	Cluster1	0.157512	0.0617265	0.121809	0.181421	0.0138837	0.0116515	0.0216195	0.0161656	0.0557951	0.038216	0.163517	0.106762	0.015527	0.0124241	0.0114188	0.0105504	Cluster R-2	-0.52026	-0.343041	-2.86739
NLHQSGFSLSGTQVDEGVR;79.966331@S:8	DPYL3_MOUSE	Dihydropyrimidinase-related protein 3	S539	Cluster1	0.0858515	0.0891348	0.16196	0.140154	0.0188873	0.0168309	0.023106	0.0245642	0.0702395	0.0640722	0.0964159	0.109218	0.0272346	0.0297328	0.0197311	0.0228669	Cluster R-2	-0.488987	0.255798	-1.77159
RPGLEKASDEEPED;79.966331@S:8	DI3L2_MOUSE	DIS3-like exonuclease 2	S864	Cluster4	0.00118994	0.00118994	0.00118994	0.00118994	0.0126911	0.0186162	0.0143894	0.0129178	0.172075	0.190194	0.187985	0.18765	0.0495639	0.0518173	0.0453554	0.0519852	Cluster R-3	7.2764	1.76142	-1.89268
YRSDIHTEAVQAALAK;79.966331@S:3	DIP2B_MOUSE	Disco-interacting protein 2 homolog B	S99	Cluster1	0.0706815	0.0694208	0.136457	0.142995	0.0184449	0.0155172	0.0383028	0.000951611	0.0564056	0.0724382	0.11135	0.112893	0.0554723	0.0392682	0.0312705	0.0281316	Cluster R-2	-0.248834	1.07402	-1.19576
YRSDIHTEAVQAALAK;79.966331@Y:1	DIP2B_MOUSE	Disco-interacting protein 2 homolog B	Y97	Cluster1	0.0655421	0.0738168	0.14066	0.147863	0.0201641	0.0157674	0.0439742	0.0304847	0.057933	0.0589251	0.112649	0.0634654	0.0634549	0.0421641	0.0329246	0.030211	Cluster R-1	-0.54645	0.612311	-0.795838
ELGSTEDIYITSR;79.966331@S:4	DAAM2_MOUSE	Disheveled-associated activator of morphogenesis 2	S704	Cluster4	0.00381869	0.00381869	0.0135648	0.0378925	0.00381869	0.00381869	0.00381869	0.0233758	0.112453	0.121455	0.100958	0.128436	0.130258	0.10903	0.103654	0.0998293	Cluster R-2	2.97085	3.66808	-0.0653938
QNSATESADSIEIYVPEAQTR;79.966331@S:10	DLGP4_MOUSE	Disks large-associated protein 4	S980	Cluster1	0.113557	0.119483	0.162082	0.121434	0.0123497	0.0103731	0.0201058	0.0263408	0.0743564	0.0568502	0.120148	0.0686388	0.0253062	0.0207333	0.0248566	0.0233854	Cluster R-2	-0.690884	0.446841	-1.76299
QNSATESADSIEIYVPEAQTR;79.966331@S:3	DLGP4_MOUSE	Disks large-associated protein 4	S973	Cluster1	0.111626	0.120662	0.159325	0.118736	0.0194875	0.00993009	0.0234633	0.0302226	0.0730918	0.058579	0.118104	0.0674715	0.0238418	0.0217508	0.0218321	0.0218764	Cluster R-2	-0.68588	0.103768	-1.82886
QNSATESADSIEIYVPEAQTR;79.966331@S:7	DLGP4_MOUSE	Disks large-associated protein 4	S977	Cluster1	0.116842	0.123701	0.16677	0.1261	0.0128176	0.0132749	0.0191614	0.0170776	0.063476	0.0850141	0.109991	0.0663659	0.0233944	0.0213794	0.0191328	0.0155007	Cluster R-2	-0.715497	0.349308	-2.03242
QNSATESADSIEIYVPEAQTR;79.966332@T:5	DLGP4_MOUSE	Disks large-associated protein 4	T975	Cluster1	0.108828	0.115393	0.160071	0.11576	0.0184843	0.01072	0.018655	0.029465	0.0712596	0.0797764	0.115144	0.0657802	0.0236983	0.021423	0.0230764	0.0224666	Cluster R-2	-0.591067	0.229613	-1.8724
QNSATESADSIEIYVPEAQTRL;79.966331@S:3	DLGP4_MOUSE	Disks large-associated protein 4	S973	Cluster1	0.162391	0.140889	0.174419	0.131944	0.0228819	0.0144381	0.0162132	0.0234209	0.0752248	0.0647076	0.0637248	0.0482894	0.0147279	0.0182488	0.0161846	0.0122955	Cluster R-2	-1.27485	-0.324425	-2.03547
QNSATESADSIEIYVPEAQTRL;79.966332@T:5	DLGP4_MOUSE	Disks large-associated protein 4	T975	Cluster1	0.158086	0.137154	0.169795	0.128446	0.020474	0.0139682	0.0164674	0.0167895	0.0732307	0.096168	0.0616935	0.0470093	0.0143846	0.0184234	0.0156634	0.0122467	Cluster R-2	-1.09359	-0.157009	-2.19541
KPKEESEEGNSAESAAEER;79.966331@S:6	DNMT1_MOUSE	DNA (cytosine-5)-methyltransferase 1	S182	Cluster4	0.000492519	0.000492519	0.00827816	0.00407622	0.0423349	0.0360604	0.0626143	0.0550534	0.119309	0.13916	0.163117	0.156534	0.0778136	0.0481723	0.0464311	0.0400622	Cluster R-3	5.4376	0.116004	-1.44404
RSEPQPEEGSPAAGQK;79.966331@S:10	DNM3A_MOUSE	DNA (cytosine-5)-methyltransferase 3A	S102	Cluster3	0.00352726	0.00352726	0.00352726	0.00352726	0.0203738	0.0162831	0.0232519	0.0249386	0.0486143	0.0213602	0.00352726	0.0114636	0.216963	0.185586	0.214122	0.199407	Cluster R-4	2.59026	3.26577	3.26376
RSPLPGEPQRPK;79.966331@S:2	DFFA_MOUSE	DNA fragmentation factor subunit alpha	S314	Cluster4	0.000599336	0.00367873	0.000599336	0.000599336	0.0233639	0.027746	0.0265228	0.0363098	0.13076	0.111171	0.168954	0.163339	0.0960942	0.0704677	0.0729358	0.0668594	Cluster R-3	6.71215	1.42691	-0.906399
EGDQLIVPSEPTKSPESVTLTK;79.966331@S:14	DNLI1_MOUSE	DNA ligase 1	S188	Cluster1	0.304446	0.234103	0.192081	0.181014	0.000818579	0.00626837	0.0166056	0.00789101	0.0157976	0.0207764	0.000818579	0.00350046	0.00290353	0.00813419	0.000818579	0.0040229	Cluster R-4	-4.47854	-0.992036	-1.36472
EGDQLIVPSEPTKSPESVTLTK;79.966332@T:21	DNLI1_MOUSE	DNA ligase 1	T195	Cluster1	0.304352	0.234032	0.192022	0.180959	0.0056169	0.00631087	0.0132494	0.00801749	0.0159306	0.0204073	0.00375398	0.000818328	0.00282136	0.00306723	0.00450084	0.00414069	Cluster R-4	-4.4775	-1.1919	-1.49341
VHVQFFDDSPTR;79.966332@T:11	MSH6_MOUSE	DNA mismatch repair protein Msh6	S137orT139	Cluster1	0.213616	0.189706	0.191198	0.0019473	0.0142564	0.0132571	0.0333984	0.0019473	0.0406348	0.0019473	0.11657	0.143247	0.0097107	0.0188395	0.0019473	0.0077771	Cluster R-2	-0.979989	-0.715737	-2.982
LPGVGTK;79.966332@T:6	DPOLB_MOUSE	DNA polymerase beta	T67	Cluster3	0.00173409	0.00173409	0.00173409	0.00173409	0.020835	0.0154225	0.0175266	0.0334849	0.0514702	0.0680035	0.0103837	0.0151864	0.218466	0.180777	0.16999	0.191519	Cluster R-3	4.38616	3.12388	2.39094
SEAAAPHAAGGGLSSDEEEGTSSQAEAAR;79.966331@S:14,79.966331@S:15	XPC_MOUSE	DNA repair protein complementing XP-C cells homolog	S875,S876	Cluster4	0.00226977	0.00226977	0.0115428	0.00226977	0.0300235	0.0259959	0.0213877	0.0252754	0.129737	0.111835	0.179587	0.248715	0.0482639	0.0436007	0.0630583	0.0541697	Cluster R-3	5.18987	1.02595	-1.67975
ERNSGATADAGSISPR;79.966331@S:4,79.966332@T:7,79.966331@S:14	ERCC5_MOUSE	DNA repair protein complementing XP-G cells homolog	S374,T377,S384	Cluster4	0.0381384	0.0274837	0.0648369	0.0772353	0.0321144	0.0217242	0.0268482	0.0225913	0.122953	0.117885	0.167267	0.157736	0.0276693	0.0313903	0.0325263	0.0316014	Cluster R-2	-0.369363	1.43272	-2.80798
VKPEREPEAAPPSPR;79.966331@S:13	ERCC5_MOUSE	DNA repair protein complementing XP-G cells homolog	S341	Cluster4	0.000708597	0.000708597	0.000708597	0.000708597	0.0309823	0.0278089	0.0282832	0.0390336	0.184382	0.146564	0.154125	0.163889	0.057697	0.0504325	0.0545888	0.0593794	Cluster R-2	1.44593	0.254318	-2.19954
DTECLLQDSSDIEAMEGHR;57.021465@C:4,79.966331@S:10	ERCC5_MOUSE	DNA repair protein complementing XP-G cells homolog	S705	Cluster1	0.144963	0.136157	0.106641	0.131554	0.00085247	0.00560669	0.00791036	0.00689545	0.0956405	0.0823139	0.110912	0.113148	0.0191067	0.0157816	0.00802258	0.0144949	Cluster R-3	7.83895	0.816534	-1.54693
TQAAGPSSPPRPPTPK;79.966331@S:7,79.966331@S:8	XRCC1_MOUSE	DNA repair protein XRCC1	S445,S446	Cluster4	0.000148971	0.000629963	0.000849418	0.000148971	0.0406466	0.0288959	0.0317444	0.0246129	0.183182	0.0770523	0.169198	0.155238	0.0621875	0.0618533	0.0752494	0.0883632	Cluster R-3	8.36177	1.19206	-1.02329
TQAAGPSSPPRPPTPK;79.966331@S:7,79.966332@T:14	XRCC1_MOUSE	DNA repair protein XRCC1	S445,T452	Cluster4	0.000371658	0.000760329	0.000957991	0.000607929	0.0321969	0.0268022	0.0300555	0.0305708	0.160766	0.154765	0.18053	0.127803	0.0471218	0.0509093	0.0814203	0.074362	Cluster R-3	7.85325	1.08524	-1.29746
TQAAGPSSPPRPPTPK;79.966331@S:8,79.966332@T:14	XRCC1_MOUSE	DNA repair protein XRCC1	S446,T452	Cluster4	0.000385604	0.000122027	0.000863697	0.000122027	0.0435091	0.0336225	0.0258022	0.0196053	0.151419	0.171169	0.179667	0.128175	0.0477949	0.0541024	0.072547	0.0710922	Cluster R-3	6.76363	-0.423607	-0.667421
TQAAGPSSPPRPPTPK;79.966331@S:8	XRCC1_MOUSE	DNA repair protein XRCC1	S446	Cluster3	0.000926504	0.000926504	0.000926504	0.000926504	0.0838724	0.081462	0.104968	0.0697672	0.0976284	0.0886474	0.0944591	0.121948	0.0583052	0.0605036	0.0862296	0.0485032	Cluster R-3	8.72164	1.00269	-1.3604
LLLFATTQSLMQKGSDSADGPSSSK;79.966332@T:6,79.966332@T:7,79.966331@S:9,79.966331@S:15,79.966331@S:24	XRCC2_MOUSE	DNA repair protein XRCC2	T194,T195,S197,S203,S211orS212	Cluster1	0.249911	0.184256	0.232	0.218551	0.0200192	0.0248539	0.0245274	0.0262841	0.00244964	0.00244964	0.00244964	0.00244964	0.00244964	0.00244964	0.00244964	0.00244964	Cluster R-4	-6.49651	-3.28765	0
ISDPLTSSPGR;79.966331@S:7	MCM2_MOUSE	DNA replication licensing factor MCM2	S26	Cluster4	0.0440419	0.030029	0.0665211	0.106029	0.037116	0.0533612	0.0543366	0.000456804	0.150084	0.163248	0.114668	0.159015	0.00472613	0.00383821	0.00873482	0.00379542	Cluster R-2	-1.42211	-1.94443	-4.33678
ISDPLTSSPGR;79.966331@S:8	MCM2_MOUSE	DNA replication licensing factor MCM2	S27	Cluster4	0.0430031	0.0228511	0.0723143	0.113809	0.0406237	0.0430652	0.0607761	0.0477977	0.158006	0.128646	0.111047	0.139215	0.000403354	0.00333582	0.00898181	0.00612503	Cluster R-3	-1.53151	-3.71401	-6.61885
GLLYDSSEEDEERPAR;79.966331@S:6	MCM2_MOUSE	DNA replication licensing factor MCM2	S139	Cluster1	0.0349046	0.0405842	0.361279	0.246894	0.00714327	0.0134529	0.0158695	0.0121276	0.0523829	0.043921	0.0834694	0.0753461	0.00662464	0.00200024	0.00200024	0.00200024	Cluster R-3	-1.43855	-3.44268	-6.7876
GLLYDSSEEDEERPAR;79.966331@S:6,79.966331@S:7	MCM2_MOUSE	DNA replication licensing factor MCM2	S139,S140	Cluster1	0.0354514	0.0284027	0.336546	0.316126	0.0114491	0.00673678	0.00717805	0.00773064	0.0461061	0.0382292	0.0810401	0.0824817	0.000875058	0.000743057	0.000715228	0.000188567	Cluster R-2	-1.224	-0.264487	-2.2087
GLLYDSSEEDEERPAR;79.966331@S:6,79.966331@Y:4	MCM2_MOUSE	DNA replication licensing factor MCM2	Y137,S139	Cluster1	0.0315004	0.0305127	0.344016	0.303902	0.00371609	0.00761404	0.00709083	0.0073569	0.0466566	0.0414883	0.0806024	0.093173	0.000862731	0.000682172	0.00063836	0.000187548	Cluster R-3	-1.54184	-4.22324	-7.12808
GLLYDSSEEDEERPAR;79.966331@S:7	MCM2_MOUSE	DNA replication licensing factor MCM2	S140	Cluster1	0.0278937	0.0279075	0.297342	0.259622	0.0159376	0.0113383	0.0230121	0.0178778	0.0461222	0.061492	0.0774012	0.0773059	0.0392283	0.00370832	0.00549392	0.00831725	Cluster R-3	-0.621707	-1.40716	-2.66737
GLLYDSSEEDEERPAR;79.966331@S:7,79.966331@Y:4	MCM2_MOUSE	DNA replication licensing factor MCM2	Y137,S140	Cluster1	0.0352962	0.0301349	0.335073	0.31801	0.011399	0.00670729	0.00714663	0.0076968	0.0459043	0.0380619	0.0806854	0.0821207	0.000589049	0.0007996	0.000187741	0.000187741	Cluster R-2	-1.18854	-0.677674	-3.03057
GLLYDSSEEDEERPARK;79.966331@S:6	MCM2_MOUSE	DNA replication licensing factor MCM2	S139	Cluster1	0.0995872	0.0842426	0.162236	0.148121	0.0245053	0.0277316	0.044367	0.0374802	0.0885863	0.0921171	0.0740485	0.0664207	0.0105156	0.0115806	0.0130524	0.0154083	Cluster R-3	-0.652491	-2.27845	-3.55773
GLLYDSSEEDEERPARK;79.966331@S:6,79.966331@S:7	MCM2_MOUSE	DNA replication licensing factor MCM2	S139,S140	Cluster1	0.106869	0.0908652	0.230612	0.205236	0.0129823	0.0132592	0.0278423	0.000332079	0.0849754	0.0822054	0.0539095	0.0568921	0.0109438	0.00886194	0.00878012	0.00543345	Cluster R-3	1.2511	-2.7838	-4.79845
GLLYDSSEEDEERPARK;79.966331@S:7	MCM2_MOUSE	DNA replication licensing factor MCM2	S140	Cluster1	0.1033	0.0894501	0.1632	0.156263	0.0262847	0.0316791	0.0422892	0.0340017	0.0990405	0.0941621	0.0658978	0.0667596	0.00355306	0.0125248	0.00898235	0.00261228	Cluster R-3	1.0914	-3.35075	-4.83236
RGLLYDSSEEDEERPAR;79.966331@S:7,79.966331@Y:5	MCM2_MOUSE	DNA replication licensing factor MCM2	Y137,S139	Cluster1	0.0247948	0.0202727	0.333114	0.331168	0.00755034	0.00649468	0.00099884	0.00736111	0.0504286	0.0543055	0.071656	0.0847875	0.00099884	0.00099884	0.00407178	0.00099884	Cluster R-2	-1.44146	-1.66438	-5.20752
RISDPLTSSPGR;79.966331@S:3,79.966331@S:8	MCM2_MOUSE	DNA replication licensing factor MCM2	S21,S26	Cluster1	0.185734	0.121909	0.0890171	0.190752	0.00922609	0.010064	0.0101982	0.0127637	0.0301651	0.0562395	0.0372312	0.213069	0.00782814	0.0129387	0.00422305	0.00864171	Cluster R-2	-0.802888	-0.329202	-3.3236
RISDPLTSSPGR;79.966331@S:3,79.966331@S:9	MCM2_MOUSE	DNA replication licensing factor MCM2	S21,S27	Cluster1	0.0381854	0.0383583	0.270098	0.262351	0.0142451	0.0204385	0.0350933	0.0302071	0.0545425	0.0653404	0.0735834	0.0751096	0.00208966	0.00386444	0.00630839	0.0101848	Cluster R-3	-1.1811	-2.15515	-3.58071
RRISDPLTSSPGR;79.966331@S:4,79.966331@S:10	MCM2_MOUSE	DNA replication licensing factor MCM2	S21,S27	Cluster1	0.0400981	0.0366345	0.306529	0.276417	0.000931498	0.0150549	0.0171845	0.0143104	0.0575728	0.0566033	0.0779838	0.086045	0.00184043	0.00274889	0.00426274	0.00578293	Cluster R-2	-1.24562	-1.69794	-4.24866
ASEDESDLEDEEEKSQEDTEQK;79.966331@S:6	MCM3_MOUSE	DNA replication licensing factor MCM3	S672	Cluster4	0.00289109	0.00289109	0.00289109	0.00289109	0.0817694	0.0618434	0.0895406	0.0800284	0.204599	0.188947	0.150863	0.119281	0.00289109	0.00289109	0.00289109	0.00289109	Cluster R-3	5.84275	-4.75924	-5.84275
EIESEIDSEEELINKK;79.966331@S:8	MCM6_MOUSE	DNA replication licensing factor MCM6	S448	Cluster4	0.0487066	0.0373065	0.0492611	0.0664071	0.0597781	0.0650571	0.0952884	0.101653	0.120989	0.086153	0.0754824	0.00578461	0.0468574	0.05181	0.046746	0.0427194	Cluster R-3	0.51604	-0.774309	-0.616365
ARKPIKYLEESDDDDDLF;79.966331@S:11	TOP2A_MOUSE	DNA topoisomerase 2-alpha	S1521	Cluster1	0.00704646	0.0809251	0.312708	0.331164	0.00328602	0.00543938	0.00307314	0.000750122	0.0456292	0.0499959	0.0686948	0.0600568	0.0102261	0.0103222	0.00993301	0.000750122	Cluster R-1	-1.70561	1.31546	-2.84485
FTVDLDSDEDFSGLDEKDEDEDFLPLDATPPK;79.966331@S:7,79.966331@S:12	TOP2A_MOUSE	DNA topoisomerase 2-alpha	S1328,S1333	Cluster1	0.389329	0.160475	0.270024	0.107401	0.00249317	0.00249317	0.00249317	0.00249317	0.0233674	0.0244716	0.00249317	0.00249317	0.00249317	0.00249317	0.00249317	0.00249317	Cluster R-1	-4.13363	0	-2.40517
KPIKYLEESDDDDDLF;79.966331@S:9	TOP2A_MOUSE	DNA topoisomerase 2-alpha	S1521	Cluster1	0.000483779	0.00336731	0.492007	0.434852	0.000483779	0.000483779	0.000483779	0.000483779	0.000483779	0.00568372	0.0487228	0.0105286	0.000483779	0.000483779	0.000483779	0.000483779	Cluster R-1	-3.83055	0	-5.07922
YLEESDDDDDLF;79.966331@S:5	TOP2A_MOUSE	DNA topoisomerase 2-alpha	S1521	Cluster1	0.240914	0.287797	0.232842	0.167189	0.00255734	0.00248522	0.00200581	0.00289269	0.0142018	0.0160873	0.01387	0.0150237	0.000720168	0.000665817	0.000352035	0.000395742	Cluster R-1	-3.97203	-2.22	-4.79371
YLEESDDDDDLF;79.966331@Y:1	TOP2A_MOUSE	DNA topoisomerase 2-alpha	Y1517	Cluster1	0.251402	0.251865	0.250378	0.176463	0.0033347	0.00226884	0.00175202	3.63083e-05	0.0143032	0.0142272	0.0145233	0.0172272	0.000754123	0.000641759	0.00032803	0.00049493	Cluster R-1	-3.94763	-1.73613	-4.76382
IVETINSDSDSEFGIPKK;79.966331@S:11	TOP2B_MOUSE	DNA topoisomerase 2-beta	S1513	Cluster4	0.0792293	0.0669426	0.173032	0.125072	0.00591524	0.00116032	0.0278266	0.0151039	0.199454	0.0782483	0.101906	0.0780644	0.0140101	0.00945925	0.0168668	0.00770881	Cluster R-2	-0.199215	-0.323613	-4.37944
IVETINSDSDSEFGIPKK;79.966331@S:7,79.966331@S:9	TOP2B_MOUSE	DNA topoisomerase 2-beta	S1509,S1511	Cluster4	0.0649665	0.0511886	0.134652	0.201413	0.00458968	0.00680324	0.0037844	0.0121256	0.127744	0.0936615	0.148128	0.116477	0.00935432	0.00997579	0.00620783	0.00892799	Cluster R-2	-0.302537	0	-5.8433
ASPITNDGEDEFVPSDGLDKDEYAFSSGK;79.966331@S:15	TOP2B_MOUSE	DNA topoisomerase 2-beta	S1400	Cluster1	0.113856	0.100128	0.165464	0.129393	0.00677593	0.00667243	0.00731122	0.00588977	0.0807494	0.0760592	0.153073	0.133332	0.00468802	0.000414431	0.00451825	0.0116739	Cluster R-2	-0.482025	-0.746256	-4.23901
ASPITNDGEDEFVPSDGLDKDEYAFSSGK;79.966331@S:2,79.966331@S:15	TOP2B_MOUSE	DNA topoisomerase 2-beta	S1387,S1400	Cluster1	0.0710842	0.0771522	0.198678	0.196839	0.00191983	0.00191983	0.00191983	0.00191983	0.0855882	0.078428	0.161238	0.115635	0.00191983	0.00191983	0.00191983	0.00191983	Cluster R-2	-0.417087	-0.368091	-5.38686
IVETINSDSDSEFGIPK;79.966331@S:11	TOP2B_MOUSE	DNA topoisomerase 2-beta	S1513	Cluster1	0.103664	0.107306	0.172603	0.166637	0.00551595	0.0125694	0.0089626	0.00794668	0.0941416	0.0932968	0.0991637	0.107332	0.000462162	0.00814457	0.00513205	0.00712322	Cluster R-2	-0.977133	-0.433569	-4.7533
IVETINSDSDSEFGIPK;79.966331@S:7,79.966331@S:11	TOP2B_MOUSE	DNA topoisomerase 2-beta	S1509,S1513	Cluster1	0.130638	0.0815302	0.187904	0.158607	0.00085038	0.00507315	0.00310402	0.00387887	0.0396562	0.121011	0.143599	0.114149	0.00292963	0.00350921	0.00187806	0.0016831	Cluster R-2	-0.458592	-0.27333	-3.92171
IVETINSDSDSEFGIPK;79.966331@S:7,79.966331@S:9	TOP2B_MOUSE	DNA topoisomerase 2-beta	S1509,S1511	Cluster1	0.159841	0.121627	0.248992	0.113761	0.0109962	0.00214326	0.00143698	0.00181128	0.032345	0.122068	0.0906855	0.0821579	0.00425748	0.00154825	0.00272809	0.00360014	Cluster R-2	-1.59282	-1.0877	-4.73439
IVETINSDSDSEFGIPK;79.966331@S:9	TOP2B_MOUSE	DNA topoisomerase 2-beta	S1511	Cluster1	0.102745	0.106354	0.171072	0.165159	0.00511777	0.0103863	0.00814598	0.00799742	0.0933071	0.0924698	0.0982846	0.112774	0.00601273	0.00815149	0.00491017	0.00711095	Cluster R-2	-1.04162	-0.788134	-7.41977
IVETINSDSDSEFGIPK;79.966331@S:9,79.966331@S:11	TOP2B_MOUSE	DNA topoisomerase 2-beta	S1511,S1513	Cluster1	0.126522	0.13196	0.220398	0.250809	0.00528346	0.00686833	0.00209976	0.00506311	0.0534872	0.056004	0.0686184	0.0637989	0.00237814	0.00337799	0.00137394	0.00195772	Cluster R-2	0.0428588	-0.057716	-3.25186
IVETINSDSDSEFGIPK;79.966332@T:4,79.966331@S:9	TOP2B_MOUSE	DNA topoisomerase 2-beta	T1506,S1511	Cluster1	0.0960659	0.117486	0.28552	0.170489	0.00185558	0.000474894	0.000474894	0.000474894	0.0673436	0.0554732	0.13729	0.0651535	0.000474894	0.000474894	0.000474894	0.000474894	Cluster R-2	0.103962	0.336118	-3.81775
IVETINSDSDSEFGIPKK;79.966331@S:7,79.966331@S:9,79.966331@S:11	TOP2B_MOUSE	DNA topoisomerase 2-beta	S1509,S1511,S1513	Cluster1	0.136529	0.0557186	0.314597	0.233742	0.00531467	0.000429664	0.000429664	0.00177015	0.078558	0.0283293	0.0887895	0.040677	0.000429664	0.000429664	0.0024051	0.011851	Cluster R-2	-1.64772	0.928054	-3.96686
IVETINSDSDSEFGIPKKTTTPK;79.966331@S:7,79.966331@S:9	TOP2B_MOUSE	DNA topoisomerase 2-beta	S1509,S1511	Cluster1	0.0436807	0.0575573	0.461931	0.339814	0.00560633	0.00167407	0.00167407	0.00167407	0.0175165	0.00677111	0.0474219	0.00167407	0.00167407	0.00798342	0.00167407	0.00167407	Cluster R-1	-3.62117	0.291193	-2.49632
KIVETINSDSDSEFGIPK;79.966331@S:10	TOP2B_MOUSE	DNA topoisomerase 2-beta	S1511	Cluster1	0.0916947	0.0940473	0.21278	0.178567	0.00373629	0.0174154	0.0110757	0.0257949	0.0672416	0.042898	0.0774984	0.167575	0.00404407	0.00358366	0.00102377	0.00102377	Cluster R-3	-0.700109	-2.58423	-5.19824
KIVETINSDSDSEFGIPK;79.966331@S:12	TOP2B_MOUSE	DNA topoisomerase 2-beta	S1513	Cluster1	0.166527	0.0893988	0.144031	0.138238	0.0101595	0.0118815	0.00733711	0.0183484	0.0769144	0.090368	0.0973063	0.114815	0.0125151	0.00560976	0.0070691	0.00948005	Cluster R-2	-0.504397	-0.46094	-3.45181
KIVETINSDSDSEFGIPK;79.966331@S:8,79.966331@S:10	TOP2B_MOUSE	DNA topoisomerase 2-beta	S1509,S1511	Cluster1	0.157259	0.150217	0.165911	0.172106	0.00434457	0.00515946	0.0043225	0.00468188	0.0916373	0.0607196	0.0930366	0.0798099	0.0037923	0.00265581	0.00279475	0.00155253	Cluster R-2	-0.989058	-0.777766	-4.91286
KIVETINSDSDSEFGIPK;79.966331@S:8,79.966331@S:10,79.966331@S:12	TOP2B_MOUSE	DNA topoisomerase 2-beta	S1509,S1511,S1513	Cluster1	0.354599	0.179299	0.32696	0.0555071	0.000567347	0.000567347	0.000567347	0.000567347	0.00744358	0.0412023	0.0226887	0.00776166	0.000567347	0.000567347	0.000567347	0.000567347	Cluster R-1	-3.53424	0	-5.12323
KIVETINSDSDSEFGIPKK;79.966331@S:8,79.966331@S:10	TOP2B_MOUSE	DNA topoisomerase 2-beta	S1509,S1511	Cluster1	0.115941	0.11292	0.157757	0.150647	0.00733498	0.00737422	0.00508088	0.00805479	0.134709	0.10054	0.0863822	0.082976	0.00718652	0.00639869	0.006758	0.00994064	Cluster R-2	-0.409114	0.121137	-3.7399
KIVETINSDSDSEFGIPKK;79.966331@S:8,79.966331@S:10,79.966331@S:12	TOP2B_MOUSE	DNA topoisomerase 2-beta	S1509,S1511,S1513	Cluster1	0.250285	0.1251	0.260412	0.17105	0.000306863	0.000306863	0.000306863	0.000306863	0.0607137	0.0452308	0.0510232	0.0337306	0.000306863	0.000306863	0.000306863	0.000306863	Cluster R-2	-2.081	0	-7.27948
KTSFDQDSDVDIFPSDFTSEPPALPR;79.966331@S:3	TOP2B_MOUSE	DNA topoisomerase 2-beta	S1563orS1568	Cluster1	0.399864	0.201097	0.131821	0.139164	0.000861122	0.000861122	0.000861122	0.000861122	0.0281234	0.0326126	0.0331217	0.0273069	0.000861122	0.000861122	0.000861122	0.000861122	Cluster R-2	-2.84727	0	-5.13654
KTSFDQDSDVDIFPSDFTSEPPALPR;79.966331@S:3,79.966331@S:8	TOP2B_MOUSE	DNA topoisomerase 2-beta	S1568,T1562orS1563	Cluster1	0.299035	0.163792	0.211794	0.153907	0.000566551	0.000566551	0.000566551	0.000566551	0.0450789	0.0391758	0.0465839	0.0361013	0.000566551	0.000566551	0.000566551	0.000566551	Cluster R-2	-2.31122	0	-6.20291
KTSFDQDSDVDIFPSDFTSEPPALPR;79.966331@S:8	TOP2B_MOUSE	DNA topoisomerase 2-beta	S1568	Cluster1	0.323043	0.262126	0.0931857	0.180264	0.000659757	0.000659757	0.000659757	0.000659757	0.0326141	0.0323531	0.0384452	0.0326901	0.000659757	0.000659757	0.000659757	0.000659757	Cluster R-2	-2.65733	0	-5.68854
SEDDSAKFDSNEEDTASVFAPSFGLK;79.966331@S:10	TOP2B_MOUSE	DNA topoisomerase 2-beta	S1453	Cluster1	0.171335	0.155219	0.116883	0.120506	0.0121042	0.0126758	0.0117248	0.0119104	0.0751142	0.0744084	0.0925081	0.104666	0.0109197	0.00957626	0.0112559	0.00919208	Cluster R-2	-0.701879	-0.241812	-3.08195
SEDDSAKFDSNEEDTASVFAPSFGLK;79.966332@T:15	TOP2B_MOUSE	DNA topoisomerase 2-beta	T1458	Cluster1	0.139372	0.298663	0.129851	0.0902157	0.0196183	0.00970185	0.010082	0.00631486	0.0753367	0.10288	0.0794897	0.00256813	0.00890319	0.00768216	0.0103741	0.00894722	Cluster R-2	-1.33827	-0.34848	-2.85771
VKASPITNDGEDEFVPSDGLDKDEYAFSSGK;79.966331@S:4	TOP2B_MOUSE	DNA topoisomerase 2-beta	S1387	Cluster1	0.222954	0.163701	0.0943834	0.121244	0.00718211	0.00930144	0.0109137	0.0120613	0.0657946	0.0870013	0.0654085	0.0746194	0.010576	0.0137768	0.0272688	0.0138139	Cluster R-1	-1.04041	0.729732	-2.16189
VKASPITNDGEDEFVPSDGLDKDEYAFSSGK;79.966331@S:4,79.966331@S:17	TOP2B_MOUSE	DNA topoisomerase 2-beta	S1387,S1400	Cluster1	0.2594	0.144149	0.0834381	0.0815	0.00636259	0.0114543	0.00992194	0.00881308	0.0609239	0.128031	0.054339	0.116138	0.0049171	0.0133304	0.00934275	0.00793926	Cluster R-2	-0.661406	-0.040929	-3.33863
VKASPITNDGEDEFVPSDGLDKDEYAFSSGK;79.966332@T:7	TOP2B_MOUSE	DNA topoisomerase 2-beta	T1390	Cluster1	0.176751	0.224041	0.0934084	0.0961794	0.0108591	0.00901368	0.0147657	0.0216483	0.0710434	0.0709197	0.0715407	0.0657819	0.0153603	0.0236821	0.0197836	0.0152219	Cluster R-1	-1.0799	0.395666	-1.91521
YFAESDEEEDVDFAMFN;15.994915@M:15,79.966331@S:5	TOP2B_MOUSE	DNA topoisomerase 2-beta	Y1596orS1600	Cluster1	0.173303	0.156363	0.162514	0.119342	0.0293576	0.0304777	0.0181818	0.013829	0.0532732	0.0613203	0.0770253	0.0755263	0.0172767	0.000539051	0.0111326	0.000539051	Cluster R-2	-1.19478	-1.63912	-3.17945
YFAESDEEEDVDFAMFN;15.994915@M:15,79.966331@Y:1	TOP2B_MOUSE	DNA topoisomerase 2-beta	Y1596	Cluster1	0.158201	0.159059	0.155565	0.131218	0.0242702	0.0313129	0.0178317	0.0143737	0.0493265	0.0599803	0.0786552	0.0689271	0.0166628	0.0105747	0.0104477	0.0135944	Cluster R-2	-1.23351	-0.775648	-2.32469
YFAESDEEEDVDFAMFN;79.966331@S:5	TOP2B_MOUSE	DNA topoisomerase 2-beta	Y1596orS1600	Cluster1	0.24308	0.126885	0.195756	0.121548	0.0100457	0.00937184	0.0128431	0.00890744	0.0714777	0.048093	0.0838019	0.0569134	0.000284926	0.000284926	0.00725646	0.00345027	Cluster R-2	-1.40078	-1.8682	-4.5287
YTFDFSEEEDDDAAAADDSNDLEELK;79.966331@S:6	TOP2B_MOUSE	DNA topoisomerase 2-beta	S1363	Cluster1	0.245501	0.159572	0.0660664	0.0770409	0.0207322	0.0217301	0.0158679	0.000219389	0.101864	0.0993206	0.0568175	0.0696306	0.0219378	0.0130699	0.0169411	0.0136883	Cluster R-2	-0.742575	0.164851	-2.31949
YTFDFSEEEDDDAAAADDSNDLEELK;79.966331@Y:1	TOP2B_MOUSE	DNA topoisomerase 2-beta	Y1358	Cluster1	0.255809	0.190169	0.0722743	0.092074	0.0216126	0.0194035	0.0175512	0.0186198	0.0546073	0.0879659	0.0761137	0.0760227	0.000241202	0.000241202	0.0170528	0.000241202	Cluster R-3	-1.05029	-2.1184	-4.05126
SRPLNAVSQDGKETK;79.966331@S:1	DBPA_MOUSE	DNA-binding protein A	S328	Cluster4	0.000929733	0.000929733	0.000929733	0.000929733	0.0105694	0.0120299	0.0113572	0.01237	0.138992	0.128978	0.159746	0.152785	0.127785	0.104578	0.0681268	0.0689653	Cluster R-3	7.28626	2.99549	-0.651901
KNSLSDHSLGISR;79.966331@S:3	ID2_MOUSE	DNA-binding protein inhibitor ID-2	S14	Cluster4	0.000428537	0.000428537	0.000428537	0.000428537	0.0220794	0.0186635	0.0262335	0.0253162	0.166825	0.143189	0.228996	0.220347	0.0393873	0.0350025	0.0339698	0.0382769	Cluster R-3	8.79114	0.667959	-2.37253
ELSEESEDEELQLEEFPMLK;79.966331@S:3,79.966331@S:6	DNJC2_MOUSE	DnaJ homolog subfamily C member 2	S60,S63	Cluster1	0.496386	0.395585	0.0450612	0.0130571	0.00415924	0.00415924	0.00415924	0.00415924	0.00415924	0.00415924	0.00415924	0.00415924	0.00415924	0.00415924	0.00415924	0.00415924	Cluster R-4	-5.8356	0	0
ELSEESEDEELQLEEFPMLK;79.966331@S:6	DNJC2_MOUSE	DnaJ homolog subfamily C member 2	S63	Cluster1	0.59839	0.27676	0.0089178	0.0089178	0.0089178	0.0089178	0.0089178	0.0089178	0.0089178	0.0089178	0.0089178	0.0089178	0.0089178	0.0089178	0.0089178	0.0089178	Cluster R-4	-4.64581	0	0
SLSTSGESLYHVLGLDK;79.966331@S:1	DNJC5_MOUSE	DnaJ homolog subfamily C member 5	S8	Cluster1	0.314165	0.285752	0.11332	0.0998759	0.00135105	0.00135105	0.00135105	0.00135105	0.0491694	0.0478332	0.0466451	0.0277926	0.0059903	0.00135105	0.00135105	0.00135105	Cluster R-1	-2.24575	0.8941	-4.09338
SLSTSGESLYHVLGLDK;79.966331@S:3	DNJC5_MOUSE	DnaJ homolog subfamily C member 5	S10	Cluster1	0.316995	0.289726	0.109073	0.109238	0.00124023	0.00124023	0.00443074	0.00124023	0.0451362	0.043009	0.042819	0.0253103	0.00682098	0.00124023	0.00124023	0.00124023	Cluster R-1	-2.40037	0.370978	-3.88991
SLSTSGESLYHVLGLDK;79.966331@S:5,79.966331@S:8	DNJC5_MOUSE	DnaJ homolog subfamily C member 5	S12,S15	Cluster1	0.136842	0.135607	0.047196	0.0852811	0.0219506	0.0231136	0.0329444	0.0368502	0.0464114	0.0751229	0.077342	0.123188	0.0445449	0.0453762	0.0296045	0.0386251	Cluster R-2	-0.33031	0.461437	-1.02605
KISLEDIQAFEK;79.966331@S:3	DNJC9_MOUSE	DnaJ homolog subfamily C member 9	S109	Cluster1	0.190752	0.246771	0.169183	0.199434	0.00664301	0.00492693	0.00526878	0.0069441	0.0325719	0.0397967	0.0326175	0.0341378	0.00920006	0.00979464	0.000715299	0.011244	Cluster R-1	-2.53466	0.380206	-2.16817
ENPPVEDSSDEDDKRNPGNLYDK;79.966331@S:8,79.966331@S:9	STT3B_MOUSE	Dolichyl-diphosphooligosaccharide--protein glycosyltransferase subunit STT3B	S495,S496	Cluster4	0.000929981	0.000755284	0.00308613	0.00228259	0.0396263	0.0436548	0.0513764	0.053599	0.156124	0.128061	0.160263	0.16305	0.054345	0.0533787	0.0408824	0.048585	Cluster R-3	6.4283	0.0668938	-1.62329
ENPPVEDSSDEDDKRNPGNLYDK;79.966331@S:9	STT3B_MOUSE	Dolichyl-diphosphooligosaccharide--protein glycosyltransferase subunit STT3B	S496	Cluster4	0.000601602	0.000601602	0.000601602	0.00205655	0.0458982	0.0607603	0.0597192	0.0530174	0.120929	0.10414	0.127927	0.167305	0.0644203	0.0655471	0.0556762	0.0707992	Cluster R-3	7.0741	0.225106	-1.02071
GVDFESDEDDDDDPFMSSSCPR;57.021465@C:20,15.994915@M:16,79.966331@S:6	MRE11_MOUSE	Double-strand break repair protein MRE11A	S686	Cluster1	0.201842	0.193632	0.177585	0.161417	0.00754133	0.00958728	0.00758353	0.0128949	0.0650989	0.0428895	0.0576042	0.051576	0.00268722	0.00268722	0.00268722	0.00268722	Cluster R-2	-1.7579	-1.80681	-4.33656
GVDFESDEDDDDDPFMSSSCPR;57.021465@C:20,79.966331@S:6	MRE11_MOUSE	Double-strand break repair protein MRE11A	S686	Cluster1	0.308101	0.16145	0.163484	0.166813	0.00195809	0.00195809	0.00195809	0.00195809	0.0502643	0.0265564	0.0499189	0.0480767	0.00195809	0.00682914	0.00675797	0.00195809	Cluster R-1	-2.19389	1.16011	-3.32014
NYSETIEVDDSDEDDIFPTNSR;79.966331@S:11	MRE11_MOUSE	Double-strand break repair protein MRE11A	S648	Cluster1	0.23401	0.20539	0.220892	0.128308	0.0143961	0.0103218	0.00800702	0.00556444	0.0342876	0.0470416	0.0359407	0.0439228	0.00166377	0.00166377	0.00166377	0.0069262	Cluster R-2	-2.29051	-1.68386	-3.75763
LSSPVLHR;79.966331@S:3	DREB_MOUSE	Drebrin	S142	Cluster4	0.000936317	0.000156013	0.00175807	0.000725483	0.0392753	0.0302031	0.0455328	0.0373425	0.177544	0.165963	0.167156	0.143303	0.0514257	0.045862	0.0484136	0.0444029	Cluster R-2	-0.0762261	-0.252849	-2.01486
EGTQASEGYFSQSQEEEFAQSEEPCAK;57.021465@C:25,79.966331@S:13	DREB_MOUSE	Drebrin	S658	Cluster1	0.116438	0.0871622	0.111201	0.0912235	0.0245674	0.0248338	0.0301925	0.0339568	0.0970005	0.0886567	0.0901684	0.109303	0.0250832	0.0221469	0.0288336	0.0192322	Cluster R-3	7.51477	0.319366	-1.78243
MAPTPIPTRSPSDSSTASTPIAEQIER;15.994915@M:1,79.966331@S:10	DREB_MOUSE	Drebrin	S385	Cluster1	0.0806905	0.0699576	0.123194	0.132063	0.0203008	0.0171281	0.0173348	0.0257016	0.0923955	0.11275	0.102814	0.111335	0.0110708	0.024812	0.0530806	0.00537028	Cluster R-2	0.0468198	0.229406	-2.15212
MAPTPIPTRSPSDSSTASTPIAEQIER;15.994915@M:1,79.966332@T:16	DREB_MOUSE	Drebrin	T391	Cluster1	0.0858844	0.0699969	0.127297	0.136462	0.0212632	0.0188002	0.0179121	0.0265576	0.090401	0.143911	0.101756	0.115043	0.0114396	0.0229893	0.0047243	0.00556162	Cluster R-2	0.104331	-0.918768	-3.33466
ERAMSTTSVTSSQPGK;15.994915@M:4,79.966332@T:6	DBNL_MOUSE	Drebrin-like protein	T278	Cluster3	0.00530832	0.00530832	0.00530832	0.00530832	0.0295524	0.0192081	0.0222864	0.0292101	0.0404342	0.0560959	0.027192	0.024917	0.204506	0.159662	0.207099	0.158604	Cluster R-2	2.80742	2.86394	2.29583
ASVTVGGEQISAIGR;79.966332@T:4,79.966331@S:11	DTD1_MOUSE	D-tyrosyl-tRNA(Tyr) deacylase 1	T14,S21	Cluster4	0.000114773	0.000467609	0.000557227	0.000899971	0.036794	0.043325	0.0318611	0.0351693	0.102106	0.103976	0.111385	0.109319	0.100691	0.0980077	0.115857	0.10947	Cluster R-3	7.70909	1.52687	-0.00935611
SASSGAEGDVSSEREP;79.966331@S:1	DTD1_MOUSE	D-tyrosyl-tRNA(Tyr) deacylase 1	S194	Cluster3	0.00689926	0.00689926	0.00689926	0.00689926	0.00689926	0.00689926	0.00689926	0.00689926	0.165229	0.0955471	0.00689926	0.0399245	0.157516	0.15829	0.178662	0.142737	Cluster R-2	3.47847	4.52917	1.0507
LKQPSTPTR;79.966332@T:6	MP2K2_MOUSE	Dual specificity mitogen-activated protein kinase kinase 2	T394	Cluster3	0.00300493	0.00300493	0.00300493	0.00300493	0.0128812	0.0265032	0.0261779	0.0208844	0.034062	0.0383318	0.0101521	0.00995107	0.12724	0.262037	0.157339	0.262421	Cluster R-1	2.94401	3.22632	3.12873
RYRSPEPDPYLSYR;79.966331@S:4	CLK3_MOUSE	Dual specificity protein kinase CLK3	S9	Cluster1	0.194404	0.150397	0.121856	0.11946	0.0109812	0.0121915	0.0195475	0.0150903	0.0794132	0.0930272	0.0528963	0.0528489	0.0286606	0.0224979	0.0015779	0.025151	Cluster R-1	-1.07514	0.430059	-1.83659
YRSPEPDPYLSYR;79.966331@Y:1	CLK3_MOUSE	Dual specificity protein kinase CLK3	Y7	Cluster1	0.0335166	0.0303859	0.194415	0.209608	0.0242633	0.0257302	0.0252846	0.0087049	0.077276	0.0606023	0.130853	0.128417	0.0132479	0.0135647	0.0153186	0.00881203	Cluster R-2	-0.236599	-0.721206	-2.96272
SRSIEDDEEGHLICQSGDVLR;57.021465@C:14,79.966331@S:1,79.966331@S:3	CLK4_MOUSE	Dual specificity protein kinase CLK4	S136,S138	Cluster1	0.171239	0.168512	0.129639	0.124048	0.0147621	0.0185392	0.00942113	0.0124455	0.0769323	0.0524644	0.0761738	0.0920737	0.015462	0.0137196	0.012595	0.0119733	Cluster R-2	-0.995508	-0.0375677	-2.46926
IYQYIQSR;79.966331@Y:4	DYR1B_MOUSE	Dual specificity tyrosine-phosphorylation-regulated kinase 1B	Y321	Cluster4	0.000642963	0.00085987	0.000107454	0.00154833	0.0186785	0.0211391	0.0188483	0.0167022	0.138772	0.135522	0.164565	0.163147	0.0761706	0.0865439	0.0782839	0.0784684	Cluster R-3	7.57434	2.08364	-0.914113
SKPIPIMPASPQK;15.994915@M:7,79.966331@S:10	DNM1L_MOUSE	Dynamin-1-like protein	S622	Cluster4	0.000575207	0.000575207	0.00486764	0.000575207	0.0578341	0.0582984	0.0732375	0.0577318	0.174674	0.130677	0.0696671	0.0979181	0.0780777	0.0668214	0.0864001	0.0420693	Cluster R-3	6.16451	0.145742	-0.7908
TPPLPLSDLGQPR;79.966331@S:7	DYH1_RAT	Dynein heavy chain 1, axonemal	S145	Cluster4	0.0157628	0.0159494	0.0392883	0.0365227	0.0207449	0.0220979	0.0379498	0.0303264	0.0955774	0.108121	0.136632	0.159455	0.0908607	0.0747576	0.0596407	0.0563134	Cluster R-2	2.21666	1.3414	-0.827803
ESPTITMMRAR;15.994915@M:8,79.966332@T:6	DYH12_RAT	Dynein heavy chain 12, axonemal	T770	Cluster4	0.00432125	0.00542221	0.0116898	0.00955113	0.0325668	0.0301682	0.0529473	0.0426432	0.122846	0.111974	0.0963139	0.0994969	0.0959832	0.087241	0.0984641	0.0983707	Cluster R-3	3.79684	1.26333	-0.180229
TLDITWTTMEFEHELHPRTGTMMLK;15.994915@M:9,79.966332@T:5,79.966332@T:7	DYH17_MOUSE	Dynein heavy chain 17, axonemal	T1415,T1409orT1413	Cluster1	0.176461	0.150348	0.263821	0.20553	0.00431397	0.00437928	0.00724876	0.0108032	0.0340663	0.0456309	0.0144986	0.0554758	0.00500022	0.00566105	0.00888069	0.00788152	Cluster R-1	-2.41126	0.0361325	-2.44832
RMGTTYGPPAGKK;15.994915@M:2,79.966332@T:4,79.966332@T:5	DYH5_MOUSE	Dynein heavy chain 5, axonemal	T2639,T2640	Cluster4	0.0056127	0.0260123	0.0318007	0.24583	0.0411217	0.0132097	0.0158616	0.00868455	0.0915494	0.104216	0.106421	0.0717104	0.0674534	0.048524	0.0708748	0.0511178	Cluster R-2	0.273843	1.59309	-0.651861
LSLSTNCIEK;57.021465@C:7,79.966332@T:5	DNAL1_MOUSE	Dynein light chain 1, axonemal	T57	Cluster4	0.00344231	0.00344231	0.00344231	0.00344231	0.0231118	0.0345469	0.0505624	0.0441222	0.115068	0.115197	0.122538	0.118215	0.0864396	0.0852092	0.112696	0.0785236	Cluster R-3	5.09627	1.25212	-0.37634
DSFSDPYAIVSFLHQSQKTVVEK;79.966331@S:4,79.966331@S:11,79.966331@S:16	DYSF_MOUSE	Dysferlin	S1190,S1195,S1181orS1183	Cluster4	0.00183297	0.00183297	0.00183297	0.00183297	0.0412216	0.0608514	0.0578109	0.0514553	0.180405	0.195941	0.138767	0.108399	0.0501131	0.0476428	0.0309928	0.0290681	Cluster R-3	6.41009	-0.421309	-1.98217
RSSAPPRK;79.966331@S:3	DYSF_MOUSE	Dysferlin	S208	Cluster3	0.000123294	0.000123294	0.000123294	0.000123294	0.0696118	0.0783733	0.0959474	0.0963557	0.046459	0.0490944	0.0246797	0.0259598	0.143957	0.133231	0.127939	0.107898	Cluster R-3	8.21155	0.592274	1.81116
QKSFSEDVISHK;79.966331@S:3	DYST_MOUSE	Dystonin	S3889	Cluster4	0.000846629	0.000846629	0.0033154	0.00395549	0.036586	0.0301265	0.0274652	0.0252298	0.133068	0.12153	0.260912	0.279163	0.0320028	0.0273004	0.0060597	0.0115918	Cluster R-3	6.47005	-0.633812	-3.36828
QLSLLDSR;79.966331@S:3	DYST_MOUSE	Dystonin	S5402	Cluster4	0.0011478	0.00540296	0.0322238	0.0011478	0.030822	0.0326733	0.0460878	0.0333602	0.127017	0.149558	0.209653	0.18133	0.0395435	0.0357775	0.0342409	0.040015	Cluster R-3	4.06362	0.065446	-2.158
SFSEDVISHK;79.966331@S:1	DYST_MOUSE	Dystonin	S3889	Cluster4	0.00694987	0.00952952	0.00423875	0.00427942	0.0182089	0.0168557	0.0433987	0.0391758	0.192967	0.138518	0.060975	0.0976766	0.0852089	0.0873784	0.090854	0.103785	Cluster R-3	4.29332	1.6423	-0.416513
GFDTSPEHSLDLGISGR;79.966331@S:5	EP400_MOUSE	E1A-binding protein p400	S923	Cluster1	0.236013	0.199973	0.102817	0.095781	0.0198954	0.0173499	0.0233195	0.0214731	0.0599809	0.081542	0.0429014	0.0321667	0.0196337	0.0229253	0.0112265	0.0130014	Cluster R-1	-1.55084	-0.296721	-1.69733
GFDTSPEHSLDLGISGR;79.966331@S:9	EP400_MOUSE	E1A-binding protein p400	S927	Cluster1	0.229355	0.218488	0.0999165	0.0914194	0.0187844	0.0159365	0.0226616	0.0208188	0.0514892	0.103822	0.0300692	0.0300011	0.0170781	0.0270196	0.0103544	0.012786	Cluster R-1	-1.56932	-0.217917	-1.67955
QNQPTSCVSAPASSETSRSPK;57.021465@C:7,79.966331@S:17	RBP2_MOUSE	E3 SUMO-protein ligase RanBP2	S1603	Cluster4	0.00146112	0.00146112	0.00146112	0.00146112	0.0109255	0.00967162	0.0125373	0.00633065	0.150597	0.145058	0.122929	0.112598	0.112005	0.113527	0.107194	0.0907826	Cluster R-1	-1.77057	0.47983	-2.23436
QNQPTSCVSAPASSETSRSPK;57.021465@C:7,79.966331@S:19	RBP2_MOUSE	E3 SUMO-protein ligase RanBP2	S1605	Cluster4	0.00145998	0.00145998	0.00145998	0.00145998	0.0124411	0.00826084	0.0103187	0.00633813	0.150479	0.164423	0.122832	0.11251	0.109691	0.0990458	0.10711	0.0907115	Cluster R-2	-0.649873	-0.147236	-1.19235
GGEDEDGSDEDVVHNEDIHFEPIVSLPEVEVK;79.966331@S:8	RBP2_MOUSE	E3 SUMO-protein ligase RanBP2	S2729	Cluster1	0.265583	0.214612	0.122468	0.111601	0.0106592	0.00851247	0.00723907	0.00549078	0.0554398	0.0398922	0.0592414	0.0547719	0.00900612	0.00760017	0.00990532	0.0179776	Cluster R-2	-0.451979	-0.199322	-1.59059
NRPGYVSEEEEDDEDYEMAVK;15.994915@M:18,79.966331@S:7	RBP2_MOUSE	E3 SUMO-protein ligase RanBP2	S2505	Cluster1	0.0911254	0.0667507	0.0818825	0.209662	0.0276837	0.0385527	0.0302859	0.0422845	0.0781817	0.0530514	0.0926992	0.0625003	0.0346119	0.0382186	0.0237489	0.0287603	Cluster R-3	6.50598	3.42375	-0.32681
NRPGYVSEEEEDDEDYEMAVK;15.994915@M:18,79.966331@Y:5	RBP2_MOUSE	E3 SUMO-protein ligase RanBP2	Y2503	Cluster1	0.0801695	0.046226	0.133108	0.184455	0.024954	0.0339176	0.026054	0.0388026	0.062974	0.0470777	0.085494	0.129005	0.0291799	0.0336236	0.0218325	0.0231263	Cluster R-3	6.55798	3.44394	-0.436607
ALVVPEPEPDSDSNQER;79.966331@S:13	BRE1A_MOUSE	E3 ubiquitin-protein ligase BRE1A	S138	Cluster4	0.01538	0.0135803	0.0442929	0.0538362	0.040701	0.0362313	0.0521054	0.0496678	0.107873	0.198442	0.119575	0.117064	0.0415016	0.038805	0.0337478	0.0371965	Cluster R-3	2.09499	-0.24064	-1.84389
GSGTASDDEFENLR;79.966331@S:6	HUWE1_MOUSE	E3 ubiquitin-protein ligase HUWE1	S1907	Cluster4	0.00375686	0.00306903	0.00453853	0.00647676	0.03144	0.0364444	0.0436478	0.0709885	0.137037	0.12963	0.142806	0.172231	0.0493102	0.0682097	0.0586809	0.0417335	Cluster R-3	5.027	0.255833	-1.41639
RPSPDDDLTDEDNDDMQLQAQR;15.994915@M:16,79.966331@S:3	NEDD4_MOUSE	E3 ubiquitin-protein ligase NEDD4	S281	Cluster4	0.000822376	0.00911622	0.0340956	0.0537396	0.0592293	0.0589942	0.0634803	0.0901687	0.0722159	0.134771	0.119869	0.127031	0.0409293	0.0426385	0.0402619	0.0526373	Cluster R-3	2.21481	-0.623532	-1.36293
RPSPDDDLTDEDNDDMQLQAQR;15.994915@M:16,79.966332@T:9	NEDD4_MOUSE	E3 ubiquitin-protein ligase NEDD4	T287	Cluster4	0.0129897	0.00903416	0.0336086	0.0472174	0.0554186	0.0558105	0.063111	0.0868052	0.0803901	0.126318	0.115397	0.156897	0.0373993	0.0397676	0.0367969	0.043039	Cluster R-3	2.21949	-0.734062	-1.60924
RQISEDVDGPDNR;79.966331@S:4	NEDD4_MOUSE	E3 ubiquitin-protein ligase NEDD4	S309	Cluster4	0.00213229	0.00213229	0.00213229	0.00213229	0.0203102	0.0196151	0.0201329	0.0209135	0.117937	0.178714	0.0968286	0.11162	0.105085	0.116564	0.0890216	0.0947292	Cluster R-3	5.88802	2.32385	-0.317222
SLSSPTVTLSAPLEGAK;79.966332@T:6	NED4L_MOUSE	E3 ubiquitin-protein ligase NEDD4-like	T480	Cluster4	0.0542936	0.0576008	0.141351	0.100896	0.0197344	0.0176666	0.0330253	0.01957	0.0952144	0.0865913	0.165307	0.11605	0.0280712	0.0191313	0.0329214	0.0125757	Cluster R-2	0.415338	0.315277	-1.87725
SLSSPTVTLSAPLEGAK;79.966331@S:3	NED4L_MOUSE	E3 ubiquitin-protein ligase NEDD4-like	S477	Cluster1	0.0809568	0.0753933	0.0497216	0.128558	0.0161083	0.0268142	0.0298776	0.0248288	0.0789042	0.130677	0.11751	0.119175	0.0288303	0.0380236	0.0196995	0.0349214	Cluster R-2	0.0184963	0.31827	-1.90076
SLSSPTVTLSAPLEGAK;79.966331@S:4	NED4L_MOUSE	E3 ubiquitin-protein ligase NEDD4-like	S477orS478	Cluster1	0.0706886	0.0602234	0.157933	0.11088	0.0138932	0.0258861	0.0257692	0.0214146	0.0750626	0.112707	0.101351	0.115762	0.028933	0.032795	0.0165812	0.0301194	Cluster R-2	0.387196	0.0426981	-2.32088
RSRSPFASTR;79.966331@S:4	PJA1_MOUSE	E3 ubiquitin-protein ligase Praja-1	S32	Cluster4	0.00128638	0.00128638	0.00128638	0.00128638	0.0288174	0.0278341	0.0343811	0.0432448	0.144332	0.145823	0.0754826	0.0781624	0.0779403	0.10314	0.115755	0.119941	Cluster R-3	6.43045	1.63406	-0.0906355
VFFDTDDDDDVPHSTSR;79.966332@T:5	PJA1_MOUSE	E3 ubiquitin-protein ligase Praja-1	T231	Cluster4	0.0467236	0.0410446	0.124626	0.126788	0.0234028	0.0227283	0.0372807	0.0312062	0.0991914	0.0992109	0.117437	0.116176	0.0301866	0.0316419	0.0256121	0.0267434	Cluster R-2	0.349018	-0.0054732	-1.91972
ISKVEGTEIVKPSPK;79.966331@S:13	RBBP6_MOUSE	E3 ubiquitin-protein ligase RBBP6	S1179	Cluster4	0.000628863	0.000628863	0.0147519	0.00753356	0.0268825	0.0456911	0.0545211	0.0396987	0.145787	0.168514	0.165397	0.182915	0.0440806	0.0429232	0.033257	0.0267899	Cluster R-3	4.81478	-0.181748	-2.17185
WDKDDFESEEEDVK;79.966331@S:8	RBBP6_MOUSE	E3 ubiquitin-protein ligase RBBP6	S1329	Cluster4	0.0740759	0.0480365	0.0254035	0.0321005	0.0241243	0.0280258	0.039404	0.0286642	0.194661	0.12228	0.0671716	0.0353152	0.060025	0.0660413	0.0814779	0.0731928	Cluster R-2	1.22351	1.22356	-0.579204
YHSRSRSPQAFR;79.966331@S:3,79.966331@S:5,79.966331@S:7	RBBP6_MOUSE	E3 ubiquitin-protein ligase RBBP6	S769,S771,S773	Cluster1	0.0518468	0.056281	0.153893	0.15277	0.0174702	0.0188245	0.0194068	0.0183379	0.0795046	0.0896401	0.117422	0.0949334	0.038971	0.0288239	0.0344597	0.0274147	Cluster R-2	-0.120703	0.808471	-1.55685
TPQEAITDGLEIVVSPR;79.966331@S:15	RING2_MOUSE	E3 ubiquitin-protein ligase RING2	S41	Cluster1	0.152656	0.200073	0.31458	0.0370306	0.0014147	0.00768594	0.0111493	0.00895058	0.118049	0.0476269	0.0313389	0.054341	0.00449258	0.0014147	0.00778247	0.0014147	Cluster R-2	-1.48654	-0.951017	-4.05668
KSHSLDLNISEK;79.966331@S:4	RN180_MOUSE	E3 ubiquitin-protein ligase RNF180	S231	Cluster4	0.0124924	0.00888715	0.0265092	0.0339429	0.0454397	0.0319918	0.0478459	0.0428705	0.152166	0.0505893	0.132785	0.143647	0.0370004	0.0539889	0.115085	0.064759	Cluster R-3	2.54986	0.687676	-0.823182
SHSLDLNISEK;79.966331@S:1	RN180_MOUSE	E3 ubiquitin-protein ligase RNF180	S229orS231	Cluster4	0.0628128	0.0551468	0.0015054	0.0268551	0.028388	0.0291458	0.0588122	0.040604	0.118037	0.101017	0.104757	0.0859246	0.0684094	0.0762112	0.0905127	0.0518606	Cluster R-2	1.48557	0.870714	-0.513675
SHSLDLNISEK;79.966331@S:3	RN180_MOUSE	E3 ubiquitin-protein ligase RNF180	S231	Cluster4	0.0691837	0.0519372	0.0368102	0.0363371	0.0275488	0.0361267	0.0419191	0.0546823	0.084823	0.10975	0.0896494	0.136273	0.0421499	0.0546906	0.0680055	0.060114	Cluster R-2	1.11404	0.489101	-0.90242
LKNCHDTESPHLR;57.021465@C:4,79.966332@T:7,79.966331@S:9	RN220_MOUSE	E3 ubiquitin-protein ligase Rnf220	T148,S150	Cluster1	0.0800178	0.0682784	0.198408	0.179837	0.0034917	0.00356933	0.00521884	0.00364599	0.0803628	0.104537	0.12079	0.117466	0.0127902	0.00807658	0.00705815	0.00645296	Cluster R-2	-0.315359	1.11011	-3.62163
LKSDERPVHIK;79.966331@S:3	TRI33_MOUSE	E3 ubiquitin-protein ligase TRIM33	S1134	Cluster4	0.00163075	0.00163075	0.00599849	0.00654241	0.0620245	0.0689081	0.0435672	0.0462931	0.0763918	0.0921512	0.207737	0.327303	0.00163075	0.0431083	0.0134524	0.00163075	Cluster R-3	5.4765	-1.88394	-3.55597
NILVQTPESESPQSR;79.966331@S:11	TRIM9_MOUSE	E3 ubiquitin-protein ligase TRIM9	S46	Cluster4	0.00507143	0.00368194	0.0351403	0.0148884	0.0422878	0.0285588	0.0537263	0.049271	0.153805	0.140424	0.167134	0.137429	0.0383667	0.0377618	0.0553887	0.0370654	Cluster R-3	3.3486	-0.0443371	-1.8286
NILVQTPESESPQSR;79.966331@S:14	TRIM9_MOUSE	E3 ubiquitin-protein ligase TRIM9	S49	Cluster4	0.00747122	0.00591544	0.0265534	0.0299307	0.0391138	0.0348938	0.0444717	0.0416101	0.121637	0.124051	0.155542	0.19935	0.0531353	0.0418505	0.0330024	0.0414717	Cluster R-3	3.1036	0.0820674	-1.82541
RASGSGVSDYDYLDLDK;79.966331@S:3	TRIM9_MOUSE	E3 ubiquitin-protein ligase TRIM9	S53	Cluster4	0.0511338	0.0499507	0.0479789	0.051373	0.0273036	0.0265278	0.050574	0.0408392	0.120357	0.148797	0.102004	0.117151	0.0373707	0.0357368	0.0398486	0.0530544	Cluster R-3	1.28465	0.192789	-1.55652
RASGSGVSDYDYLDLDK;79.966331@S:5	TRIM9_MOUSE	E3 ubiquitin-protein ligase TRIM9	S55	Cluster4	0.053681	0.0524389	0.050369	0.0578066	0.03017	0.0264733	0.0531023	0.0419787	0.126352	0.116851	0.114214	0.102524	0.0392361	0.0376097	0.0414958	0.0556972	Cluster R-3	1.10185	0.197956	-1.40204
KQDSDEMPFGCIK;57.021465@C:11,79.966331@S:4	TTC3_MOUSE	E3 ubiquitin-protein ligase TTC3	S1009	Cluster4	0.00709518	0.0146104	0.0801012	0.11749	0.00399966	0.00632354	0.0137483	0.0199479	0.166078	0.184257	0.107868	0.145593	0.0198798	0.03222	0.0380047	0.0427834	Cluster R-2	1.46117	1.594	-2.18385
HVTLPSSPR;79.966331@S:7	UBR4_MOUSE	E3 ubiquitin-protein ligase UBR4	S2719	Cluster4	0.000445457	0.00011246	0.00116981	0.00114264	0.0276505	0.0108348	0.00601301	0.0057108	0.135978	0.153181	0.187072	0.162841	0.0825383	0.0223715	0.125713	0.0772262	Cluster R-3	7.79859	2.6162	-1.05376
TGSTSSKEDDYESDAATIVQK;79.966331@S:5	UBR4_MOUSE	E3 ubiquitin-protein ligase UBR4	S364	Cluster4	0.00704472	0.00876696	0.0307445	0.0262406	0.0151651	0.0148259	0.0256896	0.0197112	0.145513	0.134683	0.175449	0.201564	0.053464	0.0475777	0.0502602	0.0432994	Cluster R-3	3.17441	1.36804	-1.75583
TGSTSSKEDDYESDAATIVQK;79.966331@S:6	UBR4_MOUSE	E3 ubiquitin-protein ligase UBR4	S365	Cluster4	0.00594149	0.00919742	0.0366238	0.0289837	0.0164581	0.0167746	0.0252842	0.0201364	0.139451	0.132832	0.173038	0.198794	0.0527291	0.0469237	0.0541287	0.0427043	Cluster R-3	2.99585	1.32085	-1.71289
TGSTSSKEDDYESDAATIVQK;79.966332@T:1	UBR4_MOUSE	E3 ubiquitin-protein ligase UBR4	T360	Cluster4	0.00572926	0.00921431	0.033116	0.0290765	0.0160875	0.0172409	0.0268795	0.0207169	0.152938	0.157772	0.15807	0.166424	0.0561921	0.048626	0.0560072	0.0459091	Cluster R-3	3.04174	1.35312	-1.61944
TGSTSSKEDDYESDAATIVQK;79.966332@T:4	UBR4_MOUSE	E3 ubiquitin-protein ligase UBR4	T363	Cluster4	0.00602124	0.00926707	0.0305933	0.0268776	0.0184671	0.0145136	0.0263433	0.0202618	0.144407	0.133659	0.174118	0.200032	0.0533207	0.0472159	0.0519329	0.0429702	Cluster R-3	3.16415	1.29614	-1.73862
TPSLSPASSLDV;79.966331@S:5	EMAL3_MOUSE	Echinoderm microtubule-associated protein-like 3	S890	Cluster4	0.04374	0.0117124	0.00873556	0.108418	0.0262694	0.017897	0.0250206	0.0233762	0.167033	0.259795	0.134843	0.121215	0.0217778	0.00137256	0.00137256	0.0274213	Cluster R-3	4.63926	0.858767	0.626013
AASSANLLLR;79.966331@S:3	EMAL3_MOUSE	Echinoderm microtubule-associated protein-like 3	S177	Cluster3	0.00154445	0.00705055	0.00154445	0.00154445	0.044723	0.0496745	0.078015	0.075375	0.0806104	0.0909437	0.0654862	0.0541288	0.112559	0.0943298	0.124695	0.117776	Cluster R-3	5.49483	0.854474	0.685507
AASSANLLLR;79.966331@S:4	EMAL3_MOUSE	Echinoderm microtubule-associated protein-like 3	S177orS178	Cluster3	0.00157506	0.00157506	0.00157506	0.00157506	0.0456094	0.050659	0.0795612	0.0768689	0.0809471	0.0881993	0.0584281	0.0565226	0.11479	0.0961994	0.125804	0.120111	Cluster R-3	1.98416	-0.833476	-3.71661
RADLNQGIGEPQSPSR;79.966331@S:15	EFHD2_MOUSE	EF-hand domain-containing protein D2	S75	Cluster4	0.000952082	0.000952082	0.000952082	0.000952082	0.0388749	0.0351051	0.044879	0.0457144	0.408209	0.0415565	0.0626051	0.10299	0.0660212	0.0684635	0.0506189	0.0311537	Cluster R-3	7.33613	0.394018	-1.50868
RADLNQGIGEPQSPSRR;79.966331@S:13	EFHD2_MOUSE	EF-hand domain-containing protein D2	S73	Cluster4	0.000874994	0.000874994	0.000874994	0.000874994	0.0565096	0.0586501	0.0789974	0.0667345	0.124325	0.12742	0.139468	0.155869	0.0449997	0.0471884	0.0532087	0.043129	Cluster R-3	7.28827	-0.46869	-1.537
TSGSDDPGLSSSTDSAQALASLGK;79.966331@S:4	EHBP1_MOUSE	EH domain-binding protein 1	S676	Cluster4	0.0340905	0.010721	0.0833688	0.0698888	0.0115636	0.0123657	0.0204555	0.0225451	0.166189	0.147668	0.159811	0.117774	0.038125	0.0383695	0.0446996	0.0223649	Cluster R-2	1.57823	1.10092	-2.04259
GASFLK;79.966331@S:3	S4A4_MOUSE	Electrogenic sodium bicarbonate cotransporter 1	S12	Cluster4	0.000304331	0.000958127	0.000304331	0.000304331	0.0190998	0.0180925	0.0216115	0.0176881	0.132111	0.130644	0.1023	0.113561	0.121212	0.116347	0.109904	0.0955594	Cluster R-3	7.99882	2.534	-0.111487
ISENYSDKSDVENADESSSSILKPLISPAAER;79.966331@S:2,79.966331@Y:5	S4A4_MOUSE	Electrogenic sodium bicarbonate cotransporter 1	S61orY64orS65,S61orY64orS65	Cluster4	0.0853286	0.046433	0.158383	0.116669	0.013168	0.00980023	0.0112915	0.0107543	0.0813208	0.0988821	0.138052	0.146647	0.0372572	0.0180118	0.0141685	0.0138325	Cluster R-2	0.192556	0.887423	-2.48106
ISENYSDKSDVENADESSSSILKPLISPAAER;79.966331@S:6,79.966331@Y:5	S4A4_MOUSE	Electrogenic sodium bicarbonate cotransporter 1	S61orY64orS65,S61orY64orS65	Cluster4	0.115877	0.0438241	0.119688	0.145141	0.0144841	0.00904545	0.0109712	0.0104999	0.0745114	0.0909737	0.127137	0.159058	0.0342774	0.0185835	0.0137441	0.012185	Cluster R-2	0.0894385	0.808067	-2.51922
KSNLRSLADIGK;79.966331@S:6	S4A4_MOUSE	Electrogenic sodium bicarbonate cotransporter 1	S223	Cluster4	0.00633373	0.0011387	0.0213883	0.0218403	0.00810734	0.0011387	0.0147139	0.0115847	0.128491	0.156673	0.324081	0.270109	0.00891317	0.0133502	0.010998	0.0011387	Cluster R-2	0.484263	0.723825	-2.48062
MFSNPDNGSPAMTHR;15.994915@M:1,15.994915@M:12,79.966331@S:9	S4A4_MOUSE	Electrogenic sodium bicarbonate cotransporter 1	S245	Cluster4	0.00202196	0.00146866	0.0156303	0.00623856	0.0709125	0.0164016	0.0137622	0.0325986	0.0884156	0.329672	0.241254	0.099419	0.00947906	0.0223666	0.0028754	0.0474841	Cluster R-3	4.11636	-0.0472228	-4.67596
MFSNPDNGSPAMTHR;15.994915@M:1,79.966331@S:9	S4A4_MOUSE	Electrogenic sodium bicarbonate cotransporter 1	S245	Cluster4	0.000417723	0.000417723	0.00716345	0.0150058	0.00432355	0.00227742	0.0118831	0.00932182	0.119559	0.480013	0.168809	0.151178	0.00448715	0.0123144	0.00459618	0.00823201	Cluster R-3	4.90305	-0.701427	-3.20634
NLTSSSLNDISDKPEK;79.966331@S:4	S4A4_MOUSE	Electrogenic sodium bicarbonate cotransporter 1	S255	Cluster4	0.0007022	0.0007022	0.00277537	0.0007022	0.0335984	0.0411407	0.0483404	0.0595864	0.131746	0.137478	0.0730801	0.0858517	0.0691256	0.0926005	0.112412	0.110158	Cluster R-3	5.32094	0.0916551	-4.95583
NLTSSSLNDISDKPEK;79.966331@S:5	S4A4_MOUSE	Electrogenic sodium bicarbonate cotransporter 1	S256orS257	Cluster4	0.000697895	0.000697895	0.00323521	0.000697895	0.0310677	0.0408231	0.0489051	0.0583716	0.138223	0.138476	0.0795689	0.0860246	0.0644368	0.0880709	0.111098	0.109606	Cluster R-3	6.45453	1.07301	-0.15592
NLTSSSLNDISDKPEK;79.966331@S:6	S4A4_MOUSE	Electrogenic sodium bicarbonate cotransporter 1	S257	Cluster4	0.000706228	0.000706228	0.00329835	0.000706228	0.0305175	0.0490402	0.0486177	0.0590686	0.119382	0.140129	0.077866	0.08978	0.0677204	0.0891226	0.112424	0.110915	Cluster R-3	6.37502	1.05868	-0.245007
NLTSSSLNDISDKPEK;79.966332@T:3,79.966331@S:6	S4A4_MOUSE	Electrogenic sodium bicarbonate cotransporter 1	T254,S257	Cluster4	0.00740497	0.0015238	0.0240922	0.00631242	0.0062913	0.00827938	0.00914637	0.00656459	0.269267	0.22182	0.141262	0.184596	0.0344677	0.0242694	0.00749551	0.047207	Cluster R-3	6.30112	1.02177	-0.168078
NLTSSSLNDISDKPEKDQLK;79.966331@S:4	S4A4_MOUSE	Electrogenic sodium bicarbonate cotransporter 1	S255	Cluster4	0.00080387	0.000653016	0.0122362	0.0149928	0.0301912	0.0289552	0.0414154	0.0378727	0.125253	0.16778	0.198179	0.251274	0.0280363	0.0300359	0.0156449	0.016676	Cluster R-3	4.37641	1.90541	-2.84832
NLTSSSLNDISDKPEKDQLK;79.966331@S:5	S4A4_MOUSE	Electrogenic sodium bicarbonate cotransporter 1	S256	Cluster4	0.000832227	0.000740311	0.0140004	0.0171544	0.0345442	0.0333341	0.0473695	0.0433332	0.141997	0.192155	0.185205	0.185975	0.0320786	0.0343665	0.0179006	0.0190128	Cluster R-3	4.69395	-0.614917	-3.03808
NLTSSSLNDISDKPEKDQLK;79.966331@S:6	S4A4_MOUSE	Electrogenic sodium bicarbonate cotransporter 1	S257	Cluster4	0.00223233	0.00223233	0.0097167	0.0108838	0.0323599	0.0423822	0.0480057	0.0525353	0.145136	0.146426	0.250179	0.155909	0.0307635	0.0348952	0.0139783	0.0223654	Cluster R-3	4.42973	-0.617564	-2.77065
NLTSSSLNDISDKPEKDQLK;79.966332@T:3	S4A4_MOUSE	Electrogenic sodium bicarbonate cotransporter 1	T254	Cluster4	0.00263531	0.00803873	0.0618467	0.0760314	0.0359438	0.00263531	0.0354995	0.00263531	0.160959	0.00263531	0.353903	0.216889	0.0324412	0.00263531	0.00263531	0.00263531	Cluster R-3	4.79875	-0.781085	-2.7739
NLTSSSLNDISDKPEKDQLK;79.966332@T:3,79.966331@S:5,79.966331@S:6	S4A4_MOUSE	Electrogenic sodium bicarbonate cotransporter 1	T254,S256,S257	Cluster4	0.0171521	0.043915	0.00845531	0.0709256	0.00178541	0.00178541	0.00178541	0.00178541	0.17889	0.170283	0.315313	0.180783	0.00178541	0.00178541	0.00178541	0.00178541	Cluster R-3	2.30557	-0.927023	-4.186
NLTSSSLNDISDKPEKDQLK;79.966332@T:3,79.966331@S:6	S4A4_MOUSE	Electrogenic sodium bicarbonate cotransporter 1	T254,S257	Cluster4	0.00212073	0.00185661	0.0335258	0.0376905	0.00839364	0.00665329	0.00862302	0.00778921	0.182565	0.171351	0.256673	0.258956	0.00472635	0.00929569	0.00555491	0.00422516	Cluster R-2	2.58937	0	-6.88701
SLADIGKTVSSASR;79.966331@S:10,79.966331@S:13	S4A4_MOUSE	Electrogenic sodium bicarbonate cotransporter 1	S232,S235	Cluster4	0.000885138	0.000885138	0.0184253	0.0170078	0.000885138	0.000885138	0.000885138	0.000885138	0.139888	0.123343	0.365566	0.326918	0.000885138	0.000885138	0.000885138	0.000885138	Cluster R-3	3.53158	-0.40239	-5.1911
SNLRSLADIGK;79.966331@S:5	S4A4_MOUSE	Electrogenic sodium bicarbonate cotransporter 1	S223	Cluster4	0.00909504	0.0139993	0.0507346	0.0473709	0.0262746	0.0294926	0.0166914	0.0318953	0.132896	0.158463	0.19713	0.226542	0.0226996	0.0195382	0.0100389	0.0071383	Cluster R-3	4.68308	0	-8.07646
ISENYSDKSDVENADESSSSILKPLISPAAER;79.966331@S:9,79.966331@Y:5	S4A4_MOUSE	Electrogenic sodium bicarbonate cotransporter 1	S68,S61orY64orS65	Cluster1	0.0997656	0.0499009	0.105111	0.102205	0.0155759	0.012165	0.012441	0.0139921	0.0850463	0.0815545	0.149385	0.183387	0.038964	0.0203697	0.0159688	0.014169	Cluster R-3	2.56062	-0.812586	-3.58911
SFAEVGK;79.966331@S:1	S4A8_MOUSE	Electroneutral sodium bicarbonate exchanger 1	S237	Cluster4	0.00165505	0.00165505	0.00165505	0.00165505	0.00874932	0.010057	0.00588489	0.00803257	0.102403	0.136204	0.0901832	0.132305	0.105716	0.10805	0.157991	0.127804	Cluster R-3	6.12205	3.93225	0.115593
SVGKVEPSSQSPGRSPR;79.966331@S:15	RB6I2_MOUSE	ELKS/Rab6-interacting/CAST family member 1	S21	Cluster4	0.00186576	0.00186576	0.00186576	0.00186576	0.029358	0.0233167	0.0179571	0.0283291	0.144052	0.149495	0.214936	0.208828	0.068334	0.00186576	0.0486789	0.0573865	Cluster R-3	6.58669	0.832816	-2.02485
SVGKVEPSSQSPGRSPR;79.966331@S:8,79.966331@S:15	RB6I2_MOUSE	ELKS/Rab6-interacting/CAST family member 1	S14,S21	Cluster4	0.00319698	0.0108551	0.0207223	0.038093	0.0152463	0.0113543	0.0150496	0.0124617	0.179339	0.162539	0.184497	0.213729	0.043482	0.040058	0.00319698	0.0461805	Cluster R-3	3.34438	1.29651	-2.47719
YGPSSVEDTTGSGAADAKDDDDIDLFGSDDEEESEEAK;79.966331@S:28	EF1B_MOUSE	Elongation factor 1-beta	S106	Cluster1	0.192172	0.193139	0.138196	0.128033	0.00949959	0.01048	0.0122967	0.0118899	0.0672248	0.0570409	0.06278	0.0561355	0.014893	0.014402	0.0157027	0.0161143	Cluster R-1	-1.42182	0.46851	-1.99251
ATAPQTQHVSPMR;15.994915@M:12,79.966331@S:10	EF1D_MOUSE	Elongation factor 1-delta	S133	Cluster4	0.000384343	0.000384343	0.00246686	0.00141581	0.0291785	0.0265602	0.0210145	0.0215616	0.160221	0.151326	0.126812	0.150219	0.0925076	0.0744293	0.0745047	0.0670137	Cluster R-3	6.98344	1.64958	-0.932173
GATPAEDDEDKDIDLFGSDEEEEDKEAAR;79.966331@S:18	EF1D_MOUSE	Elongation factor 1-delta	S162	Cluster4	0.0638064	0.0601038	0.134261	0.15899	0.020674	0.0210179	6.37753e-05	0.0192007	0.0761834	0.0791825	0.116012	0.156769	0.0209955	0.0241512	0.0253871	0.0232018	Cluster R-1	-2.22133	1.19972	0.53526
DIDLFGSDEEEEDKEAAR;79.966331@S:7	EF1D_MOUSE	Elongation factor 1-delta	S162	Cluster1	0.227451	0.246289	0.0731827	0.055301	0.0145665	0.0157479	0.0230074	0.0281578	0.039584	0.0382168	0.0292821	0.0220599	0.0428905	0.0319457	0.0568539	0.0554642	Cluster R-1	-2.38597	2.13675	0.517414
GATPAEDDEDKDIDLFGSDEEEEDK;79.966331@S:18	EF1D_MOUSE	Elongation factor 1-delta	S162	Cluster1	0.263982	0.226178	0.0935222	0.0710094	0.0133086	0.0136681	0.0126666	0.00112492	0.0428375	0.0507255	0.0174938	0.0141967	0.0357008	0.035074	0.0529527	0.0555587	Cluster R-2	0.0374987	0.620821	-2.19143
KGATPAEDDEDKDIDLFGSDEEEEDK;79.966331@S:19	EF1D_MOUSE	Elongation factor 1-delta	S162	Cluster1	0.208771	0.19675	0.0698177	0.0655947	0.0141893	0.0153246	0.0187645	0.017973	0.0633223	0.0578115	0.0178038	0.0140369	0.0456536	0.0409722	0.0787631	0.0744523	Cluster R-2	-0.929054	-0.652291	-2.27386
GATPAEDDEDNDIDLFGSDEEEEDKEAAR;79.966331@S:18	EF1D_RAT	Elongation factor 1-delta	S162	Cluster1	0.0880374	0.065755	0.204737	0.195646	0.0187824	0.0178746	0.0339889	0.0239415	0.0531689	0.057866	0.0927088	0.0873107	0.0170369	0.0170413	0.0137623	0.0123426	Cluster R-1	-1.82216	1.85606	0.648789
KGATPAEDDEDNDIDLFGSDEEEEDKEAAR;79.966331@S:19	EF1D_RAT	Elongation factor 1-delta	S162	Cluster1	0.0831141	0.119449	0.114126	0.12237	0.0129455	0.0209171	0.032861	0.0167671	0.0721968	0.0945815	0.126959	0.0824937	0.0313129	0.0202987	0.0265319	0.0230767	Cluster R-2	-0.222796	0.277811	-1.89412
FSVSPVVR;79.966331@S:4	EF2_MOUSE	Elongation factor 2	S502	Cluster4	0.00273098	0.014425	0.0107686	0.00273098	0.0196398	0.0380597	0.0235894	0.0323036	0.0973113	0.143476	0.192383	0.142901	0.0638772	0.0746475	0.0798059	0.0613492	Cluster R-3	4.53847	2.3005	1.04993
AGETRFTDTR;79.966332@T:7	EF2_MOUSE	Elongation factor 2	T57	Cluster3	0.00201041	0.00201041	0.00201041	0.00614601	0.0264773	0.0262933	0.0307666	0.0353969	0.112805	0.0908674	0.0483312	0.0309824	0.156447	0.120871	0.177885	0.1307	Cluster R-3	4.23203	1.29991	-1.04247
SCSPSSDSIYKVPR;57.021465@C:2,79.966331@S:3	EFS_MOUSE	Embryonal Fyn-associated substrate	S121	Cluster4	0.0014795	0.0014795	0.0014795	0.00582839	0.0251765	0.0184691	0.0401345	0.0293102	0.196967	0.187329	0.218344	0.209487	0.0172757	0.0213484	0.0108935	0.0149979	Cluster R-3	6.30563	-0.809756	-3.65399
SNSVEKPVSSLLSR;79.966331@S:1	EVL_MOUSE	Ena/VASP-like protein	S327	Cluster4	0.0293616	0.0279455	0.0987901	0.101376	0.0203374	0.0258285	0.0299844	0.0263209	0.100236	0.10542	0.159505	0.145721	0.0340013	0.0317861	0.0315586	0.031827	Cluster R-2	0.988568	0.334083	-1.98369
SNSVEKPVSSLLSR;79.966331@S:3	EVL_MOUSE	Ena/VASP-like protein	S329	Cluster4	0.0372125	0.0220366	0.0879293	0.093693	0.0253039	0.0211873	0.0415319	0.0329461	0.114375	0.104724	0.129684	0.148778	0.0351273	0.0398482	0.0361658	0.0294564	Cluster R-2	1.04661	0.216934	-1.8233
VKPAGSVNDVGLDALDLDR;79.966331@S:6	EVL_MOUSE	Ena/VASP-like protein	S367	Cluster1	0.116066	0.0893265	0.115072	0.123143	0.00672062	0.00960387	0.00850245	0.0016914	0.0711244	0.0911009	0.128791	0.192168	0.0198534	0.0187363	0.0016914	0.00640724	Cluster R-2	0.12329	0.816073	-3.37144
EHGPFRSVEDLVR;79.966331@S:7	EEPD1_MOUSE	Endonuclease/exonuclease/phosphatase family domain-containing protein 1	S173	Cluster4	0.0561095	0.0622752	0.0674449	0.0576862	0.0286521	0.0287235	0.02325	0.0284912	0.113459	0.114172	0.170462	0.177912	0.0130028	0.0297576	0.0119889	0.0166121	Cluster R-3	1.24207	-0.61266	-3.01287
ITASSSFR;79.966331@S:5	SH3G1_MOUSE	Endophilin-A2	S287	Cluster3	0.00637022	0.00138317	0.0120266	0.0142467	0.0318547	0.0432773	0.0517717	0.0597423	0.0453545	0.0528075	0.0437417	0.102783	0.128253	0.123624	0.130703	0.152061	Cluster R-3	2.8462	1.51826	1.12763
ITASSSFR;79.966331@S:6	SH3G1_MOUSE	Endophilin-A2	S288	Cluster3	0.007326	0.00144794	0.0121204	0.0154269	0.0437927	0.0471767	0.0194281	0.0573876	0.0472106	0.0571057	0.0501633	0.0817374	0.134259	0.129413	0.136823	0.159182	Cluster R-3	2.70123	1.73798	1.24448
GTTITLVLKEEASDYLELDTIK;79.966331@Y:15	ENPL_MOUSE	Endoplasmin	Y258	Cluster1	0.320385	0.416966	0.0716656	0.0493898	0.00147403	0.00147403	0.00468905	0.00147403	0.0367505	0.00147403	0.0511661	0.0228511	0.00626724	0.00639043	0.00610856	0.00147403	Cluster R-1	-2.93505	1.15153	-2.47131
ANDHGYDNFRSSNKYSSS;79.966331@S:12	EDNRB_MOUSE	Endothelin B receptor	S436	Cluster4	0.00137776	0.00137776	0.00137776	0.00137776	0.0335332	0.0329426	0.0593029	0.0480341	0.102205	0.0872482	0.138679	0.14069	0.0973247	0.103739	0.083709	0.0670817	Cluster R-3	6.41058	1.01744	-0.414063
NGTILQLAVSPSR;79.966332@T:3	ELMO2_MOUSE	Engulfment and cell motility protein 2	T73	Cluster3	0.00129643	0.00129643	0.00129643	0.00129643	0.0142746	0.0116829	0.0217362	0.0134457	0.123977	0.0912861	0.0198658	0.0297105	0.146554	0.132483	0.212082	0.177716	Cluster R-3	5.67443	3.45148	1.33653
DSQDTSAEQSDHDDEVASLASASGGFGSK;79.966331@S:10	EDC4_MOUSE	Enhancer of mRNA-decapping protein 4	S884	Cluster4	0.043115	0.0333305	0.104208	0.102167	0.0147434	0.0245358	0.0185059	0.0181041	0.124364	0.109636	0.16496	0.168623	0.0173533	0.0204311	0.0185274	0.0173961	Cluster R-2	1.00495	-0.0420736	-2.94494
DSQDTSAEQSDHDDEVASLASASGGFGSK;79.966331@S:6	EDC4_MOUSE	Enhancer of mRNA-decapping protein 4	S880	Cluster4	0.0401391	0.0369186	0.106097	0.116031	0.013559	0.0251392	0.022092	0.0185493	0.127324	0.112333	0.156219	0.163433	0.0203694	0.0227068	0.000299462	0.0187901	Cluster R-2	0.902602	-0.351919	-3.16945
DSQDTSAEQSDHDDEVASLASASGGFGSK;79.966332@T:5	EDC4_MOUSE	Enhancer of mRNA-decapping protein 4	S876orT879orS880	Cluster4	0.0370244	0.0322713	0.120472	0.119525	0.015544	0.0232849	0.025156	0.0209069	0.119948	0.104062	0.154137	0.157164	0.0164603	0.0200369	0.0177441	0.0162634	Cluster R-2	0.791405	-0.267905	-2.92459
DGSSTNDPYVAFRR;79.966331@S:3,79.966331@Y:9	EPC1_MOUSE	Enhancer of polycomb homolog 1	S202,Y208	Cluster4	0.00111449	0.00111449	0.00111449	0.00111449	0.0135457	0.00875746	0.0122131	0.0144905	0.0932003	0.243401	0.13459	0.169151	0.0663878	0.0848304	0.0736728	0.0813017	Cluster R-3	7.16632	2.64339	-1.0644
CLLTSSLSVR;57.021465@C:1,79.966331@S:8	ECHD1_MOUSE	Enoyl-CoA hydratase domain-containing protein 1	S34	Cluster1	0.149439	0.154022	0.150632	0.174799	0.0105686	0.00852265	0.0131001	0.0132524	0.0481822	0.0390733	0.0838859	0.1096	0.0106518	0.012883	0.0123075	0.009081	Cluster R-2	-1.16357	-0.0166159	-2.6437
FVSFTSR;79.966331@S:3	NGEF_MOUSE	Ephexin-1	S606	Cluster3	0.000590909	0.000590909	0.000590909	0.00365601	0.0607493	0.101131	0.0981681	0.088186	0.0562342	0.0682246	0.0710949	0.057513	0.0990238	0.0973765	0.108108	0.0887619	Cluster R-3	5.54276	0.175463	0.636004
TKFVSFTSR;79.966331@S:5	NGEF_MOUSE	Ephexin-1	S606	Cluster3	0.00110976	0.00110976	0.0180867	0.0157568	0.0697021	0.0695439	0.12308	0.0858135	0.0900518	0.0733003	0.12306	0.123543	0.0678994	0.057521	0.0384812	0.0419409	Cluster R-3	3.50687	-0.758126	-0.993923
QLGLTEPR;79.966332@T:5	EPHB2_MOUSE	Ephrin type-B receptor 2	T397	Cluster4	0.0033929	0.00381016	0.026939	0.0114477	0.031362	0.0355014	0.0568414	0.0363388	0.137706	0.133304	0.185549	0.20448	0.0351578	0.0370482	0.0299649	0.0311566	Cluster R-3	3.85795	-0.26349	-2.30976
GSHQMSLDNPDYQQDFFPK;79.966331@S:2	EGFR_MOUSE	Epidermal growth factor receptor	S1162	Cluster1	0.251131	0.125643	0.132097	0.183231	0.022998	0.0122889	0.024964	0.0244518	0.0527588	0.0255816	0.0394908	0.0409901	0.0143922	0.0256237	0.012802	0.0115569	Cluster R-1	-2.12358	-0.395913	-1.30284
GSHQMSLDNPDYQQDFFPK;79.966331@S:6	EGFR_MOUSE	Epidermal growth factor receptor	S1166	Cluster1	0.255955	0.128057	0.134634	0.186752	0.0234399	0.0124483	0.0254436	0.0250831	0.0462739	0.0259126	0.0431299	0.0399295	0.0143263	0.0147948	0.012004	0.0118162	Cluster R-1	-2.18388	-0.706885	-1.55209
NITGSSPVADFSAIK;79.966331@S:6	EPS15_MOUSE	Epidermal growth factor receptor substrate 15	S324	Cluster4	0.0660805	0.0414346	0.0252614	0.0315801	0.0205932	0.0211816	0.0297103	0.0352676	0.0962828	0.156088	0.135753	0.133726	0.0587537	0.0444031	0.0477566	0.0561283	Cluster R-2	1.6668	0.955649	-1.33371
RPINKLDSSDPLK;79.966331@S:8	EPS15_MOUSE	Epidermal growth factor receptor substrate 15	S798	Cluster3	0.00611536	0.00629068	0.00919775	0.00529922	0.0488639	0.0457812	0.0688775	0.0596464	0.0659669	0.0904865	0.0284114	0.0659746	0.107346	0.104073	0.149224	0.138446	Cluster R-3	3.22092	1.16116	0.992532
RPINKLDSSDPLK;79.966331@S:9	EPS15_MOUSE	Epidermal growth factor receptor substrate 15	S799	Cluster3	0.000687972	0.00625993	0.010694	0.00572969	0.0501117	0.0513957	0.0701356	0.0581695	0.0656812	0.114474	0.028333	0.0425704	0.114651	0.103999	0.143438	0.13367	Cluster R-3	3.4252	1.10918	0.981612
GSSQPNLSTSYSEQEYGK;79.966331@S:2	EPN2_MOUSE	Epsin-2	S172orS173	Cluster4	0.00265764	0.00204918	0.00270516	0.00161322	0.0170376	0.0258932	0.0209436	0.0171723	0.198621	0.143124	0.244577	0.155879	0.0381285	0.0236043	0.0568677	0.0491271	Cluster R-2	2.54536	4.17425	1.35036
GSSQPNLSTSYSEQEYGK;79.966331@S:3	EPN2_MOUSE	Epsin-2	S173	Cluster4	0.00201076	0.00155834	0.00411117	0.00203683	0.0149565	0.00462388	0.02218	0.0135365	0.190516	0.126923	0.214702	0.245459	0.0576776	0.019792	0.0367905	0.0431261	Cluster R-3	6.36171	1.04929	-2.14569
TTSPDLFESQSLTSASSKPSSAR;79.966331@S:3	EPN2_MOUSE	Epsin-2	S443	Cluster4	0.030062	0.0262096	0.178541	0.146716	0.0149874	0.00741061	0.0133585	0.00526562	0.150111	0.10374	0.135811	0.135914	0.0203374	0.0143464	0.00801364	0.00917646	Cluster R-3	6.32236	1.50904	-2.30472
AGGSPASYHGSTSPR;79.966331@S:4,79.966331@Y:8	EPN2_MOUSE	Epsin-2	S192,Y196	Cluster3	0.00324377	0.00324377	0.0161286	0.0217371	0.0110685	0.011167	0.0110867	0.00324377	0.0962504	0.0810161	0.051613	0.0300347	0.164565	0.136697	0.184672	0.174233	Cluster R-2	0.46211	0.338605	-3.34082
SDAAPTPVPQSAPR;79.966331@S:11	EIF2A_MOUSE	Eukaryotic translation initiation factor 2A	S513	Cluster4	0.0279268	0.0279268	0.0279268	0.0279268	0.0279268	0.0279268	0.0279268	0.0279268	0.131307	0.353888	0.0279268	0.0861158	0.0935677	0.0279268	0.0279268	0.0279268	Cluster R-3	2.4234	0.666862	-1.75654
AKPAAQSEEETATSPAASPTPQSAER;79.966331@S:14	EIF3B_MOUSE	Eukaryotic translation initiation factor 3 subunit B	S75	Cluster4	0.000606841	0.000606841	0.000606841	0.000606841	0.0200864	0.0243213	0.0249547	0.019679	0.147455	0.146566	0.197629	0.186062	0.0637551	0.0632995	0.0535801	0.0501846	Cluster R-3	8.12514	1.37422	-1.55391
AKPAAQSEEETATSPAASPTPQSAER;79.966331@S:14,79.966331@S:18	EIF3B_MOUSE	Eukaryotic translation initiation factor 3 subunit B	S75,S79	Cluster4	0.000140629	0.000140629	0.000504889	0.000615203	0.00923382	0.00957718	0.00964995	0.010351	0.163402	0.162322	0.219875	0.207213	0.0520757	0.0613926	0.0439865	0.0495201	Cluster R-3	9.06933	2.41488	-1.86283
AKPAAQSEEETATSPAASPTPQSAER;79.966331@S:18	EIF3B_MOUSE	Eukaryotic translation initiation factor 3 subunit B	S79	Cluster4	0.00060258	0.00060258	0.00060258	0.00060258	0.0189839	0.0241505	0.026959	0.0196042	0.14642	0.145537	0.196241	0.184756	0.0643599	0.0628551	0.0540235	0.0536999	Cluster R-3	8.12514	1.38914	-1.51823
GHPSAGAEEEGGSDGSAAEAEPR;79.966331@S:13	EIF3B_MOUSE	Eukaryotic translation initiation factor 3 subunit B	S120	Cluster4	0.00188741	0.00188741	0.00188741	0.00188741	0.0116667	0.0118469	0.0111861	0.0119387	0.146109	0.0946803	0.0745583	0.0803353	0.148043	0.111395	0.148038	0.142653	Cluster R-3	5.71179	3.56018	0.475424
GHPSAGAEEEGGSDGSAAEAEPR;79.966331@S:13,79.966331@S:16	EIF3B_MOUSE	Eukaryotic translation initiation factor 3 subunit B	S120,S123	Cluster4	0.00115181	0.000346618	0.00163966	0.002196	0.0127091	0.0101242	0.0123128	0.00911312	0.115245	0.115391	0.0907329	0.0743018	0.14578	0.129438	0.142623	0.136894	Cluster R-3	6.21291	3.64775	0.4875
QPLLLSEDEEDTK;79.966331@S:6	EIF3C_MOUSE	Eukaryotic translation initiation factor 3 subunit C	S39	Cluster4	0.0366423	0.0270623	0.0229388	0.0196478	0.0196385	0.0216139	0.0419402	0.0258215	0.164606	0.172797	0.0502736	0.0487345	0.0670028	0.0752572	0.0895447	0.116479	Cluster R-2	2.03767	1.67575	-0.325424
QPLLLSEDEEDTKR;79.966331@S:6	EIF3C_MOUSE	Eukaryotic translation initiation factor 3 subunit C	S39	Cluster4	0.00492926	0.00460561	0.0402725	0.0515134	0.0267724	0.0258435	0.0426047	0.0332795	0.128199	0.149892	0.193497	0.204452	0.0273839	0.0291532	0.018485	0.0191172	Cluster R-3	2.73818	-0.448902	-2.84424
QPLLLSEDEEDTKRVVR;79.966331@S:6	EIF3C_MOUSE	Eukaryotic translation initiation factor 3 subunit C	S39	Cluster1	0.0266556	0.0126327	0.536219	0.386144	0.00319572	0.00319572	0.00319572	0.00319572	0.00319572	0.00319572	0.00319572	0.00319572	0.00319572	0.00319572	0.00319572	0.00319572	Cluster R-4	-6.23323	0	0
GIPLPTGDTSPEPELLPGDPLPPPK;79.966331@S:10	EIF3G_MOUSE	Eukaryotic translation initiation factor 3 subunit G	S42	Cluster1	0.244406	0.353542	0.0812721	0.0526778	0.00167494	0.00167494	0.00167494	0.00718246	0.0728738	0.102807	0.0470251	0.0264885	0.00167494	0.00167494	0.00167494	0.00167494	Cluster R-2	-1.55437	-0.865562	-5.21702
GIPLPTGDTSPEPELLPGDPLPPPK;79.966332@T:6	EIF3G_MOUSE	Eukaryotic translation initiation factor 3 subunit G	T38	Cluster1	0.271649	0.219651	0.169913	0.121087	0.00205223	0.00231874	0.0050592	0.00227502	0.0486486	0.0607668	0.036224	0.0396885	0.00648938	0.00821974	0.00194925	0.00400869	Cluster R-1	-2.07764	0.820185	-3.16467
GIPLPTGDTSPEPELLPGDPLPPPK;79.966332@T:6,79.966331@S:10	EIF3G_MOUSE	Eukaryotic translation initiation factor 3 subunit G	T38,S42	Cluster1	0.296229	0.213655	0.100813	0.116886	0.00143193	0.00486018	0.00473473	0.00339291	0.0728808	0.0651471	0.0587237	0.0494951	0.00493347	0.00149013	0.0020075	0.00331994	Cluster R-2	-1.56301	-0.295258	-4.38924
GIPLPTGDTSPEPELLPGDPLPPPK;79.966332@T:9	EIF3G_MOUSE	Eukaryotic translation initiation factor 3 subunit G	T41	Cluster1	0.294706	0.239984	0.141173	0.0905451	0.00267365	0.00261254	0.00431619	0.00255459	0.0592751	0.0621214	0.0402602	0.0355716	0.00790985	0.00977448	0.00252389	0.00399847	Cluster R-1	-1.95825	0.993622	-3.02639
GIPLPTGDTSPEPELLPGDPLPPPK;79.966332@T:9,79.966331@S:10	EIF3G_MOUSE	Eukaryotic translation initiation factor 3 subunit G	T41,S42	Cluster1	0.291282	0.209788	0.102686	0.111091	0.00142802	0.00468932	0.00462265	0.00748518	0.0715041	0.0643771	0.0578375	0.0485773	0.00937301	0.00019438	0.0141399	0.000924347	Cluster R-2	-1.56086	0.43458	-3.29819
RSFSKEVEER;79.966331@S:4	IF4G1_MOUSE	Eukaryotic translation initiation factor 4 gamma 1	S1189	Cluster4	0.00176286	0.000529214	0.00273252	0.00351102	0.0281156	0.0294744	0.0431804	0.0433175	0.160967	0.165715	0.200173	0.164062	0.0649896	0.073382	0.0175581	0.000529214	Cluster R-3	6.01917	2.70148	1.33997
SFSKEVEER;79.966331@S:1	IF4G1_MOUSE	Eukaryotic translation initiation factor 4 gamma 1	S1187	Cluster4	0.00183638	0.00183638	0.00848442	0.00183638	0.0166092	0.0116071	0.00183638	0.00608583	0.106658	0.133569	0.2926	0.394024	0.0072209	0.0121237	0.00183638	0.00183638	Cluster R-1	-1.99811	-0.868355	-2.54999
SFSKEVEER;79.966331@S:3	IF4G1_MOUSE	Eukaryotic translation initiation factor 4 gamma 1	S1189	Cluster4	0.000356124	0.000356124	0.00381095	0.00375283	0.0172871	0.0239458	0.0128195	0.0121373	0.154413	0.12862	0.316346	0.264714	0.0239655	0.026572	0.00479697	0.00610619	Cluster R-3	6.33887	0.118834	-2.14273
AASLTEDRGRDPVK;79.966331@S:3	IF4G1_MOUSE	Eukaryotic translation initiation factor 4 gamma 1	S1211	Cluster3	0.000979325	0.000979325	0.000979325	0.000979325	0.0242705	0.0251791	0.0256021	0.0238229	0.0833556	0.104366	0.0325398	0.0337998	0.135939	0.126608	0.187985	0.192615	Cluster R-3	6.0495	-0.650813	-5.33154
EATLPPVSPPKAALSVDEVEK;79.966331@S:8	IF4G1_MOUSE	Eukaryotic translation initiation factor 4 gamma 1	S1231	Cluster1	0.092261	0.062001	0.280996	0.294079	0.00560684	0.0038413	0.0113638	0.0361014	0.0435336	0.121413	0.0127349	0.00489214	0.0153134	0.00646024	0.00113878	0.00826307	Cluster R-3	6.70611	-0.107413	-3.81392
TQTPPLGQTPQLGLK;79.966332@T:3	IF4G2_MOUSE	Eukaryotic translation initiation factor 4 gamma 2	T507	Cluster4	0.00138597	0.0167767	0.0722963	0.0576524	0.0203268	0.00715392	0.020965	0.0338886	0.115748	0.122161	0.223597	0.168592	0.0279795	0.0479371	0.0430259	0.0205136	Cluster R-2	2.08889	0.760244	-2.17577
GSSKDLLDNQSQEEQRR;79.966331@S:3	IF4G3_MOUSE	Eukaryotic translation initiation factor 4 gamma 3	S1151	Cluster4	0.000783407	0.000783407	0.000783407	0.000783407	0.0403027	0.000783407	0.000783407	0.0335265	0.168238	0.167263	0.209324	0.223815	0.000783407	0.066057	0.0439336	0.0420568	Cluster R-3	7.93833	1.01937	-2.33037
TSSPTSLPPLAR;79.966331@S:2	IF4G3_MOUSE	Eukaryotic translation initiation factor 4 gamma 3	S266	Cluster4	0.0158582	0.00498926	0.00272224	0.00328061	0.0284744	0.0371721	0.0421003	0.0426993	0.148288	0.234653	0.183819	0.189514	0.00298989	0.0591217	0.00226313	0.00205463	Cluster R-3	4.8159	-1.17935	-3.50902
ERHPSWR;79.966331@S:5	IF4B_MOUSE	Eukaryotic translation initiation factor 4B	S406	Cluster4	0.00363102	0.0038044	0.00894918	0.00732258	0.0225708	0.015309	0.0192489	0.0146821	0.172207	0.184261	0.191157	0.175225	0.0508372	0.0449022	0.0474432	0.0384503	Cluster R-3	4.9303	1.33875	-1.99267
YAALSVDGEDEDEGDDCTE;57.021465@C:17,79.966331@S:5	IF4B_MOUSE	Eukaryotic translation initiation factor 4B	S597	Cluster4	0.0199951	0.0197768	0.0580979	0.0504504	0.0174264	0.0258504	0.0270097	0.027158	0.140583	0.110945	0.123262	0.133802	0.069448	0.0536834	0.069217	0.0532944	Cluster R-2	1.77779	1.33391	-1.04995
APSPPMSQVFR;79.966331@S:3	4ET_MOUSE	Eukaryotic translation initiation factor 4E transporter	S563	Cluster1	0.10963	0.0909879	0.113588	0.247106	0.000616029	0.000616029	0.000616029	0.0158651	0.0914909	0.0335107	0.0921356	0.188855	0.0026718	0.0042329	0.000616029	0.00746211	Cluster R-2	-0.46735	-0.241516	-4.76007
EAEEESSGGEEEDEDENIEVVYSK;79.966331@S:6,79.966331@S:7	IF5_MOUSE	Eukaryotic translation initiation factor 5	S387,S388	Cluster4	0.0547752	0.136399	0.0675762	0.101932	0.0119857	0.0122283	0.00959788	0.0124368	0.152892	0.118905	0.142796	0.0968239	0.0273272	0.0177578	0.0105576	0.0260106	Cluster R-2	0.503772	0.820096	-2.64692
KTARPNSEAPLSGSEDADDSNK;79.966331@S:12	IF2P_MOUSE	Eukaryotic translation initiation factor 5B	S137	Cluster4	0.00235701	0.00235701	0.00235701	0.00235701	0.0391237	0.0371989	0.0369035	0.0386311	0.0284786	0.162091	0.114902	0.161904	0.100474	0.086378	0.105941	0.0785467	Cluster R-3	5.63148	1.29002	-0.331844
KTSFDENDSEELEDKDSK;79.966331@S:3,79.966331@S:9	IF2P_MOUSE	Eukaryotic translation initiation factor 5B	S108,S114	Cluster4	0.0239134	0.00738402	0.0588646	0.0161459	0.0207564	0.0149703	0.0260762	0.0191866	0.118354	0.133856	0.149154	0.155869	0.0584303	0.0611982	0.0778064	0.058035	Cluster R-2	2.39003	1.65735	-1.12513
KTSFDENDSEELEDKDSK;79.966332@T:2,79.966331@S:9	IF2P_MOUSE	Eukaryotic translation initiation factor 5B	S114,T107orS108	Cluster4	0.0197106	0.00753984	0.0192952	0.0169028	0.0210527	0.018506	0.0213527	0.0180762	0.127883	0.122002	0.160759	0.167981	0.0711513	0.0613757	0.0838605	0.0625507	Cluster R-2	3.18897	1.82025	-1.05268
SVPTVDSGNEDDDSSFK;79.966331@S:7	IF2P_MOUSE	Eukaryotic translation initiation factor 5B	S215	Cluster4	0.000145218	0.000145218	0.000145218	0.000967597	0.0248277	0.0258491	0.036841	0.0272038	0.207572	0.120414	0.168233	0.12367	0.0644239	0.0677719	0.0649848	0.066806	Cluster R-3	8.78709	1.20233	-1.23154
SVPTVDSGNEDDDSSFKIK;79.966331@S:7	IF2P_MOUSE	Eukaryotic translation initiation factor 5B	S215	Cluster4	0.00524307	0.00239565	0.0208415	0.0450234	0.0302588	0.0318127	0.0265535	0.0323998	0.117464	0.117996	0.267935	0.26777	0.0188653	0.0106608	0.00220665	0.00257323	Cluster R-3	3.39115	-1.81877	-4.49051
TARPNSEAPLSGSEDADDSNKLSK;79.966331@S:11	IF2P_MOUSE	Eukaryotic translation initiation factor 5B	S137	Cluster4	0.0019046	0.0019046	0.0019046	0.0019046	0.0279724	0.0395047	0.0354548	0.0329868	0.109645	0.192337	0.248893	0.23601	0.0220989	0.0257705	0.0019046	0.0198036	Cluster R-3	7.3033	3.3867	0.575106
TARPNSEAPLSGSEDADDSNKLSK;79.966331@S:11,79.966331@S:13	IF2P_MOUSE	Eukaryotic translation initiation factor 5B	S137,S139	Cluster4	0.00123229	0.00123229	0.00123229	0.00123229	0.0262509	0.0324083	0.0257197	0.021597	0.134361	0.120034	0.276959	0.289286	0.0513098	0.00123229	0.010874	0.00503743	Cluster R-3	6.69052	-0.966049	-3.49946
TARPNSEAPLSGSEDADDSNK;79.966331@S:11	IF2P_MOUSE	Eukaryotic translation initiation factor 5B	S137	Cluster3	0.000599876	0.000599876	0.000599876	0.000599876	0.0169904	0.0115337	0.0125459	0.0129134	0.177811	0.106532	0.0500331	0.0446189	0.128354	0.138349	0.138364	0.159556	Cluster R-3	7.37926	-0.630541	-3.58356
DVEMGNSVIEENEMK;15.994915@M:4,15.994915@M:14,79.966331@S:7	EAA1_MOUSE	Excitatory amino acid transporter 1	S512	Cluster3	0.0117002	0.0166701	0.0312907	0.00983578	0.109833	0.0664122	0.115748	0.218018	0.0169604	0.0529465	0.0939524	0.0881257	0.0292981	0.0385291	0.0883458	0.0123339	Cluster R-3	1.85832	-1.59772	-0.58053
NRDVEMGNSVIEENEMK;15.994915@M:6,15.994915@M:16,79.966331@S:9	EAA1_MOUSE	Excitatory amino acid transporter 1	S512	Cluster3	0.00342816	0.00277256	0.0315197	0.00732992	0.126232	0.104125	0.117859	0.11739	0.0818078	0.0607394	0.0683	0.0528246	0.0554242	0.0655735	0.055206	0.0494674	Cluster R-3	1.59095	0.0357356	-0.870782
NRDVEMGNSVIEENEMK;15.994915@M:6,79.966331@S:9	EAA1_MOUSE	Excitatory amino acid transporter 1	S512	Cluster3	0.0323052	0.0222524	0.0711572	0.0734363	0.0349314	0.0473835	0.0843657	0.106487	0.10808	0.0316391	0.0120446	0.0598195	0.0923936	0.0451467	0.110643	0.0679149	Cluster R-3	2.54913	-1.04489	-0.224522
NRDVEMGNSVIEENEMK;15.994915@M:16,79.966331@S:9	EAA1_MOUSE	Excitatory amino acid transporter 1	S512	Cluster4	0.0263431	0.0206739	0.0436099	0.0469834	0.0354115	0.00667598	0.0733459	0.105715	0.122941	0.106005	0.0841091	0.101491	0.0513638	0.022572	0.0852585	0.0675006	Cluster R-4	0.0873596	0.210585	0.57915
NRDVEMGNSVIEENEMK;79.966331@S:9	EAA1_MOUSE	Excitatory amino acid transporter 1	S512	Cluster4	0.0386511	0.0315015	0.0697603	0.0601337	0.010433	0.0114647	0.0388531	0.0387491	0.114343	0.132343	0.171024	0.173414	0.0324706	0.0340861	0.0422738	0.000498709	Cluster R-3	1.56313	0.135912	-2.43478
LTKTER;79.966332@T:2	EXPH5_MOUSE	Exophilin-5	T942	Cluster3	0.00350959	0.00350959	0.00350959	0.00350959	0.0487141	0.0672611	0.0545101	0.0631543	0.0808789	0.0500341	0.084927	0.0643986	0.102631	0.129483	0.138255	0.101715	Cluster R-3	4.31921	1.01476	0.752386
EPTPSIASDISLPIATQELR;79.966331@S:8,79.966331@S:11	ESYT2_MOUSE	Extended synaptotagmin-2	S682,S685	Cluster1	0.237981	0.201491	0.14175	0.0235756	0.0013339	0.0013339	0.00488726	0.0013339	0.069348	0.0480488	0.14454	0.111832	0.00437816	0.0013339	0.0013339	0.00549805	Cluster R-2	-0.694307	0.496911	-4.89708
EPTPSIASDISLPIATQELR;79.966332@T:3,79.966331@S:5,79.966331@S:8	ESYT2_MOUSE	Extended synaptotagmin-2	T677,S679,S682	Cluster1	0.631177	0.0430245	0.170546	0.0511778	0.00194834	0.00194834	0.00194834	0.00194834	0.0778213	0.00194834	0.0067704	0.00194834	0.00194834	0.00194834	0.00194834	0.00194834	Cluster R-1	-3.33982	0	-3.50517
SSSSLLASPSHIAAK;79.966331@S:3	ESYT2_MOUSE	Extended synaptotagmin-2	S662	Cluster1	0.0411498	0.0232289	0.141179	0.160855	0.0367414	0.0263524	0.0367841	0.0265833	0.0336831	0.0367213	0.0879843	0.0428161	0.100136	0.0627346	0.0768894	0.0661619	Cluster R-1	-0.864804	1.27447	0.604498
KTITEFELK;79.966332@T:2	FRAS1_MOUSE	Extracellular matrix protein FRAS1	T2331	Cluster3	0.00393048	0.00393048	0.0223588	0.00393048	0.030464	0.00393048	0.0219713	0.110312	0.0158788	0.015359	0.0118025	0.0127946	0.210974	0.169354	0.180703	0.182307	Cluster R-4	0.709271	2.15696	3.73478
EGINPGYDDYADSDEDQHDAYLER;79.966331@S:13	SSRP1_MOUSE	FACT complex subunit SSRP1	S444	Cluster1	0.11158	0.0919977	0.173499	0.173444	0.0122462	0.0134651	0.0132937	0.0146599	0.0846772	0.0838335	0.091109	0.0836963	0.0128562	0.0138136	0.0122768	0.0135512	Cluster R-2	-0.681261	-0.0317203	-2.70921
GLKEGINPGYDDYADSDEDQHDAYLER;79.966331@S:16	SSRP1_MOUSE	FACT complex subunit SSRP1	S444	Cluster1	0.00296394	0.00430377	0.345671	0.298634	0.00572925	0.0121958	0.00161459	0.00289677	0.0620306	0.0733576	0.0931679	0.0962783	0.000288951	0.000288951	0.000288951	0.000288951	Cluster R-3	-1.00422	-4.27887	-8.13466
ELSQVLTQR;79.966331@S:3	CAPZB_MOUSE	F-actin-capping protein subunit beta	S263	Cluster4	0.00584468	0.00702053	0.0222157	0.0181977	0.0366937	0.0344096	0.0465935	0.0484497	0.104122	0.107764	0.159302	0.182099	0.0628077	0.0581679	0.0551074	0.0512056	Cluster R-3	3.3764	0.452069	-1.2835
FSALR;79.966331@S:2	FANCA_MOUSE	Fanconi anemia group A protein homolog	S848	Cluster3	0.00241457	0.00241457	0.00241457	0.00241457	0.00241457	0.00241457	0.00241457	0.0118524	0.0260241	0.0414846	0.0202157	0.1167	0.232962	0.216095	0.175261	0.142504	Cluster R-2	4.40365	5.32754	1.90733
TEKNEISRSSSPTFGK;79.966331@S:7,79.966331@S:9,79.966331@S:10,79.966331@S:11	FANCJ_MOUSE	Fanconi anemia group J protein homolog	S990,S992,S994,S993	Cluster1	0.130771	0.187951	0.12774	0.110055	0.0112264	0.0135423	0.0157508	0.0137833	0.0891323	0.0593909	0.0896892	0.0461704	0.0356462	0.013716	0.027097	0.0283383	Cluster R-1	-0.96859	0.948504	-1.44023
IQIAPDSGGLPERSCMLTGTPESVQSAKR;57.021465@C:15,15.994915@M:16,79.966332@T:20,79.966331@S:23	FUBP1_MOUSE	Far upstream element-binding protein 1	T149,S152	Cluster4	0.00416321	0.00217172	0.0222083	0.0152251	0.0348706	0.040577	0.0412899	0.061332	0.110912	0.108062	0.159994	0.204992	0.0513589	0.0528365	0.0418202	0.0481869	Cluster R-3	3.73791	0.125122	-1.58831
QQAAYYAQTSPQGMPQHPPAPQGQ;15.994915@M:14,79.966331@S:10	FUBP1_RAT	Far upstream element-binding protein 1	S625	Cluster4	0.00898755	0.0124228	0.0743637	0.0529866	0.0454703	0.0370998	0.0367006	0.0350585	0.114746	0.146739	0.14591	0.138078	0.0368363	0.0401204	0.0417475	0.0327329	Cluster R-3	1.87452	-0.0272939	-1.84879
QQAAYYAQTSPQGMPQHPPAPQGQ;79.966331@S:10	FUBP1_RAT	Far upstream element-binding protein 1	S625	Cluster4	0.019631	0.017652	0.0959474	0.079583	0.00607916	0.00456813	0.00969851	0.0121846	0.169742	0.142935	0.222263	0.163146	0.0163347	0.0121772	0.013189	0.0148688	Cluster R-2	1.71382	0.79824	-3.6253
VQISPDSGGLPER;79.966331@S:4	FUBP2_MOUSE	Far upstream element-binding protein 2	S182	Cluster4	0.00154477	0.016357	0.0114521	0.00887439	0.0309874	0.0350886	0.0471513	0.0384803	0.165949	0.16309	0.149495	0.157016	0.0428674	0.0434222	0.0471877	0.0410371	Cluster R-3	4.05529	0.202053	-1.86466
GLSLQSNR;79.966331@S:3	FEZ1_MOUSE	Fasciculation and elongation protein zeta-1	S298	Cluster3	0.00308071	0.00308071	0.00308071	0.00308071	0.0185043	0.0169033	0.0250709	0.00308071	0.0268223	0.00308071	0.00308071	0.024555	0.231187	0.202881	0.211887	0.220625	Cluster R-4	2.2232	3.76916	3.91273
KIYSDEVLPTADTTV;79.966331@S:4,79.966332@T:14	FAKD2_MOUSE	FAST kinase domain-containing protein 2	S678,T687orT688	Cluster2	0.0542646	0.0542646	0.0542646	0.0542646	0.0542646	0.0542646	0.0542646	0.0542646	0.0542646	0.0542646	0.0542646	0.0542646	0.0542646	0.186031	0.0542646	0.0542646	Cluster R-4	0	0.684418	0.684418
LTDSQNFDEYMK;15.994915@M:11,79.966331@S:4	FABP7_MOUSE	Fatty acid-binding protein, brain	S14	Cluster3	0.027458	0.0246935	0.0547073	0.0364722	0.086699	0.0644693	0.0568501	0.0605452	0.0728345	0.0436562	0.0410834	0.0458787	0.0917235	0.0992738	0.106448	0.0872069	Cluster R-4	0.505344	0.518292	0.918861
PQKHSASHR;79.966331@S:5,79.966331@S:7	FBX43_RAT	F-box only protein 43	S6,S8	Cluster4	0.00120053	0.00120053	0.00120053	0.00754765	0.0409242	0.0588061	0.055056	0.0665989	0.0460402	0.120021	0.1042	0.168452	0.0568824	0.0827111	0.0981949	0.0909636	Cluster R-3	5.29826	0.570441	-0.416279
VHAYFAPVTPPPSVGGSR;79.966332@T:9,79.966331@S:13	FXL20_MOUSE	F-box/LRR-repeat protein 20	T417,S421	Cluster4	0.0678938	0.076398	0.0931759	0.120952	0.0185838	0.0177554	0.029135	0.0217176	0.0918079	0.102075	0.148104	0.119985	0.0265615	0.0263533	0.0193349	0.0201675	Cluster R-2	0.366156	0.0839671	-2.32157
SRSPPDRDATEPEPLVDQLIR;79.966331@S:1	FBXW8_MOUSE	F-box/WD repeat-containing protein 8	S84orS86	Cluster1	0.130652	0.160111	0.113145	0.0942421	0.0199286	0.0267929	0.0339545	0.0261552	0.048032	0.0821215	0.0625604	0.0933096	0.0159824	0.037228	0.0191865	0.0365984	Cluster R-2	-0.800447	0.0289329	-1.39187
SRSPPDRDATEPEPLVDQLIR;79.966331@S:3	FBXW8_MOUSE	F-box/WD repeat-containing protein 8	S86	Cluster1	0.141951	0.173957	0.12293	0.102392	0.0222977	0.0283505	0.0328893	0.0284171	0.0530823	0.0153254	0.0672688	0.104653	0.0173646	0.0267037	0.0206037	0.0418121	Cluster R-1	-1.17123	-0.072277	-1.17438
SRSPPDRDATEPEPLVDQLIR;79.966332@T:10	FBXW8_MOUSE	F-box/WD repeat-containing protein 8	T93	Cluster1	0.128169	0.139101	0.163978	0.116117	0.0216013	0.00868916	0.015318	0.0384419	0.0894399	0.0275182	0.0707741	0.0841956	0.0241242	0.0237666	0.0291498	0.0196155	Cluster R-1	-1.00928	0.201606	-1.49229
RSRASGSSAGSVK;79.966331@S:2,79.966331@S:5,79.966331@S:8	FRMD6_MOUSE	FERM domain-containing protein 6	S366,S369,S372	Cluster1	0.00127452	0.120193	0.07639	0.315867	0.0237637	0.0294833	0.0133589	0.0270056	0.0282371	0.118236	0.0525801	0.143291	0.0179252	0.0202232	0.00371497	0.00845621	Cluster R-2	-0.585548	-0.895569	-2.76626
QLSSSQGSYTVVQPTDDSLEQS;79.966331@S:3	FRMD8_MOUSE	FERM domain-containing protein 8	S447	Cluster4	0.0325653	0.0363794	0.0578479	0.0553967	0.0266128	0.0264794	0.0418735	0.0271223	0.140973	0.123346	0.156572	0.106513	0.0505498	0.0446116	0.0414932	0.0316653	Cluster R-2	1.53347	0.463285	-1.6477
QLSSSQGSYTVVQPTDDSLEQS;79.966331@S:8	FRMD8_MOUSE	FERM domain-containing protein 8	S452	Cluster4	0.0331635	0.0470175	0.0551745	0.0591831	0.0278303	0.0246265	0.0441763	0.0331275	0.120985	0.107788	0.163486	0.118315	0.058839	0.042354	0.0363048	0.0276287	Cluster R-2	1.39206	0.34772	-1.62855
RTTSFFSR;79.966331@S:4	FRMD8_MOUSE	FERM domain-containing protein 8	T439orS440	Cluster4	0.000455346	0.000455346	0.028591	0.0211344	0.0477359	0.0412863	0.0681243	0.0580452	0.0952366	0.0817229	0.101742	0.104358	0.0900188	0.0810393	0.0885039	0.0915507	Cluster R-3	2.91933	0.706312	-0.125635
RTTSFFSR;79.966332@T:3	FRMD8_MOUSE	FERM domain-containing protein 8	T439	Cluster4	0.00759086	0.00698369	0.0277385	0.0205042	0.0464504	0.0400552	0.0660929	0.0563144	0.0905234	0.0792861	0.0969032	0.120914	0.0873346	0.0786228	0.0858648	0.0888208	Cluster R-3	2.62544	0.705359	-0.186407
GSMTVVHNLTLIMDDSLPSINNEDPK;15.994915@M:3,79.966332@T:10,79.966331@S:16,79.966331@S:19	FGFR4_RAT	Fibroblast growth factor receptor 4	S117,S120,S103orT105orT111	Cluster4	0.00566926	0.0130561	0.00309729	0.00345252	0.0384331	0.0199875	0.0396179	0.0345218	0.0678144	0.0564895	0.146931	0.141507	0.100586	0.0968172	0.150351	0.0816674	Cluster R-3	4.02945	1.69575	0.0571542
NRASVHVPPEAR;79.966331@S:4	FRS2_MOUSE	Fibroblast growth factor receptor substrate 2	S211	Cluster4	0.00181537	0.00181537	0.00181537	0.00181537	0.0354101	0.0325621	0.0391764	0.0428852	0.1299	0.112728	0.170091	0.113944	0.0860982	0.0584024	0.0827113	0.0888296	Cluster R-3	6.18047	1.07483	-0.736767
VSAVTGSQK;79.966331@S:2	FANK1_MOUSE	Fibronectin type 3 and ankyrin repeat domains 1 protein	S252	Cluster4	0.000714947	0.000714947	0.000714947	0.000714947	0.0594171	0.0549665	0.103766	0.0618651	0.075972	0.136239	0.170895	0.158387	0.0400695	0.0580982	0.051325	0.026139	Cluster R-3	7.56489	-0.672953	-1.62439
CSGPGLSPGMVR;57.021465@C:1,79.966331@S:7	FLNA_MOUSE	Filamin-A	S1459	Cluster1	0.0273701	0.0253416	0.277168	0.243437	0.0139544	0.0127296	0.02141	0.0187778	0.0851975	0.0657021	0.0803774	0.0851974	0.0270098	0.00549804	0.00642111	0.00440742	Cluster R-2	-0.857245	-0.625819	-2.86844
LGSFGSITR;79.966331@S:3	FLNC_MOUSE	Filamin-C	S2234	Cluster4	0.0147809	0.0168942	0.0499916	0.0573212	0.029381	0.0288327	0.0521217	0.0436042	0.112415	0.099903	0.158112	0.16034	0.0467109	0.0509905	0.0402809	0.03832	Cluster R-3	1.93313	0.195688	-1.59004
HNQDSQHCSLSGDEEDELFK;57.021465@C:8,79.966331@S:11	FKB15_MOUSE	FK506-binding protein 15	S1159	Cluster4	0.016409	0.0124201	0.0434656	0.0296071	0.0332155	0.0289523	0.0320863	0.0425543	0.12033	0.125481	0.143217	0.135154	0.0509035	0.0584951	0.0472744	0.0804344	Cluster R-3	2.36289	0.793384	-1.14453
HNQDSQHCSLSGDEEDELFK;57.021465@C:8,79.966331@S:5,79.966331@S:11	FKB15_MOUSE	FK506-binding protein 15	S1153,S1159	Cluster4	0.0381699	0.0622092	0.0698544	0.0636394	0.0140163	0.0173997	0.0143183	0.0210756	0.121609	0.166334	0.117785	0.150827	0.039923	0.0304349	0.0270091	0.0453951	Cluster R-2	1.2508	1.09548	-1.96291
HNQDSQHCSLSGDEEDELFK;57.021465@C:8,79.966331@S:9,79.966331@S:11	FKB15_MOUSE	FK506-binding protein 15	S1157,S1159	Cluster4	0.045007	0.0421152	0.0800138	0.0723392	0.00102789	0.017996	0.0170552	0.0241408	0.120528	0.144359	0.132369	0.166602	0.034285	0.0345537	0.0343273	0.0332815	Cluster R-2	1.23545	1.18003	-2.04698
RLSLTPDPEKGEPPALDPESQGGEAQPPECK;57.021465@C:30,79.966332@T:5	FKB15_MOUSE	FK506-binding protein 15	S1091orT1093	Cluster4	0.0623893	0.0611331	0.0870137	0.0680008	0.0186749	0.0195748	0.0320355	0.0299164	0.10903	0.155651	0.112155	0.112177	0.0323494	0.0387954	0.0256855	0.0354182	Cluster R-2	0.487967	0.299639	-1.78798
SNSLSEQLTVNSNPDTVK;79.966331@S:1	FKB15_MOUSE	FK506-binding protein 15	S342orS344	Cluster4	0.0206607	0.0142596	0.0349195	0.0189044	0.0412255	0.0244979	0.0602328	0.028822	0.155121	0.164584	0.155798	0.123452	0.0428567	0.0320753	0.0511612	0.0314292	Cluster R-2	0.812005	0.400348	-1.88662
SNSLSEQLTVNSNPDTVK;79.966331@S:3	FKB15_MOUSE	FK506-binding protein 15	S344	Cluster4	0.01212	0.0161271	0.0269862	0.00161228	0.0209327	0.0510966	0.0539037	0.0502746	0.115125	0.222975	0.101296	0.158221	0.0232823	0.027201	0.0674309	0.0514163	Cluster R-3	2.75472	0.0253542	-1.92689
RLSLTPDPEKGEPPALDPESQGGEAQPPECK;57.021465@C:30,79.966331@S:3	FKB15_MOUSE	FK506-binding protein 15	S1091	Cluster1	0.0689684	0.0692311	0.0965621	0.0838573	0.0198283	0.0171509	0.0362331	0.0319182	0.118628	0.0949403	0.112332	0.120952	0.0344901	0.04155	0.0280216	0.0253368	Cluster R-3	3.3941	-0.0574343	-1.81938
YMEDSTYYK;15.994915@M:2,79.966332@T:6	FAK1_MOUSE	Focal adhesion kinase 1	T613	Cluster3	0.00494939	0.00494939	0.00494939	0.00494939	0.016575	0.0193759	0.0218064	0.0174435	0.105197	0.147006	0.068973	0.0556254	0.136863	0.121153	0.138847	0.131337	Cluster R-3	4.25041	2.81226	0.48728
LLKFWMTGLSKTYK;15.994915@M:6,79.966331@Y:13	FLCN_MOUSE	Folliculin	Y561	Cluster4	8.94756e-05	8.94756e-05	0.000369715	0.000412464	0.0395544	0.0362139	0.0374447	0.0318175	0.122544	0.108636	0.235754	0.200533	0.0424656	0.0523709	0.0405131	0.0511918	Cluster R-3	9.43975	0.36314	-1.8392
SADWTEELGVR;79.966331@S:1	FMN2_MOUSE	Formin-2	S459	Cluster1	0.0789077	0.0610524	0.0997298	0.0988323	0.0236025	0.0191819	0.0255018	0.0159891	0.121507	0.0875817	0.162649	0.105042	0.0346826	0.0161091	0.0268163	0.0228149	Cluster R-2	0.494072	0.252904	-2.24724
TVSDNSLSSSKEGKPELR;79.966331@S:3,79.966331@S:6	FNBP1_MOUSE	Formin-binding protein 1	S296,S299	Cluster4	0.00112641	0.00112641	0.00112641	0.00112641	0.0277009	0.0254675	0.00112641	0.0206794	0.140927	0.161192	0.266987	0.335621	0.0100795	0.0034611	0.00112641	0.00112641	Cluster R-3	7.6496	-2.24707	-5.84008
TVSDNSLSSSKEGKPELR;79.966332@T:1,79.966331@S:10	FNBP1_MOUSE	Formin-binding protein 1	T294,S303	Cluster4	0.00111093	0.00111093	0.00111093	0.00338365	0.0278449	0.0227544	0.0218314	0.0307297	0.117472	0.105418	0.299692	0.353098	0.0076496	0.00457246	0.00111093	0.00111093	Cluster R-3	7.02656	-2.83636	-5.92187
HSSDINHLVTQGRESPEGSYTDDANQEVR;79.966331@S:15	FBP1L_MOUSE	Formin-binding protein 1-like	S501	Cluster4	0.037023	0.0350411	0.109339	0.116422	0.0289822	0.0390626	0.0420687	0.039678	0.116674	0.105596	0.122491	0.120295	0.0222739	0.0235007	0.0231463	0.0184077	Cluster R-3	0.642942	-0.77843	-2.41288
RHSSDINHLVTQGR;79.966331@S:3	FBP1L_MOUSE	Formin-binding protein 1-like	S488	Cluster4	0.00321023	0.00296004	0.0125513	0.0124001	0.0465017	0.0331518	0.0588023	0.0537849	0.161872	0.10213	0.164246	0.164685	0.0437862	0.0474647	0.0464617	0.0459919	Cluster R-3	4.25188	-0.065527	-1.69048
RHSSDINHLVTQGR;79.966331@S:4	FBP1L_MOUSE	Formin-binding protein 1-like	S489	Cluster4	0.00156154	0.00156154	0.0117039	0.0176472	0.0502331	0.035449	0.0900857	0.0604252	0.152416	0.110504	0.177713	0.178188	0.0473764	0.0620115	0.00156154	0.00156154	Cluster R-3	4.25216	-1.0699	-2.45946
TISDGTISAAK;79.966331@S:3	FBP1L_MOUSE	Formin-binding protein 1-like	S295	Cluster3	0.00159883	0.00159883	0.00159883	0.00159883	0.0282779	0.0247739	0.03002	0.0288797	0.0835168	0.123943	0.0413146	0.0193338	0.151675	0.137169	0.180299	0.144402	Cluster R-3	5.38966	2.45429	1.19435
ATGGLCLLGAYADSDDDESDVSEK;57.021465@C:6,79.966331@S:14	FNBP4_MOUSE	Formin-binding protein 4	S120	Cluster1	0.162798	0.232814	0.15925	0.11721	0.00507655	0.00982979	0.00155116	0.00827063	0.04222	0.0498938	0.0646307	0.113541	0.00690365	0.00574021	0.00888212	0.0113882	Cluster R-2	-1.31413	0.412557	-3.0377
ATGGLCLLGAYADSDDDESDVSEK;57.021465@C:6,79.966331@S:19	FNBP4_MOUSE	Formin-binding protein 4	S125	Cluster1	0.177748	0.212309	0.218081	0.113827	0.00776172	0.00629698	0.00797204	0.00792854	0.0679095	0.039197	0.0701537	0.0495849	0.00892843	0.00601784	0.000400939	0.00588276	Cluster R-2	-1.67022	-0.496901	-3.41753
LLEQEALMEQQDAKSPSHK;79.966331@S:17	FMNL2_MOUSE	Formin-like protein 2	S1017	Cluster4	0.043459	0.0411957	0.0940123	0.125195	0.0127837	0.00692256	0.0229107	0.0150161	0.09032	0.125352	0.114261	0.146318	0.0293	0.0604306	0.0359589	0.036563	Cluster R-2	0.648308	1.49327	-1.55348
SIEDLHR;79.966331@S:1	FMNL2_MOUSE	Formin-like protein 2	S171	Cluster3	0.00127996	0.00107125	0.0025195	0.00249006	0.0326519	0.032806	0.0284228	0.0293282	0.0849389	0.0864888	0.0477444	0.0464004	0.148729	0.158998	0.163105	0.133025	Cluster R-3	5.17311	2.2931	1.1851
YFGENPKTTPPSVFFPVFVRFVK;79.966331@S:12,79.966331@Y:1	FMNL2_MOUSE	Formin-like protein 2	Y956,S967	Cluster1	0.034943	0.0355502	0.362991	0.205156	0.00422284	0.00734204	0.00427481	0.00275038	0.0811252	0.0675247	0.0901451	0.101236	0.000684636	0.000684636	0.000684636	0.000684636	Cluster R-2	-0.909341	-2.76305	-6.95611
GNRTDGSISGDRQPVTVADYISR;79.966331@S:7,79.966331@S:9	FXR2_MOUSE	Fragile X mental retardation syndrome-related protein 2	S602,S604	Cluster1	0.0993459	0.0929632	0.154784	0.129143	0.00912733	0.00668903	0.0120252	0.0140513	0.113463	0.0898969	0.115726	0.1003	0.0196377	0.0154868	0.0146205	0.01274	Cluster R-2	-0.183399	0.576804	-2.7467
GNRTDGSISGDRQPVTVADYISR;79.966332@T:4,79.966331@S:9	FXR2_MOUSE	Fragile X mental retardation syndrome-related protein 2	T599,S604	Cluster1	0.101635	0.0961613	0.142843	0.137117	0.00978272	0.00710682	0.0123363	0.0130887	0.111186	0.0929895	0.119708	0.10375	0.0203133	0.0160196	0.0148046	0.00115935	Cluster R-2	-0.159895	0.305569	-3.03158
TDGSISGDRQPVTVADYISR;79.966331@S:4	FXR2_MOUSE	Fragile X mental retardation syndrome-related protein 2	S602	Cluster1	0.0858012	0.103704	0.145567	0.145296	0.0116899	0.0162316	0.0157818	0.0112054	0.103504	0.0811243	0.0991715	0.0912949	0.0218919	0.0269454	0.0215518	0.0192388	Cluster R-2	-0.356887	0.706915	-2.06524
TDGSISGDRQPVTVADYISR;79.966331@S:4,79.966331@S:6	FXR2_MOUSE	Fragile X mental retardation syndrome-related protein 2	S602,S604	Cluster1	0.0799709	0.086523	0.162653	0.139021	0.011086	0.0117244	0.0108194	0.00932631	0.106806	0.111207	0.092524	0.119692	0.0136596	0.014114	0.0136007	0.0172726	Cluster R-2	-0.121921	0.449194	-2.87498
TDGSISGDRQPVTVADYISR;79.966332@T:1,79.966331@S:6	FXR2_MOUSE	Fragile X mental retardation syndrome-related protein 2	T599,S604	Cluster1	0.0960135	0.0951848	0.232495	0.158216	0.00603925	0.0078575	0.00812773	0.0119281	0.062754	0.081749	0.0834267	0.10166	0.0146913	0.0186931	0.0104512	0.0107131	Cluster R-2	-0.820126	0.684025	-2.59505
NSFTPLSSSNTIR;79.966331@S:2	F262_MOUSE	Fructose-2,6-bisphosphatase	S469	Cluster4	0.00196032	0.0606104	0.00196032	0.0109252	0.01422	0.00196032	0.0151698	0.00661629	0.144902	0.139662	0.195308	0.200639	0.0487387	0.050314	0.0594328	0.0475806	Cluster R-2	3.17291	2.44031	-1.72351
NYSVGSRPLKPLSPLR;79.966331@S:3,79.966331@S:13	F262_MOUSE	Fructose-2,6-bisphosphatase	S486,S496	Cluster4	0.000546268	0.072371	0.0796117	0.0634269	0.0108451	0.0180232	0.0143886	0.0107487	0.10079	0.118486	0.190755	0.14058	0.0470687	0.049003	0.0440586	0.0392979	Cluster R-2	1.3503	1.73223	-1.61763
RNSFTPLSSSNTIR;79.966331@S:3	F262_MOUSE	Fructose-2,6-bisphosphatase	S469	Cluster4	0.000685446	0.000685446	0.0134487	0.0181069	0.0133286	0.00861642	0.0331779	0.0189623	0.153243	0.114003	0.17927	0.193864	0.0806548	0.0602288	0.0620291	0.0496959	Cluster R-3	4.28161	1.76965	-1.34202
RNSFTPLSSSNTIR;79.966332@T:5	F262_MOUSE	Fructose-2,6-bisphosphatase	T471	Cluster4	0.00513198	0.00259327	0.0154129	0.0185946	0.011405	0.0112952	0.0232967	0.0143942	0.173963	0.117771	0.169321	0.193995	0.0807303	0.0568274	0.058526	0.0467421	Cluster R-3	3.97235	2.00751	-1.43168
RNSVTPLASPEPTK;79.966331@S:3,79.966331@S:9	F263_RAT	Fructose-2,6-bisphosphatase	S490,S496	Cluster4	0.00191274	0.00191274	0.00191274	0.00191274	0.00191274	0.00779079	0.0183899	0.00191274	0.0714177	0.118552	0.0909776	0.115113	0.150188	0.115045	0.15739	0.143659	Cluster R-2	5.69393	4.23819	0.515803
RNSVTPLASPEPTK;79.966332@T:5,79.966331@S:9	F263_RAT	Fructose-2,6-bisphosphatase	T492,S496	Cluster4	0.00169986	0.00169986	0.00169986	0.00169986	0.00523695	0.00613179	0.0271903	0.00169986	0.065533	0.108866	0.0810246	0.197477	0.142025	0.101952	0.125422	0.130642	Cluster R-3	6.05763	3.63467	0.142851
GILAADESTGSIAK;79.966331@S:11	ALDOA_MOUSE	Fructose-bisphosphate aldolase A	S39	Cluster3	0.005935	0.00139438	0.00139438	0.00139438	0.021932	0.0317956	0.0594632	0.0496295	0.0830837	0.0886332	0.0538434	0.0751726	0.107796	0.14534	0.152599	0.120593	Cluster R-3	4.89347	1.69268	0.807482
RLQSIGTENTEENRR;79.966331@S:4	ALDOA_MOUSE	Fructose-bisphosphate aldolase A	S46	Cluster4	0.00158889	0.00158889	0.00158889	0.00158889	0.0270034	0.0190949	0.0254923	0.0260621	0.0920397	0.125452	0.0973636	0.117503	0.107937	0.124655	0.101193	0.129848	Cluster R-3	6.08806	2.24725	0.100754
RLQSIGTENTEENRR;79.966332@T:7	ALDOA_MOUSE	Fructose-bisphosphate aldolase A	T49	Cluster4	0.00161536	0.00161536	0.00161536	0.00161536	0.0346673	0.0186148	0.0266336	0.0257147	0.0752853	0.124697	0.0996395	0.119461	0.109735	0.124202	0.102878	0.132011	Cluster R-3	6.01924	2.15003	0.161816
RLSQIGVENTEENRR;79.966331@S:3	ALDOC_MOUSE	Fructose-bisphosphate aldolase C	S45	Cluster4	0.000424461	0.000424461	0.00360502	0.00378155	0.0572653	0.0600841	0.0701928	0.0872617	0.0909765	0.0942243	0.125006	0.115173	0.0805799	0.0712349	0.0722201	0.0675463	Cluster R-3	5.69075	0.0854951	-0.544852
NPPPQDYESDDESYEVLDLTEYAR;79.966331@S:13	FUND1_MOUSE	FUN14 domain-containing protein 1	S17	Cluster1	0.156669	0.170289	0.116628	0.0997637	0.0280395	0.0263533	0.0287513	0.0251283	0.0756916	0.0455344	0.102854	0.0595903	0.0175574	0.0118366	0.0211901	0.0141231	Cluster R-2	-0.937665	-0.742667	-2.13222
NPPPQDYESDDESYEVLDLTEYAR;79.966331@S:9	FUND1_MOUSE	FUN14 domain-containing protein 1	S13	Cluster1	0.16751	0.144973	0.104684	0.0148698	0.027406	0.0246224	0.0281937	0.0242038	0.084058	0.0741803	0.132916	0.0767348	0.032237	0.0209705	0.0290106	0.0134301	Cluster R-2	-0.231883	-0.126669	-1.94346
NPPPQDYESDDESYEVLDLTEYAR;79.966331@Y:14	FUND1_MOUSE	FUN14 domain-containing protein 1	S17orY18	Cluster1	0.158581	0.134263	0.093963	0.0911711	0.0233354	0.0212261	0.023705	0.0222326	0.0731147	0.0626071	0.117714	0.0819422	0.0278433	0.0182357	0.0259205	0.0241447	Cluster R-2	-0.511156	0.0872965	-1.80252
NPPPQDYESDDESYEVLDLTEYAR;79.966331@Y:7	FUND1_MOUSE	FUN14 domain-containing protein 1	Y11orS13	Cluster1	0.183217	0.155138	0.0645171	0.111914	0.0314118	0.0266119	0.0287299	0.0258176	0.0888507	0.0528542	0.0931164	0.0417608	0.0327539	0.0239259	0.0191387	0.0202429	Cluster R-2	-0.896263	-0.228811	-1.52568
SLSLDPGQSLEPHPEGPQR;79.966331@S:1	FGD1_MOUSE	FYVE, RhoGEF and PH domain-containing protein 1	S114	Cluster1	0.0850565	0.0754797	0.178462	0.134485	0.0196078	0.0224694	0.0257722	0.0282288	0.0771667	0.0602789	0.0933883	0.118814	0.0206919	0.0180136	0.0227942	0.0192903	Cluster R-2	-0.43741	-0.25003	-2.11365
SLSLDPGQSLEPHPEGPQR;79.966331@S:3	FGD1_MOUSE	FYVE, RhoGEF and PH domain-containing protein 1	S116	Cluster1	0.0882464	0.0744504	0.171192	0.1396	0.0206071	0.0233239	0.0267524	0.0293024	0.0662054	0.0592616	0.0972831	0.121474	0.0214789	0.0188934	0.0210321	0.0208973	Cluster R-2	-0.459979	-0.280801	-2.06435
VGLLRSR;79.966331@S:6	GPKOW_MOUSE	G patch domain and KOW motifs-containing protein	S450	Cluster4	0.000895118	0.00396244	0.000895118	0.00799727	0.0475554	0.0489868	0.0632374	0.051523	0.081514	0.0920542	0.158666	0.160746	0.0614123	0.0668809	0.0822653	0.0714091	Cluster R-3	5.66493	2.67274	0.629856
KHSPDRQDGPVPK;79.966331@S:3	GPKOW_MOUSE	G patch domain and KOW motifs-containing protein	S348	Cluster3	0.00175368	0.00175368	0.00175368	0.00175368	0.0240551	0.0264397	0.0189519	0.0169218	0.121349	0.10405	0.0599429	0.0705557	0.130301	0.182104	0.130893	0.107421	Cluster R-3	5.16403	0.416219	-0.805999
SQSPHYFQSGR;79.966331@S:3	GPTC8_MOUSE	G patch domain-containing protein 8	S1039	Cluster4	0.0227336	0.016923	0.0577876	0.0501639	0.0196243	0.0207931	0.0243619	0.0192522	0.164694	0.135401	0.165573	0.142873	0.0383967	0.039162	0.039452	0.0428086	Cluster R-2	2.04358	0.92744	-1.92891
CNVQQGNVRETYR;57.021465@C:1,79.966331@Y:12	IRK9_MOUSE	G protein-activated inward rectifier potassium channel 3	Y42	Cluster3	0.00441794	0.00441794	0.00441794	0.00441794	0.00441794	0.107935	0.0834682	0.150428	0.00441794	0.134346	0.00441794	0.161897	0.0225366	0.105661	0.00441794	0.198384	Cluster R-3	4.10966	-0.0649812	0.117649
SSPTPKTSCNHR;57.021465@C:9,79.966332@T:4	GRK5_MOUSE	G protein-coupled receptor kinase 5	T568	Cluster4	0.00401026	0.00637459	0.0397422	0.0307672	0.0182469	0.0125499	0.000396067	0.0164949	0.184163	0.145797	0.159928	0.121437	0.0550462	0.0947758	0.0462977	0.0639735	Cluster R-1	-1.63377	-0.128449	-1.61905
DVLDIEQFSTVK;79.966331@S:9	GRK5_MOUSE	G protein-coupled receptor kinase 5	S484	Cluster1	0.282384	0.167369	0.0890898	0.109739	0.0151169	0.00742697	0.035354	0.0164786	0.0693995	0.0388467	0.0491154	0.0516402	0.0156119	0.0151871	0.020178	0.0170636	Cluster R-2	2.91783	2.44734	-1.23291
YEKRWLDTLSVPLSMAR;15.994915@M:15,79.966332@T:8,79.966331@Y:1	SNTG2_MOUSE	Gamma-2-syntrophin	Y212,T219	Cluster4	0.00167205	0.000281692	0.00502413	0.00579046	0.0462714	0.0425064	0.0696742	0.0627689	0.11848	0.127949	0.199708	0.193124	0.040656	0.0331849	0.0262323	0.0266764	Cluster R-3	5.64576	-0.803507	-2.33442
SPERTEEVLSPDGSPSKSPSK;79.966331@S:16	ADDG_MOUSE	Gamma-adducin	S679	Cluster4	0.000419737	0.000419737	0.0096118	0.000419737	0.0470127	0.0351828	0.0630235	0.05306	0.127905	0.106522	0.113524	0.114271	0.0962237	0.0777568	0.0769769	0.0776711	Cluster R-3	5.41003	0.728926	-0.492126
SPERTEEVLSPDGSPSKSPSK;79.966331@S:16,79.966331@S:18	ADDG_MOUSE	Gamma-adducin	S679,S681	Cluster4	0.00345826	0.00415547	0.0179427	0.020044	0.0350207	0.0334097	0.0470453	0.0448843	0.13664	0.111625	0.133697	0.137527	0.0773989	0.0591748	0.0644259	0.0735519	Cluster R-3	3.50997	0.775762	-0.920013
SPERTEEVLSPDGSPSKSPSK;79.966331@S:18	ADDG_MOUSE	Gamma-adducin	S681	Cluster4	0.000412003	0.000412003	0.0094347	0.00156551	0.042545	0.0413761	0.0657856	0.0618883	0.12405	0.105711	0.111432	0.113487	0.100864	0.0712893	0.0754853	0.0742627	Cluster R-3	5.26503	0.605312	-0.498234
SPERTEEVLSPDGSPSKSPSK;79.966331@S:20	ADDG_MOUSE	Gamma-adducin	S683	Cluster4	0.000179829	0.000179829	0.000555831	0.000179829	0.0383646	0.0411823	0.0603298	0.0617968	0.114972	0.112181	0.106836	0.150797	0.0754214	0.0818682	0.07856	0.0765949	Cluster R-3	8.78986	0.631579	-0.633751
TEEVLSPDGSPSKSPSK;79.966331@S:10,79.966331@S:14	ADDG_MOUSE	Gamma-adducin	S676,S680	Cluster4	0.00236896	0.00236896	0.00236896	0.00236896	0.00832663	0.0126988	0.0241357	0.00878378	0.143331	0.163325	0.127278	0.112454	0.0983694	0.116885	0.0887512	0.0861855	Cluster R-3	5.84953	2.85462	-0.485745
TEEVLSPDGSPSKSPSK;79.966331@S:10,79.966331@S:16	ADDG_MOUSE	Gamma-adducin	S676,S682	Cluster4	0.000630174	0.000630174	0.000630174	0.000630174	0.0160075	0.0149235	0.0151746	0.0162103	0.160521	0.145081	0.137464	0.105897	0.108711	0.0885205	0.097702	0.0912665	Cluster R-3	7.76674	2.63167	-0.507362
TEEVLSPDGSPSKSPSK;79.966331@S:12,79.966331@S:14	ADDG_MOUSE	Gamma-adducin	S678,S680	Cluster4	0.000648209	0.000648209	0.000648209	0.000648209	0.0139366	0.0136285	0.0157426	0.0135758	0.165115	0.130825	0.141398	0.108927	0.112103	0.0910539	0.0972231	0.0938785	Cluster R-3	7.71893	2.79306	-0.470461
TEEVLSPDGSPSKSPSK;79.966331@S:14	ADDG_MOUSE	Gamma-adducin	S680	Cluster4	0.000324403	0.000324403	0.000324403	0.000324403	0.0178745	0.0197649	0.0191598	0.000324403	0.154778	0.14131	0.128528	0.147925	0.0865437	0.0923322	0.0912657	0.098897	Cluster R-3	8.78538	2.69161	-0.633605
TEEVLSPDGSPSKSPSK;79.966331@S:16	ADDG_MOUSE	Gamma-adducin	S680orS682	Cluster4	0.000317028	0.000317028	0.000317028	0.000317028	0.0186121	0.026867	0.0185545	0.0145219	0.151259	0.138101	0.125606	0.144562	0.0845762	0.0902331	0.0891908	0.0966487	Cluster R-3	8.78538	2.19881	-0.633614
TEEVLSPDGSPSKSPSKK;79.966331@S:10	ADDG_MOUSE	Gamma-adducin	S676	Cluster4	0.00101399	0.00101399	0.00101399	0.00101399	0.0292262	0.0253775	0.0211745	0.023213	0.111777	0.11461	0.182048	0.166703	0.085429	0.0877291	0.072211	0.0764458	Cluster R-3	7.14772	1.70086	-0.837677
TEEVLSPDGSPSKSPSKK;79.966331@S:10,79.966331@S:14	ADDG_MOUSE	Gamma-adducin	S676,S680	Cluster4	0.000911568	0.000911568	0.000911568	0.000911568	0.0234912	0.0241426	0.018203	0.0205999	0.129221	0.128483	0.176019	0.139343	0.0973652	0.091984	0.0764101	0.0710923	Cluster R-3	7.29613	1.9624	-0.766586
TEEVLSPDGSPSKSPSKK;79.966331@S:10,79.966331@S:16	ADDG_MOUSE	Gamma-adducin	S676,S682	Cluster4	0.000948137	0.000948137	0.000948137	0.000948137	0.0198138	0.0203724	0.0193337	0.0214848	0.13553	0.124813	0.164854	0.146234	0.0902185	0.0941886	0.080232	0.0791334	Cluster R-3	7.23527	2.08537	-0.733123
TEEVLSPDGSPSKSPSKK;79.966331@S:12	ADDG_MOUSE	Gamma-adducin	S678	Cluster4	0.00104097	0.00104097	0.00104097	0.00104097	0.0378943	0.0226946	0.0217406	0.0233195	0.124798	0.117659	0.157495	0.157463	0.0878155	0.0900627	0.076415	0.0784793	Cluster R-3	7.06469	1.65526	-0.744215
TEEVLSPDGSPSKSPSKK;79.966331@S:14,79.966331@S:16	ADDG_MOUSE	Gamma-adducin	S680,S682	Cluster4	0.000924295	0.000924295	0.000924295	0.000924295	0.0198697	0.0200201	0.0173825	0.0201654	0.128295	0.121507	0.178476	0.141288	0.0987246	0.0908576	0.0876322	0.0720849	Cluster R-3	7.26729	2.17336	-0.7054
TEEVLSPDGSPSKSPSKK;79.966331@S:6	ADDG_MOUSE	Gamma-adducin	S672	Cluster4	0.000994444	0.000994444	0.000994444	0.000994444	0.0280076	0.0216804	0.0213358	0.0224404	0.128512	0.112382	0.150302	0.190186	0.0786256	0.0860378	0.0727583	0.0837546	Cluster R-3	7.19138	1.78088	-0.85612
TEEVLSPDGSPSKSPSKK;79.966331@S:6,79.966331@S:16	ADDG_MOUSE	Gamma-adducin	S672,S682	Cluster4	0.000940786	0.000940786	0.000940786	0.000940786	0.0196826	0.0203935	0.0176892	0.0238969	0.134479	0.123845	0.163576	0.145766	0.093959	0.0933278	0.0803443	0.0792771	Cluster R-3	7.23696	2.08681	-0.71049
TPSFLKK;79.966331@S:3	ADDG_MOUSE	Gamma-adducin	S712	Cluster4	4.27996e-05	0.00029555	0.00108844	0.00131625	0.0344135	0.0458743	0.0458557	0.0533508	0.0956902	0.0890765	0.146545	0.171706	0.0949968	0.098063	0.0637305	0.0579547	Cluster R-3	7.51869	0.810245	-0.676425
GRSDPYHATTGPLSPSK;79.966331@S:14	CXA1_MOUSE	Gap junction alpha-1 protein	S255	Cluster3	7.66277e-05	7.66277e-05	7.66277e-05	7.66277e-05	0.0192272	0.0148166	0.0380448	0.0237673	0.0369339	0.0296276	0.0106096	0.0130916	0.163134	0.173233	0.231375	0.245833	Cluster R-3	5.55111	0.797153	-0.828784
GRSDPYHATTGPLSPSK;79.966331@S:16	CXA1_MOUSE	Gap junction alpha-1 protein	S257	Cluster3	0.00274733	0.00274733	0.00274733	0.00274733	0.0101059	0.0263172	0.0131133	0.0247591	0.0191492	0.0220518	0.00274733	0.00274733	0.168553	0.177864	0.207644	0.313959	Cluster R-3	4.3541	0.778351	-0.879129
GRSDPYHATTGPLSPSK;79.966332@T:10	CXA1_MOUSE	Gap junction alpha-1 protein	T251	Cluster3	7.3194e-05	7.3194e-05	7.3194e-05	7.3194e-05	0.0160724	0.0135933	0.0363364	0.0228153	0.0390831	0.0257447	0.00895385	0.00860754	0.238674	0.161353	0.208683	0.219791	Cluster R-3	3.36754	1.3841	0.0215437
GRSDPYHATTGPLSPSK;79.966332@T:9	CXA1_MOUSE	Gap junction alpha-1 protein	T250	Cluster3	7.55441e-05	7.55441e-05	7.55441e-05	7.55441e-05	0.0189553	0.014607	0.0375067	0.0248423	0.0364116	0.0292086	0.0104596	0.0129064	0.168017	0.17796	0.231238	0.237585	Cluster R-3	6.25484	1.20166	0.156139
GRSDPYHATTGPLSPSKDCGSPK;57.021465@C:19,79.966331@S:3,79.966331@S:21	CXA1_MOUSE	Gap junction alpha-1 protein	S262,S244orY247	Cluster3	0.000621016	0.000621016	0.000621016	0.000621016	0.0126527	0.0192567	0.02358	0.0174068	0.0655529	0.0852569	0.0760272	0.1872	0.16194	0.170635	0.0889795	0.0890276	Cluster R-3	6.29369	1.15523	0.0570874
LVTGDRNNSSCR;57.021465@C:11,79.966331@S:9	CXA1_MOUSE	Gap junction alpha-1 protein	S296	Cluster3	0.00305608	0.00305608	0.00305608	0.00305608	0.0112838	0.0162487	0.00967162	0.0117491	0.0109239	0.0129077	0.00305608	0.00305608	0.182822	0.224127	0.226881	0.275049	Cluster R-3	8.20205	3.08534	3.17207
LVTGDRNNSSCRNYNK;57.021465@C:11,79.966331@S:10	CXA1_MOUSE	Gap junction alpha-1 protein	S297	Cluster3	0.000570209	0.000570209	0.000570209	0.000570209	0.0138956	0.0129041	0.00967153	0.0116928	0.0735776	0.077513	0.0305365	0.0344106	0.133405	0.184129	0.204698	0.211285	Cluster R-4	2.08719	3.54638	4.21637
LVTGDRNNSSCRNYNK;57.021465@C:11,79.966331@S:9,79.966331@S:10	CXA1_MOUSE	Gap junction alpha-1 protein	S296,S297	Cluster3	0.000779535	0.000779535	0.000779535	0.000779535	0.00266078	0.000779535	0.000779535	0.00298832	0.0507549	0.0519938	0.0267304	0.0275756	0.202961	0.260211	0.178284	0.191163	Cluster R-3	8.13652	3.22159	3.32997
SDPYHATTGPLSPSK;79.966331@S:12	CXA1_MOUSE	Gap junction alpha-1 protein	S255	Cluster3	0.000183578	0.000183578	0.000183578	0.000183578	0.0139969	0.0215473	0.0310419	0.0291633	0.0374284	0.0602374	0.000844576	0.0197991	0.170394	0.196104	0.207543	0.211166	Cluster R-3	8.20205	3.08667	3.19479
SDPYHATTGPLSPSK;79.966331@S:14	CXA1_MOUSE	Gap junction alpha-1 protein	S257	Cluster3	3.6663e-05	3.6663e-05	3.6663e-05	3.6663e-05	0.0168799	0.0192065	0.0290674	0.0243259	0.0349641	0.0349539	0.0234684	0.0156241	0.187854	0.215316	0.20043	0.197763	Cluster R-3	8.02175	2.48084	0.763972
YAYFNGCSSPTAPLSPMSPPGYK;57.021465@C:7,15.994915@M:17,79.966331@S:8,79.966331@S:18,79.966331@Y:22	CXA1_MOUSE	Gap junction alpha-1 protein	S282,Y286,S272orS273	Cluster3	0.000353515	0.000353515	0.000353515	0.000353515	0.0227185	0.0191218	0.0232845	0.024936	0.0915825	0.0870036	0.0857143	0.0876681	0.154692	0.134569	0.122782	0.144513	Cluster R-3	7.16265	2.83087	0.520647
YAYFNGCSSPTAPLSPMSPPGYK;57.021465@C:7,15.994915@M:17,79.966332@T:11,79.966331@S:15,79.966331@S:18	CXA1_MOUSE	Gap junction alpha-1 protein	S279,S282,S273orT275	Cluster3	0.00128139	0.00618094	0.000359271	0.00164065	0.0150033	0.0115105	0.0247414	0.0251059	0.129986	0.0905371	0.0731655	0.0421631	0.161547	0.136997	0.123562	0.156219	Cluster R-3	8.14759	2.5614	0.630594
ASSRASSRPRPDDLEI;79.966331@S:2,79.966331@S:3,79.966331@S:6	CXA1_MOUSE	Gap junction alpha-1 protein	S368,S369,S372	Cluster4	0.00145318	6.49635e-05	6.49635e-05	0.00959313	0.0318445	0.0310617	0.0459738	0.0609016	0.0975529	0.105628	0.152154	0.168684	0.0842762	0.0718247	0.0696662	0.069257	Cluster R-3	8.11273	-0.609454	-2.47978
ASSRASSRPRPDDLEI;79.966331@S:6,79.966331@S:7	CXA1_MOUSE	Gap junction alpha-1 protein	S372,S373	Cluster4	0.00133183	0.000959732	0.0145075	0.00880716	0.033556	0.0303135	0.0524219	0.0497092	0.121835	0.114673	0.141927	0.145238	0.088097	0.0654185	0.067472	0.0637317	Cluster R-3	7.16312	2.7684	0.520183
ASSRASSRPRPDDLEI;79.966331@S:7	CXA1_MOUSE	Gap junction alpha-1 protein	S373	Cluster4	0.000502942	0.000502942	0.0179529	0.0197837	0.0312876	0.0320661	0.0478345	0.0443175	0.0853152	0.0808306	0.0999299	0.133792	0.0932543	0.0984282	0.106944	0.107257	Cluster R-3	7.38091	2.80823	0.302385
ASSRPRPDDLEI;79.966331@S:2	CXA1_MOUSE	Gap junction alpha-1 protein	S372orS373	Cluster4	0.000427234	0.000641453	0.00201117	0.00193381	0.0361941	0.0424777	0.0507956	0.0560207	0.0872397	0.0675145	0.11201	0.116104	0.107811	0.0962695	0.121051	0.101499	Cluster R-3	7.16265	2.79116	0.512105
ASSRPRPDDLEI;79.966331@S:3	CXA1_MOUSE	Gap junction alpha-1 protein	S373	Cluster4	0.000524911	0.000814136	0.00151994	0.00219893	0.0362463	0.0427471	0.0502298	0.0561242	0.0850661	0.0869466	0.117965	0.106812	0.0938874	0.0962992	0.121088	0.101531	Cluster R-3	7.16312	2.80931	0.496902
GRSDPYHATTGPLSPSKDCGSPK;57.021465@C:19,79.966331@S:14,79.966331@S:16	CXA1_MOUSE	Gap junction alpha-1 protein	S255,S257	Cluster4	0.000319988	0.000319988	0.000319988	0.000319988	0.0169447	0.0193312	0.0358629	0.0290544	0.0837248	0.0742145	0.104463	0.0702422	0.197726	0.141163	0.117532	0.108461	Cluster R-2	3.44608	1.87335	-2.18459
GRSDPYHATTGPLSPSKDCGSPK;57.021465@C:19,79.966331@S:14,79.966331@S:21	CXA1_MOUSE	Gap junction alpha-1 protein	S255,S262	Cluster4	0.000660139	0.000660139	0.000660139	0.000660139	0.0139886	0.0184343	0.023542	0.0203174	0.0696826	0.0980671	0.0808168	0.129762	0.172142	0.181385	0.0945851	0.0946362	Cluster R-4	1.2925	4.21461	4.92376
GRSDPYHATTGPLSPSKDCGSPK;57.021465@C:19,79.966331@S:16,79.966331@S:21	CXA1_MOUSE	Gap junction alpha-1 protein	S257,S262	Cluster4	0.000313288	0.000313288	0.000313288	0.000313288	0.0165786	0.0158143	0.0351121	0.0257013	0.0857882	0.0979718	0.102275	0.069329	0.193586	0.138208	0.112192	0.10619	Cluster R-3	6.56558	3.9288	1.76355
GRSDPYHATTGPLSPSKDCGSPK;57.021465@C:19,79.966331@S:21	CXA1_MOUSE	Gap junction alpha-1 protein	S262	Cluster4	0.000620135	0.000620135	0.000620135	0.000620135	0.0439455	0.047542	0.0487788	0.0475342	0.162515	0.0922429	0.222392	0.209477	0.0549076	0.0504775	0.0111701	0.00653767	Cluster R-2	5.65444	6.85188	2.40639
GRSDPYHATTGPLSPSKDCGSPK;57.021465@C:19,79.966331@S:3,79.966331@S:16	CXA1_MOUSE	Gap junction alpha-1 protein	S244,S257	Cluster4	0.000657839	0.000657839	0.000657839	0.000657839	0.0134029	0.0225096	0.0249781	0.0184892	0.0694398	0.0977253	0.0805352	0.129431	0.171543	0.180753	0.0942555	0.0943064	Cluster R-3	3.91695	1.71427	-0.237806
GRSDPYHATTGPLSPSKDCGSPK;57.021465@C:19,79.966332@T:10,79.966331@S:21	CXA1_MOUSE	Gap junction alpha-1 protein	T251,S262	Cluster4	0.000661156	0.000661156	0.000661156	0.000661156	0.014373	0.0199146	0.023362	0.0204187	0.06979	0.0982182	0.0809414	0.129962	0.172408	0.181665	0.0915217	0.094782	Cluster R-3	3.65435	1.80583	-0.545026
GRSDPYHATTGPLSPSKDCGSPK;57.021465@C:19,79.966332@T:9,79.966331@S:16	CXA1_MOUSE	Gap junction alpha-1 protein	T250,S257	Cluster4	0.000665904	0.000665904	0.000665904	0.000665904	0.0138394	0.0193374	0.0236678	0.0200119	0.0702912	0.0989235	0.0815226	0.131018	0.169303	0.182969	0.0909899	0.0954627	Cluster R-3	3.65875	1.7808	-0.406869
KVAAGHELQPLAIVDQRPSSRASSR;79.966331@S:19,79.966331@S:23,79.966331@S:24	CXA1_MOUSE	Gap junction alpha-1 protein	S364,S368,S369	Cluster4	0.0207923	0.0303925	0.00112453	0.0145783	0.00112453	0.0150492	0.00112453	0.0264698	0.211554	0.10826	0.194766	0.214405	0.00112453	0.0637947	0.060237	0.0352023	Cluster R-3	3.88445	1.69335	-0.210117
MGQAGSTISNSHAQPFDFPDDSQNAK;15.994915@M:1,79.966331@S:11	CXA1_MOUSE	Gap junction alpha-1 protein	S330	Cluster4	0.000724384	0.000826111	0.0156696	0.0132507	0.0322266	0.0247099	0.0330174	0.0289979	0.0809031	0.1631	0.115224	0.101034	0.0945679	0.0950641	0.109139	0.0915454	Cluster R-3	3.63922	1.77713	-0.103552
MGQAGSTISNSHAQPFDFPDDSQNAK;15.994915@M:1,79.966331@S:6,79.966331@S:11	CXA1_MOUSE	Gap junction alpha-1 protein	S325,S330	Cluster4	0.00557898	0.0032588	0.0249434	0.00672215	0.0189959	0.0223501	0.0292819	0.0293451	0.112661	0.139641	0.108615	0.149072	0.11226	0.0898335	0.0599436	0.0874986	Cluster R-3	3.93541	1.78886	-0.139466
MGQAGSTISNSHAQPFDFPDDSQNAK;15.994915@M:1,79.966331@S:6,79.966331@S:9	CXA1_MOUSE	Gap junction alpha-1 protein	S325,S328	Cluster4	0.00529586	0.00332469	0.0236172	0.00633049	0.0189883	0.0279771	0.0322225	0.0277345	0.108398	0.0950588	0.100552	0.183098	0.105912	0.09893	0.0604614	0.102101	Cluster R-3	4.33976	1.89402	-0.322283
MGQAGSTISNSHAQPFDFPDDSQNAK;15.994915@M:1,79.966331@S:6,79.966332@T:7	CXA1_MOUSE	Gap junction alpha-1 protein	S325,T326	Cluster4	0.000228788	0.00337144	0.020401	0.00678414	0.0200924	0.0333995	0.0388563	0.0291806	0.110015	0.100466	0.105497	0.138675	0.131045	0.0954364	0.0685304	0.0980212	Cluster R-3	4.16116	1.43058	-0.882935
MGQAGSTISNSHAQPFDFPDDSQNAK;15.994915@M:1,79.966331@S:9	CXA1_MOUSE	Gap junction alpha-1 protein	S328	Cluster4	0.00576744	0.00180071	0.0118959	0.0156973	0.0289816	0.0256397	0.0342599	0.0300891	0.0839476	0.131843	0.11956	0.102755	0.0997743	0.0997512	0.113246	0.0949904	Cluster R-3	5.57996	2.90679	-0.785996
MGQAGSTISNSHAQPFDFPDDSQNAK;15.994915@M:1,79.966332@T:7	CXA1_MOUSE	Gap junction alpha-1 protein	T326	Cluster4	0.00197154	0.00198581	0.00919549	0.0160793	0.0286246	0.0253238	0.0338378	0.0297185	0.0829133	0.143683	0.118087	0.102554	0.102481	0.0978745	0.111851	0.0938201	Cluster R-3	3.22984	1.69742	-0.540776
MGQAGSTISNSHAQPFDFPDDSQNAK;15.994915@M:1,79.966332@T:7,79.966331@S:11	CXA1_MOUSE	Gap junction alpha-1 protein	T326,S330	Cluster4	0.00527567	0.00321314	0.00906673	0.00636728	0.0189571	0.027931	0.0296636	0.0276889	0.104126	0.0928089	0.104676	0.182796	0.124103	0.101482	0.0599119	0.101933	Cluster R-3	3.32877	1.67194	-0.755097
MGQAGSTISNSHAQPFDFPDDSQNAK;15.994915@M:1,79.966332@T:7,79.966331@S:9	CXA1_MOUSE	Gap junction alpha-1 protein	T326,S328	Cluster4	0.00428889	0.000260383	0.0187934	0.00772122	0.0179884	0.0242154	0.0326679	0.0369309	0.141929	0.155432	0.122007	0.136396	0.0644887	0.0769533	0.062742	0.097186	Cluster R-3	6.07146	2.35956	-1.05721
MGQAGSTISNSHAQPFDFPDDSQNAK;79.966331@S:11	CXA1_MOUSE	Gap junction alpha-1 protein	S330	Cluster4	0.00156974	0.00156974	0.00156974	0.00774804	0.0194359	0.00156974	0.0192933	0.00578164	0.098285	0.0798325	0.216197	0.201566	0.0885968	0.0859875	0.091002	0.0799953	Cluster R-3	2.92202	1.54998	0.321469
MGQAGSTISNSHAQPFDFPDDSQNAK;79.966331@S:6,79.966331@S:11	CXA1_MOUSE	Gap junction alpha-1 protein	S325,S330	Cluster4	0.0121584	0.0204408	0.0154819	0.00505658	0.0200868	0.0167932	0.0399377	0.028844	0.0486382	0.0676858	0.224809	0.157385	0.0722607	0.076937	0.0823453	0.111139	Cluster R-3	2.95796	1.23167	0.315828
MGQAGSTISNSHAQPFDFPDDSQNAK;79.966331@S:6,79.966332@T:7	CXA1_MOUSE	Gap junction alpha-1 protein	S325,T326	Cluster4	0.00110812	0.0210948	0.0264097	0.00438421	0.0161547	0.0166161	0.0381281	0.0281152	0.0935573	0.0738308	0.214753	0.150346	0.0678995	0.0734956	0.078662	0.0954449	Cluster R-2	1.51721	1.26415	-0.360143
MGQAGSTISNSHAQPFDFPDDSQNAK;79.966331@S:9	CXA1_MOUSE	Gap junction alpha-1 protein	S328	Cluster4	0.00155719	0.00155719	0.00155719	0.00468604	0.0174143	0.0147575	0.0189349	0.00781931	0.100266	0.0715341	0.295991	0.161509	0.0687046	0.0878182	0.0796565	0.0662376	Cluster R-3	2.88107	1.3048	-0.346427
MGQAGSTISNSHAQPFDFPDDSQNAKK;15.994915@M:1,79.966331@S:6	CXA1_MOUSE	Gap junction alpha-1 protein	S325	Cluster4	0.0021468	0.0103215	0.00231355	0.0322011	0.0271202	0.0270868	0.0388997	0.0588563	0.0743284	0.051428	0.143573	0.0867572	0.134455	0.108316	0.116734	0.0854617	Cluster R-3	4.73333	2.09175	-1.39053
MGQAGSTISNSHAQPFDFPDDSQNAKK;15.994915@M:1,79.966332@T:7	CXA1_MOUSE	Gap junction alpha-1 protein	T326	Cluster4	0.000535339	0.0215285	0.00351856	0.0187426	0.026129	0.0260969	0.0555392	0.074788	0.0716119	0.0508926	0.138326	0.0835865	0.129541	0.104357	0.112468	0.0823383	Cluster R-3	7.33195	3.03574	2.73051
MGQAGSTISNSHAQPFDFPDDSQNAKK;15.994915@M:1,79.966332@T:7,79.966331@S:11	CXA1_MOUSE	Gap junction alpha-1 protein	S330,S325orT326	Cluster4	0.0011579	0.0592503	0.0469195	0.0351046	0.0282676	0.0265051	0.0346773	0.0427932	0.062282	0.0855815	0.118354	0.141477	0.0947003	0.0863251	0.0715416	0.0650628	Cluster R-3	9.53785	3.16282	2.87799
QASEQNWANYSAEQNR;79.966331@S:11	CXA1_MOUSE	Gap junction alpha-1 protein	S314	Cluster4	0.0132254	0.00202993	0.0432963	0.00202993	0.0112986	0.0182796	0.0714642	0.0410461	0.155722	0.0483784	0.150815	0.0913862	0.107666	0.0726694	0.114895	0.0557988	Cluster R-3	10.2442	-0.792304	-2.92606
QASEQNWANYSAEQNR;79.966331@S:3	CXA1_MOUSE	Gap junction alpha-1 protein	S306	Cluster4	0.00132306	0.0041184	0.0131245	0.00635596	0.0161557	0.0134556	0.0199045	0.00980171	0.140313	0.115535	0.227265	0.179796	0.0644908	0.0610535	0.0719407	0.0553656	Cluster R-3	8.28409	2.41355	0.352199
SDPYHATTGPLSPSKDCGSPK;57.021465@C:17,79.966331@S:12	CXA1_MOUSE	Gap junction alpha-1 protein	S255	Cluster4	0.000151528	0.000151528	0.000151528	0.000151528	0.0396621	0.0372857	0.0446724	0.0458948	0.102393	0.0972804	0.262429	0.27305	0.0407083	0.0432588	0.00761947	0.00514022	Cluster R-3	8.64116	2.33954	0.412329
SDPYHATTGPLSPSKDCGSPK;57.021465@C:17,79.966331@S:12,79.966331@S:14	CXA1_MOUSE	Gap junction alpha-1 protein	S255,S257	Cluster4	6.70518e-05	6.70518e-05	0.000357883	0.000781395	0.0213523	0.0205472	0.0260857	0.027117	0.0911731	0.0896528	0.102953	0.113156	0.17084	0.163268	0.0879404	0.084641	Cluster R-3	10.2039	-0.861783	-2.85838
SDPYHATTGPLSPSKDCGSPK;57.021465@C:17,79.966331@S:12,79.966331@S:19	CXA1_MOUSE	Gap junction alpha-1 protein	S255,S262	Cluster4	6.56805e-05	6.56805e-05	6.56805e-05	0.000767676	0.021702	0.0170845	0.025338	0.0371499	0.093825	0.0860249	0.100275	0.105043	0.174947	0.160311	0.0839865	0.0933487	Cluster R-3	10.3516	-1.00091	-3.01531
SDPYHATTGPLSPSKDCGSPK;57.021465@C:17,79.966331@S:14	CXA1_MOUSE	Gap junction alpha-1 protein	S257	Cluster4	0.000152565	0.000152565	0.000152565	0.000152565	0.0501507	0.0419693	0.0420389	0.0462088	0.10179	0.0961728	0.263274	0.258535	0.0409868	0.0454506	0.00763848	0.0051754	Cluster R-3	8.07713	2.49975	0.393357
SDPYHATTGPLSPSKDCGSPK;57.021465@C:17,79.966331@S:19	CXA1_MOUSE	Gap junction alpha-1 protein	S262	Cluster4	0.000139461	0.000139461	0.000139461	0.000139461	0.0460645	0.0371902	0.043666	0.0534909	0.135939	0.0883621	0.239122	0.265458	0.0372213	0.0401071	0.00807432	0.00474598	Cluster R-2	2.15393	0.84918	-2.12096
SDPYHATTGPLSPSKDCGSPK;57.021465@C:17,79.966332@T:7,79.966331@S:19	CXA1_MOUSE	Gap junction alpha-1 protein	T250,S262	Cluster4	6.87804e-05	6.87804e-05	0.000595153	0.000719759	0.0208184	0.0180847	0.0265613	0.0256273	0.0867098	0.0904664	0.105055	0.110022	0.1744	0.161167	0.0882825	0.091354	Cluster R-2	1.82544	1.45894	-1.0212
VAAGHELQPLAIVDQRPSSRASSR;79.966331@S:19,79.966331@S:22,79.966331@S:23	CXA1_MOUSE	Gap junction alpha-1 protein	S365,S368,S369	Cluster4	0.00706193	0.0119675	0.0294509	0.093536	0.0145192	0.016627	0.0188372	0.0306724	0.192254	0.108777	0.189549	0.141449	0.0487059	0.0398144	0.0345068	0.0222724	Cluster R-3	7.95946	2.62756	0.661082
YAYFNGCSSPTAPLSPMSPPGYK;57.021465@C:7,15.994915@M:17,79.966331@S:15,79.966331@S:18	CXA1_MOUSE	Gap junction alpha-1 protein	S279,S282	Cluster4	0.0370163	0.0114333	0.0430314	0.052911	0.00463768	0.00784289	0.0637269	0.0155115	0.146353	0.110892	0.1415	0.113002	0.056353	0.0808804	0.0450431	0.0698651	Cluster R-3	5.43463	2.95129	0.589991
YAYFNGCSSPTAPLSPMSPPGYK;57.021465@C:7,15.994915@M:17,79.966331@S:9,79.966331@S:15,79.966331@S:18	CXA1_MOUSE	Gap junction alpha-1 protein	S273,S279,S282	Cluster4	0.00115453	0.00184589	0.00034456	0.00514624	0.014389	0.0109672	0.0221603	0.0239554	0.124663	0.0866671	0.0701697	0.0857453	0.152833	0.130821	0.11876	0.150378	Cluster R-3	5.1495	2.92097	0.784058
YAYFNGCSSPTAPLSPMSPPGYK;57.021465@C:7,15.994915@M:17,79.966332@T:11,79.966331@S:15,79.966331@Y:22	CXA1_MOUSE	Gap junction alpha-1 protein	S279,S273orT275,S282orY286	Cluster4	0.000330026	0.0485413	0.000330026	0.00565439	0.0136777	0.0105046	0.0227786	0.0231259	0.119405	0.0830114	0.0698587	0.0813981	0.145018	0.127571	0.11358	0.135216	Cluster R-2	2.6887	2.89513	0.559932
YAYFNGCSSPTAPLSPMSPPGYK;57.021465@C:7,15.994915@M:17,79.966332@T:11,79.966331@S:18	CXA1_MOUSE	Gap junction alpha-1 protein	T275,S279orS282	Cluster4	0.00318202	0.00373114	0.00246337	0.00445102	0.035307	0.0376116	0.0431755	0.0467368	0.135321	0.198715	0.127862	0.15626	0.0577514	0.0469947	0.057378	0.0430596	Cluster R-3	5.48236	0.333542	-1.59106
YAYFNGCSSPTAPLSPMSPPGYK;57.021465@C:7,79.966331@S:15,79.966331@Y:22	CXA1_MOUSE	Gap junction alpha-1 protein	S279,Y286	Cluster4	0.00236181	0.00265448	0.000714581	0.00421256	0.0198948	0.0367792	0.0334484	0.0368262	0.12637	0.122281	0.223614	0.19859	0.0637325	0.0405356	0.0312155	0.0567688	Cluster R-3	6.07611	0.598758	-1.803
YAYFNGCSSPTAPLSPMSPPGYK;57.021465@C:7,79.966331@S:8,79.966331@S:15,79.966331@S:18	CXA1_MOUSE	Gap junction alpha-1 protein	S272,S279,S282	Cluster4	0.00217128	0.0247971	0.00217128	0.0178579	0.00217128	0.0198521	0.00217128	0.00920655	0.00684958	0.22548	0.147263	0.132242	0.142711	0.143561	0.0131957	0.108299	Cluster R-2	3.44502	3.60978	-0.32793
YAYFNGCSSPTAPLSPMSPPGYK;57.021465@C:7,79.966331@S:9,79.966331@S:15,79.966331@S:18	CXA1_MOUSE	Gap junction alpha-1 protein	S273,S279,S282	Cluster4	0.00155774	0.0165382	0.00155774	0.00736838	0.00155774	0.015713	0.00155774	0.00637951	0.00927897	0.217787	0.220466	0.193824	0.0336792	0.119659	0.0313502	0.121726	Cluster R-2	4.56891	3.60353	-1.06564
YAYFNGCSSPTAPLSPMSPPGYK;57.021465@C:7,79.966332@T:11,79.966331@S:15	CXA1_MOUSE	Gap junction alpha-1 protein	T275,S279	Cluster4	0.00394919	0.00874258	0.00217339	0.00367327	0.0198866	0.0369605	0.0320507	0.037192	0.130639	0.130833	0.181473	0.189755	0.0605441	0.0396478	0.0711009	0.0513795	Cluster R-3	5.09293	0.820472	-1.5066
YAYFNGCSSPTAPLSPMSPPGYK;57.021465@C:7,79.966332@T:11,79.966331@S:15,79.966331@Y:22	CXA1_MOUSE	Gap junction alpha-1 protein	S279,Y286,S273orT275	Cluster4	0.0174737	0.0152866	0.00414329	0.0081024	0.00546704	0.00989278	0.0010609	0.00612024	0.10298	0.226066	0.147695	0.130819	0.0873312	0.0834764	0.0736042	0.0804805	Cluster R-2	3.75484	3.84934	-0.903067
YAYFNGCSSPTAPLSPMSPPGYK;57.021465@C:7,79.966332@T:11,79.966331@S:18	CXA1_MOUSE	Gap junction alpha-1 protein	S282,S273orT275	Cluster4	0.0042381	0.0109624	0.000689255	0.00392295	0.0309474	0.0395759	0.0325436	0.030031	0.134359	0.131626	0.191574	0.190688	0.0598168	0.0429261	0.0554956	0.040603	Cluster R-3	5.03205	0.579131	-1.70493
RSSRPEVTPISLR;79.966331@S:3	GA2L1_MOUSE	GAS2-like protein 1	S316	Cluster4	0.00515181	0.00560193	0.0309087	0.0364615	0.0170406	0.0194378	0.0286336	0.0203214	0.0908354	0.100595	0.179325	0.195133	0.0687092	0.0546437	0.0646878	0.0825135	Cluster R-2	2.85668	1.66305	-1.0646
RSSRPEVTPISLR;79.966332@T:8	GA2L1_MOUSE	GAS2-like protein 1	T321	Cluster4	0.0045689	0.00622069	0.0400149	0.0372872	0.0173854	0.0186302	0.0287265	0.0204023	0.0858839	0.11371	0.169242	0.203533	0.061734	0.0612013	0.0612875	0.0701723	Cluster R-2	2.69987	1.57909	-1.16987
QPQSKGVCRNPGPGSSK;57.021465@C:8,79.966331@S:16	GA2L3_MOUSE	GAS2-like protein 3	S593orS594	Cluster1	0.0467219	0.0467219	0.0467219	0.299171	0.0467219	0.0467219	0.0467219	0.0467219	0.0467219	0.0467219	0.0467219	0.0467219	0.0467219	0.0467219	0.0467219	0.0467219	Cluster R-4	-1.23316	0	0
ILLVDSPGMGDGEDEQQEEGTSK;15.994915@M:9,79.966331@S:6	TF3C4_MOUSE	General transcription factor 3C polypeptide 4	S607	Cluster1	0.0683507	0.0821483	0.1285	0.120277	0.0255923	0.0265345	0.0387285	0.0329656	0.0893547	0.0891321	0.0981152	0.104253	0.0250264	0.0216542	0.0285313	0.0208362	Cluster R-2	-0.0681461	-0.366425	-1.98741
ILLVDSPGMGDGEDEQQEEGTSK;79.966331@S:6	TF3C4_MOUSE	General transcription factor 3C polypeptide 4	S607	Cluster1	0.0865919	0.105755	0.197352	0.190915	0.00249234	0.000786961	0.0157199	0.0059354	0.0750941	0.0774987	0.133893	0.081931	0.0089127	0.00609399	0.00386732	0.00715973	Cluster R-2	-0.65624	0.0622341	-3.82289
IHDLEDDLEMSSDASDASGEEGSR;15.994915@M:10,79.966331@S:11,79.966331@S:12,79.966331@S:15,79.966331@S:18	T2FA_MOUSE	General transcription factor IIF subunit 1	S217,S218,S221,S224	Cluster1	0.230706	0.146092	0.370067	0.245603	0.000627669	0.000627669	0.000627669	0.000627669	0.000627669	0.000627669	0.000627669	0.000627669	0.000627669	0.000627669	0.000627669	0.000627669	Cluster R-4	-8.6268	0	0
VPEIEVTVEGPNNSSPQTSAVR;79.966331@S:15	GTF2I_MOUSE	General transcription factor II-I	S695	Cluster1	0.240377	0.229835	0.137125	0.141626	0.00842756	0.00613452	0.0145779	0.011748	0.0375348	0.0256785	0.0447168	0.0457877	0.0234373	0.00939569	0.0117125	0.0118858	Cluster R-1	-2.28461	0.46482	-1.44572
DLGHPVEEEDESGDQEDDDDEIDDGDKDQDI;79.966331@S:12	USO1_MOUSE	General vesicular transport factor p115	S940	Cluster4	0.0124827	0.00999954	0.0482449	0.0413157	0.0270805	0.0397288	0.0332158	0.0378477	0.144231	0.144229	0.119684	0.111739	0.0598269	0.0609439	0.0552623	0.054168	Cluster R-3	2.21414	0.739557	-1.17529
RTSIHDFLSK;79.966331@S:3	GRDN_MOUSE	Girdin	S1822	Cluster4	0.0332594	0.019924	0.0994356	0.100874	0.0317785	0.0304304	0.0412089	0.0412663	0.0789793	0.0947069	0.130875	0.149873	0.0409383	0.0386721	0.0368757	0.0309027	Cluster R-2	-1.0145	0	-4.23699
SVSGKTPGDFYDRR;79.966331@S:3	GRDN_MOUSE	Girdin	S1738	Cluster4	0.00290903	0.00301205	0.0208431	0.0214346	0.0470462	0.0415777	0.0556597	0.0690165	0.114554	0.124861	0.183459	0.185822	0.0371974	0.0313462	0.0296136	0.031647	Cluster R-2	-0.0817973	-0.959178	-3.05043
AGSPGSEVVTLQQFLEESNK;79.966331@S:3	GRDN_MOUSE	Girdin	S1677	Cluster1	0.265795	0.261159	0.0752896	0.0439589	0.00424086	0.00424086	0.00424086	0.00424086	0.0598047	0.251584	0.00424086	0.00424086	0.00424086	0.00424086	0.00424086	0.00424086	Cluster R-2	-0.0948924	-0.961546	-3.04867
QLVNNKDTTSFEDISPQGISDDSSTGSR;79.966331@S:10	GRDN_MOUSE	Girdin	S1562	Cluster1	0.088043	0.0576293	0.156098	0.136697	0.0163031	0.0155166	0.0313683	0.0340383	0.078522	0.0761859	0.158729	0.100861	0.0152526	0.0108694	0.0112447	0.0126417	Cluster R-2	-0.0321919	-0.934622	-3.01827
QLVNNKDTTSFEDISPQGISDDSSTGSR;79.966332@T:8	GRDN_MOUSE	Girdin	T1560	Cluster1	0.0934726	0.0575711	0.157815	0.131695	0.0163316	0.0159434	0.0310771	0.0337319	0.0795766	0.0754787	0.154798	0.102656	0.0149195	0.0114254	0.0108266	0.0126818	Cluster R-2	0.842127	0.0267202	-1.62445
QLVNNKDTTSFEDISPQGISDDSSTGSR;79.966332@T:9	GRDN_MOUSE	Girdin	T1561	Cluster1	0.0746594	0.058573	0.163116	0.132956	0.0166335	0.0159437	0.0318729	0.0345956	0.0783741	0.0774113	0.158761	0.105285	0.0154201	0.0115252	0.0111771	0.0136962	Cluster R-3	6.44896	1.39655	0.482932
SLTLTPTR;79.966331@S:1	GRDN_MOUSE	Girdin	S1417	Cluster3	0.000973376	0.000973376	0.000973376	0.000973376	0.0344883	0.0361774	0.0543304	0.0555736	0.137836	0.111168	0.0401313	0.0510145	0.0862307	0.0866338	0.200549	0.101973	Cluster R-2	-0.584866	-1.0524	-2.40415
SSSQENLLDEVMK;15.994915@M:12,79.966331@S:2	GRDN_MOUSE	Girdin	S1703	Cluster1	0.132635	0.00603407	0.155653	0.192557	0.0289264	0.0279419	0.0412019	0.029117	0.0750636	0.0786298	0.0772427	0.0936719	0.0181961	0.0147012	0.0143109	0.0141171	Cluster R-2	-0.851791	-1.04288	-2.46202
SSSQENLLDEVMK;15.994915@M:12,79.966331@S:3	GRDN_MOUSE	Girdin	S1704	Cluster1	0.116019	0.122936	0.134938	0.163206	0.0254185	0.0245534	0.0367606	0.0245524	0.0774366	0.0727291	0.0677363	0.0797022	0.0161139	0.0128085	0.0116188	0.0134717	Cluster R-2	-1.31003	-0.372068	-4.02135
SSSQENLLDEVMK;79.966331@S:2	GRDN_MOUSE	Girdin	S1703orS1704	Cluster1	0.153298	0.181067	0.190925	0.159504	0.00416026	0.00336911	0.00768281	0.00679972	0.0530639	0.0533632	0.0819733	0.0877859	0.00372245	0.00415472	0.00540469	0.00372616	Cluster R-2	-1.30632	-0.434902	-4.23328
SSSQENLLDEVMK;79.966331@S:3	GRDN_MOUSE	Girdin	S1704	Cluster1	0.151883	0.134809	0.191484	0.209151	0.00310942	0.00315962	0.00727101	0.00643526	0.0734717	0.0526435	0.0775795	0.0742259	0.00406374	0.00377079	0.00341565	0.00352644	Cluster R-3	3.65866	-0.716547	-2.22939
ETSLDTKSVSEGHLK;79.966331@S:8	GFAP_MOUSE	Glial fibrillary acidic protein	S395	Cluster4	0.00239715	0.00239715	0.00239715	0.00239715	0.0388712	0.0176466	0.0464275	0.0403598	0.0522119	0.0628792	0.141953	0.159358	0.158491	0.115723	0.0826481	0.073842	Cluster R-3	4.59355	1.47083	0.361753
HARESASYQEALAR;79.966331@S:5	GFAP_MOUSE	Glial fibrillary acidic protein	S318	Cluster4	0.000565663	0.000565663	0.0491745	0.00189081	0.00289373	0.00588023	0.0449364	0.0123753	0.192001	0.185491	0.19527	0.179941	0.0382137	0.0239787	0.0284018	0.0384213	Cluster R-3	5.44051	1.58761	0.0487225
DNFAQDLGTLRQK;79.966332@T:9	GFAP_MOUSE	Glial fibrillary acidic protein	T147	Cluster3	0.0102402	0.00153517	0.00153517	0.00153517	0.0336919	0.0315914	0.0512587	0.0496192	0.0409032	0.0695987	0.0673706	0.180551	0.10708	0.152024	0.102868	0.0985968	Cluster R-4	0.899758	0.927339	4.0019
FASYIEK;79.966331@S:3	GFAP_MOUSE	Glial fibrillary acidic protein	S79	Cluster3	0.00515731	0.00515731	0.00515731	0.00515731	0.0592298	0.0524336	0.0904001	0.122181	0.0230172	0.00515731	0.00515731	0.00515731	0.134102	0.176107	0.124118	0.18231	Cluster R-3	3.85005	0.965135	-2.54453
RSYASETVVR;79.966331@Y:3	GFAP_MOUSE	Glial fibrillary acidic protein	S12orY13	Cluster4	0.000698902	0.000698902	0.000698902	0.000698902	0.00811064	0.00646162	0.0116871	0.00692305	0.0613775	0.0622447	0.0852251	0.0463355	0.243326	0.128755	0.190224	0.146533	Cluster R-3	2.68429	1.25484	1.0509
LEVERDNFAQDLGTLR;79.966332@T:14	GFAP_MOUSE	Glial fibrillary acidic protein	T147	Cluster3	0.0137561	0.00444994	0.0153307	0.00444994	0.0493805	0.016935	0.0907541	0.0549099	0.02174	0.0549328	0.0633329	0.10416	0.156986	0.116001	0.107966	0.124916	Cluster R-3	8.90983	3.26959	1.36831
MTPPLPAR;15.994915@M:1,79.966332@T:2	GFAP_MOUSE	Glial fibrillary acidic protein	T40	Cluster2	0.000134955	0.000134955	0.000134955	0.000134955	0.0043526	0.00486142	0.0348575	0.025436	0.0601549	0.0628692	0.0616024	0.0750152	0.0916302	0.412338	0.0946458	0.0716966	Cluster R-3	7.93628	4.08468	1.34816
RSYASETVVR;79.966331@S:2	GFAP_MOUSE	Glial fibrillary acidic protein	S12	Cluster3	0.000275855	0.000275855	0.000275855	0.000275855	0.00939168	0.0114368	0.00958696	0.0101377	0.0628334	0.0706585	0.0590844	0.0776936	0.162123	0.195652	0.159246	0.171052	Cluster R-3	6.51222	4.41697	1.47393
SYASETVVR;79.966331@S:1	GFAP_MOUSE	Glial fibrillary acidic protein	S12orY13	Cluster3	0.000238861	0.000238861	0.000238861	0.000238861	0.00782274	0.00722067	0.00852305	0.00686369	0.0362598	0.0308478	0.00231846	0.0251479	0.209742	0.225675	0.221152	0.217472	Cluster R-3	6.62913	4.84413	3.20818
SYASETVVR;79.966331@S:4	GFAP_MOUSE	Glial fibrillary acidic protein	S15	Cluster3	0.00392806	0.00392806	0.00392806	0.0165678	0.00392806	0.0141896	0.0274158	0.0177371	0.0409774	0.0282014	0.0444509	0.0372138	0.138767	0.232815	0.176067	0.209885	Cluster R-1	2.41153	3.5817	2.32826
SYASETVVR;79.966331@Y:2	GFAP_MOUSE	Glial fibrillary acidic protein	Y13	Cluster3	0.00076335	0.000232126	0.000232126	0.000232126	0.00586659	0.00707841	0.00848637	0.00657708	0.0360426	0.0306628	0.0254652	0.023062	0.207875	0.219312	0.214916	0.213196	Cluster R-3	6.30271	4.9325	2.89188
NEEENIYSVPHDSTQGK;79.966331@S:8	GRLF1_MOUSE	Glucocorticoid receptor DNA-binding factor 1	S1106	Cluster4	0.00297815	0.000761974	0.000761974	0.00238586	0.0208431	0.0430937	0.0272977	0.0248019	0.142113	0.164852	0.20337	0.178194	0.051508	0.0529046	0.0464299	0.0377037	Cluster R-2	-0.242666	0.340131	-2.65858
NEEENIYSVPHDSTQGK;79.966331@Y:7	GRLF1_MOUSE	Glucocorticoid receptor DNA-binding factor 1	Y1105	Cluster4	0.002922	0.000747608	0.000747608	0.0038576	0.022134	0.0396	0.0275764	0.0273364	0.140026	0.154691	0.20525	0.192257	0.0492957	0.0518809	0.0441826	0.0374946	Cluster R-2	-0.147403	0.28824	-2.51575
NQKNSLSDLNIDR;79.966331@S:5	GRLF1_MOUSE	Glucocorticoid receptor DNA-binding factor 1	S589	Cluster4	0.000675434	0.000675434	0.000675434	0.000675434	0.0234408	0.0243624	0.0327515	0.0377861	0.126005	0.138153	0.172404	0.13113	0.0939341	0.0721311	0.0685096	0.0766907	Cluster R-3	6.6433	0.700339	-1.8686
TSFSVGSDDELGPIR;79.966331@S:4	GRLF1_MOUSE	Glucocorticoid receptor DNA-binding factor 1	S1176	Cluster4	0.0862792	0.129824	0.101291	0.086462	0.0147242	0.00733186	0.0177535	0.010635	0.134554	0.0876418	0.166732	0.0903007	0.028654	0.0138465	0.014837	0.00913333	Cluster R-3	6.38637	0.648544	-1.92055
TSFSVGSDDELGPIRK;79.966331@S:7	GRLF1_MOUSE	Glucocorticoid receptor DNA-binding factor 1	S1179	Cluster4	0.0465096	0.0449278	0.0497239	0.0673434	0.0172504	0.0125893	0.017605	0.0159679	0.119796	0.165962	0.169378	0.144589	0.0284959	0.0429193	0.0249513	0.0319919	Cluster R-3	7.71508	1.3952	-0.866962
AGSPLCNSNLQDSEEDVEPPSYHLFR;57.021465@C:6,79.966331@S:3	GRLF1_MOUSE	Glucocorticoid receptor DNA-binding factor 1	S975	Cluster1	0.201812	0.130275	0.0699108	0.0776695	0.0142672	0.0121123	0.0131802	0.0111613	0.0972881	0.0841465	0.130217	0.0937543	0.0253973	0.0121419	0.0130006	0.0136664	Cluster R-2	-0.54922	0.45709	-1.86885
AGSPLCNSNLQDSEEDVEPPSYHLFR;57.021465@C:6,79.966331@S:3,79.966331@S:13	GRLF1_MOUSE	Glucocorticoid receptor DNA-binding factor 1	S975,S985	Cluster1	0.000809415	0.224411	0.0913793	0.140015	0.0121822	0.0113164	0.0123273	0.0232065	0.0555122	0.100065	0.135867	0.120821	0.0188126	0.0178811	0.0153601	0.0200336	Cluster R-2	0.24687	0.398023	-2.84992
TSFSVGSDDELGPIR;79.966331@S:2,79.966331@S:7	GRLF1_MOUSE	Glucocorticoid receptor DNA-binding factor 1	S1174,S1179	Cluster1	0.170776	0.0679266	0.18713	0.0724746	0.0116479	0.0175189	0.0231724	0.0155794	0.147042	0.0814275	0.00875291	0.103316	0.0239774	0.0231563	0.0234575	0.0226453	Cluster R-2	0.742097	-0.394727	-2.91019
TSFSVGSDDELGPIR;79.966331@S:7	GRLF1_MOUSE	Glucocorticoid receptor DNA-binding factor 1	S1179	Cluster1	0.070287	0.0668223	0.0837169	0.0928861	0.0114573	0.0295722	0.0290938	0.0216454	0.132088	0.104627	0.175229	0.112773	0.0214608	0.0175258	0.0148654	0.0159503	Cluster R-2	1.52422	1.01734	-2.22412
SASWGSADQLK;79.966331@S:3	GLCI1_MOUSE	Glucocorticoid-induced transcript 1 protein	S214	Cluster4	0.00183205	0.00183205	0.00183205	0.00183205	0.0172978	0.00183205	0.0473054	0.022715	0.213604	0.205912	0.143879	0.148518	0.0609717	0.0487237	0.0439929	0.0379207	Cluster R-3	6.6021	1.10386	-1.89353
GSCGLSRVDSTTCLFPVEEK;57.021465@C:3,57.021465@C:13,79.966331@S:2	GFPT1_MOUSE	Glucosamine--fructose-6-phosphate aminotransferase [isomerizing] 1	S251	Cluster1	0.13193	0.120544	0.147834	0.104885	0.0137447	0.0127858	0.0173996	0.0114787	0.0820971	0.0851299	0.0838053	0.072299	0.0183945	0.0161949	0.0380017	0.043476	Cluster R-1	-0.643821	1.06677	-1.47805
GSCGLSRVDSTTCLFPVEEK;57.021465@C:3,57.021465@C:13,79.966331@S:6	GFPT1_MOUSE	Glucosamine--fructose-6-phosphate aminotransferase [isomerizing] 1	S255	Cluster1	0.123928	0.122104	0.138867	0.13917	0.0125827	0.0133212	0.022854	0.0155372	0.0771175	0.0806375	0.0787221	0.0679137	0.0157937	0.0152126	0.0356967	0.040542	Cluster R-1	-0.783833	0.738128	-1.50501
GSCGLSRVDSTTCLFPVEEK;57.021465@C:3,57.021465@C:13,79.966332@T:11	GFPT1_MOUSE	Glucosamine--fructose-6-phosphate aminotransferase [isomerizing] 1	T260	Cluster1	0.12801	0.116961	0.143441	0.101636	0.0140957	0.0150119	0.0192816	0.0129828	0.0796573	0.0832933	0.0813147	0.0701504	0.0178479	0.0200532	0.0545713	0.0416924	Cluster R-1	-0.640249	1.12836	-1.22867
GSCGLSRVDSTTCLFPVEEK;57.021465@C:3,57.021465@C:13,79.966332@T:12	GFPT1_MOUSE	Glucosamine--fructose-6-phosphate aminotransferase [isomerizing] 1	T261	Cluster1	0.131297	0.119965	0.147124	0.104381	0.014317	0.0132754	0.0196454	0.0119969	0.0817028	0.0854321	0.0834028	0.0719517	0.0183062	0.0161171	0.0378191	0.0432671	Cluster R-1	-0.640637	0.963497	-1.48124
VDSTTCLFPVEEK;57.021465@C:6,79.966331@S:3	GFPT1_MOUSE	Glucosamine--fructose-6-phosphate aminotransferase [isomerizing] 1	S259	Cluster4	0.0327812	0.0228863	0.0757431	0.0629028	0.0184063	0.0187535	0.0224681	0.031491	0.104322	0.111897	0.127819	0.111042	0.0783032	0.0781031	0.0415088	0.0615717	Cluster R-2	1.22774	1.50984	-0.810462
VDSTTCLFPVEEK;57.021465@C:6,79.966332@T:4	GFPT1_MOUSE	Glucosamine--fructose-6-phosphate aminotransferase [isomerizing] 1	S259orT260	Cluster4	0.0296168	0.0250519	0.0731506	0.0609203	0.0185085	0.0207648	0.0214746	0.0277163	0.10304	0.110933	0.152994	0.129866	0.0670172	0.0596571	0.0449696	0.0543196	Cluster R-2	1.39636	1.35292	-1.13667
VDSTTCLFPVEEK;57.021465@C:6,79.966332@T:5	GFPT1_MOUSE	Glucosamine--fructose-6-phosphate aminotransferase [isomerizing] 1	T261	Cluster4	0.0292895	0.021679	0.0717476	0.0595847	0.0172591	0.020453	0.0227298	0.0251033	0.0948998	0.130425	0.161506	0.12998	0.0616347	0.0549023	0.0435724	0.055234	Cluster R-2	1.50332	1.33188	-1.263
GSLIVDMVSDKGNLIYSDNR;79.966331@S:9,79.966331@S:17,79.966331@Y:16	NMDE1_MOUSE	Glutamate [NMDA] receptor subunit epsilon-1	S936,Y943,S944	Cluster4	0.00151012	0.00128098	0.0300416	0.0282027	0.0386945	0.049273	0.0492445	0.0471627	0.12244	0.122339	0.140269	0.131911	0.0553986	0.0589839	0.0595608	0.063687	Cluster R-3	3.08233	0.366078	-1.12133
INNSTNEGMNVKKCCK;57.021465@C:14,57.021465@C:15,79.966331@S:4	NMDE1_MOUSE	Glutamate [NMDA] receptor subunit epsilon-1	S445	Cluster4	0.00202264	0.00202264	0.00202264	0.00202264	0.0220143	0.019924	0.0248607	0.0254825	0.163373	0.229437	0.125875	0.143556	0.0657661	0.0567779	0.0585998	0.056243	Cluster R-3	6.35497	1.36313	-1.48012
DDGSWEVIEGYR;79.966331@S:4	DHE3_MOUSE	Glutamate dehydrogenase 1, mitochondrial	S128	Cluster4	0.00805126	0.082168	0.0673065	0.0662076	0.0177833	0.0218575	0.0269462	0.0237329	0.112162	0.118463	0.182301	0.164553	0.0301398	0.0270015	0.0272876	0.024038	Cluster R-2	1.36799	0.264136	-2.41252
VSELVK;79.966331@S:2	GDPD1_MOUSE	Glycerophosphodiester phosphodiesterase domain-containing protein 1	S164	Cluster4	0.000577545	0.000577545	0.00878888	0.00478772	0.023423	0.0206246	0.0414602	0.0312447	0.116826	0.143462	0.153444	0.178062	0.0711529	0.0689159	0.0707024	0.0659513	Cluster R-3	5.3281	1.24499	-1.09665
RSNSVDTGPSSSLSTPTEPLSPTSSLGEERN;79.966331@S:4	GYS1_MOUSE	Glycogen [starch] synthase, muscle	S711	Cluster1	0.0631422	0.0568964	0.113559	0.0496607	0.0164716	0.0244669	0.0392456	0.0284623	0.0793588	0.0925199	0.0797785	0.0777069	0.0752196	0.0470779	0.0853699	0.071064	Cluster R-1	0.217565	1.35924	-0.240808
GEPNVSYICSR;57.021465@C:9,79.966331@S:6	GSK3A_MOUSE	Glycogen synthase kinase-3 alpha	S278	Cluster4	4.09521e-05	4.09521e-05	4.09521e-05	4.09521e-05	0.0171187	0.0186277	0.0222384	0.0196007	0.157564	0.173285	0.162976	0.17646	0.0621805	0.0630326	0.0619362	0.064816	Cluster R-3	11.9986	1.69936	-1.41155
GEPNVSYICSR;57.021465@C:9,79.966331@Y:7	GSK3A_MOUSE	Glycogen synthase kinase-3 alpha	Y279	Cluster4	0.00259715	0.000687853	0.00192157	0.00175768	0.0204047	0.0192627	0.0242707	0.0189937	0.190799	0.183846	0.155388	0.16086	0.0761442	0.0719814	0.016255	0.05483	Cluster R-3	6.63235	1.40232	-1.65614
TSSFAEPGGGGGGGGGGPGGSASGPGGTGGGK;79.966331@S:3	GSK3A_MOUSE	Glycogen synthase kinase-3 alpha	T19orS20orS21	Cluster4	0.00361964	0.00100357	0.0189233	0.00701915	0.0174836	0.0165187	0.0144845	0.0165979	0.173222	0.126273	0.165289	0.186316	0.0571528	0.0630924	0.0639286	0.0690758	Cluster R-2	-0.322835	0.14608	-2.06991
TSSFAEPGGGGGGGGGGPGGSASGPGGTGGGK;79.966332@T:1	GSK3A_MOUSE	Glycogen synthase kinase-3 alpha	T19	Cluster4	0.00364099	0.00100709	0.0193964	0.0072668	0.0165417	0.0166763	0.0140475	0.0166562	0.169049	0.127135	0.165869	0.186971	0.0573535	0.0652858	0.0695147	0.0635891	Cluster R-2	-0.386327	0.322233	-1.87828
QLVRGEPNVSYICSR;57.021465@C:13,79.966331@S:10	GSK3A_MOUSE	Glycogen synthase kinase-3 alpha	S278	Cluster1	0.0544867	0.0311506	0.192355	0.184542	0.0155634	0.0185202	0.0279207	0.0175899	0.104894	0.124534	0.0656111	0.0747563	0.0176572	0.0113701	0.0279356	0.0311126	Cluster R-3	4.41289	1.96017	-1.36232
QLVRGEPNVSYICSR;57.021465@C:13,79.966331@Y:11	GSK3A_MOUSE	Glycogen synthase kinase-3 alpha	Y279	Cluster1	0.0520097	0.0301348	0.190754	0.194472	0.0148816	0.0183297	0.0267212	0.0178613	0.104753	0.103677	0.0672325	0.0819106	0.0190792	0.0126934	0.0289975	0.0364927	Cluster R-3	4.37352	2.00032	-1.34358
TLNMTTSPEEK;15.994915@M:4,79.966331@S:7	GUAA_MOUSE	GMP synthase [glutamine-hydrolyzing]	S332	Cluster4	0.000501854	0.000501854	0.000501854	0.000501854	0.0226002	0.0252236	0.0239532	0.0215491	0.135091	0.14504	0.0839458	0.0879029	0.0854998	0.125333	0.120961	0.120893	Cluster R-3	7.81478	2.27816	0.00225477
TLNMTTSPEEK;15.994915@M:4,79.966332@T:5	GUAA_MOUSE	GMP synthase [glutamine-hydrolyzing]	T330	Cluster4	0.000515376	0.000515376	0.000515376	0.000515376	0.000515376	0.0259033	0.0203474	0.0221298	0.138731	0.148948	0.0862078	0.0902714	0.0878036	0.12871	0.12422	0.124151	Cluster R-3	7.81478	2.75438	0.00225477
TLNMTTSPEEK;15.994915@M:4,79.966332@T:6	GUAA_MOUSE	GMP synthase [glutamine-hydrolyzing]	T331	Cluster4	0.000504646	0.000504646	0.000504646	0.000504646	0.0213249	0.025364	0.0199238	0.021669	0.135842	0.145847	0.0844129	0.088392	0.0859755	0.12603	0.121634	0.121566	Cluster R-3	7.81478	2.36633	0.00225477
TLNMTTSPEEK;79.966331@S:7	GUAA_MOUSE	GMP synthase [glutamine-hydrolyzing]	S332	Cluster4	0.00101655	0.00101655	0.00101655	0.00101655	0.00420009	0.00101655	0.00453762	0.00346413	0.195914	0.170438	0.11695	0.123196	0.086073	0.083953	0.097091	0.109101	Cluster R-2	7.22068	4.83095	-0.688934
ADAPDAGAQSDSELPSYHQNDVSLDR;79.966331@S:10	GBF1_CRIGR	Golgi-specific brefeldin A-resistance guanine nucleotide exchange factor 1	S1296	Cluster4	0.0193226	0.0173817	0.0874985	0.0699864	0.023373	0.019513	0.0255505	0.0258769	0.111439	0.108612	0.144958	0.157883	0.0466596	0.0480749	0.0451029	0.0487685	Cluster R-2	1.42905	0.999841	-1.47114
ADAPDAGAQSDSELPSYHQNDVSLDR;79.966331@S:12	GBF1_CRIGR	Golgi-specific brefeldin A-resistance guanine nucleotide exchange factor 1	S1298	Cluster4	0.0194135	0.0197875	0.0872717	0.069805	0.0233124	0.0194624	0.0254842	0.0258099	0.11115	0.10833	0.144582	0.157473	0.0465387	0.0479503	0.044986	0.0486421	Cluster R-2	1.40987	0.999841	-1.47114
GYTSDSEVYTDHGRPGK;79.966331@S:4	GBF1_CRIGR	Golgi-specific brefeldin A-resistance guanine nucleotide exchange factor 1	S1316	Cluster4	0.000953561	0.000986263	0.00387308	0.00159163	0.0249286	0.0276917	0.0321299	0.0259917	0.135518	0.13281	0.172154	0.184023	0.0595335	0.065201	0.0694766	0.063137	Cluster R-3	6.39816	1.21652	-1.27899
GTLDEEDEEADSDTDDIDHR;79.966331@S:12	GPN1_MOUSE	GPN-loop GTPase 1	S338	Cluster4	0.0019689	0.000405284	0.00121778	0.00475775	0.0347908	0.0386631	0.0482452	0.0339225	0.127099	0.139965	0.166419	0.190441	0.0630303	0.0529594	0.0501763	0.0459385	Cluster R-3	6.2235	0.446733	-1.5566
LPISSGSTSSSRI;79.966331@S:9,79.966331@S:10	GPR56_MOUSE	G-protein coupled receptor 56	S683,S684	Cluster4	0.00500517	0.00249646	0.0129933	0.0443673	0.0232034	0.0331869	0.0253847	0.0297908	0.16687	0.125659	0.18487	0.206163	0.0388092	0.0346859	0.0251838	0.041332	Cluster R-3	3.39762	0.327645	-2.28753
NNSDSAKLPISSGSTSSSR;79.966331@S:3	GPR56_MOUSE	G-protein coupled receptor 56	S670	Cluster4	0.00125442	0.00125442	0.00524842	0.00125442	0.0247335	0.0256968	0.0353095	0.0187591	0.0749133	0.0918296	0.114214	0.12893	0.120043	0.124569	0.124816	0.107175	Cluster R-3	5.50729	2.1893	0.217561
NNSDSAKLPISSGSTSSSR;79.966331@S:5	GPR56_MOUSE	G-protein coupled receptor 56	S672	Cluster4	0.00127189	0.00127189	0.00507618	0.00127189	0.026721	0.0291798	0.026603	0.0190204	0.0784676	0.0924627	0.115676	0.111997	0.132461	0.123408	0.125392	0.109719	Cluster R-3	5.48633	2.27384	0.30071
SAVGFSNGSLEQR;79.966331@S:9	GPC5B_MOUSE	G-protein coupled receptor family C group 5 member B	S355	Cluster3	0.00120381	0.00120381	0.00120381	0.00120381	0.0819932	0.0656028	0.0839377	0.0773584	0.0834952	0.110011	0.097003	0.105894	0.0678964	0.0726195	0.0758575	0.0735161	Cluster R-3	6.36322	-0.0916	-0.451465
APSSDEECFFDLLSK;57.021465@C:8,79.966331@S:3	GPSM1_MOUSE	G-protein-signaling modulator 1	S490	Cluster1	0.170151	0.179684	0.116142	0.141133	0.0114861	0.0113633	0.0148104	0.0132718	0.055477	0.0801094	0.0670122	0.0667677	0.021112	0.0185096	0.0196876	0.0132826	Cluster R-1	-1.17239	0.511246	-1.89169
APSSDEECFFDLLSK;57.021465@C:8,79.966331@S:4	GPSM1_MOUSE	G-protein-signaling modulator 1	S491	Cluster1	0.176129	0.179957	0.123254	0.146197	0.000285799	0.000285799	0.0158339	0.0142247	0.0595702	0.0846269	0.0705667	0.0685829	0.0210917	0.0184307	0.0206783	0.000285799	Cluster R-1	-1.14253	0.981658	-2.22788
SSFDGSSLLSDKNDCKTESK;57.021465@C:15,79.966331@S:2	GRAM3_MOUSE	GRAM domain-containing protein 3	S84orS85	Cluster4	0.00250128	0.00250128	0.0526405	0.0133437	0.0162462	0.0218181	0.0403027	0.053799	0.135473	0.110126	0.131308	0.133607	0.0776096	0.0929603	0.056526	0.0592373	Cluster R-3	2.84633	1.11534	-0.834256
REDLLDLAESPNASDTECGDEIPLK;57.021465@C:18,79.966331@S:10,79.966331@S:14	GRAM4_MOUSE	GRAM domain-containing protein 4	S75,S79	Cluster1	0.216067	0.270077	0.16779	0.104828	0.00165401	0.00165401	0.00776826	0.00165401	0.0830575	0.0457698	0.0513647	0.030253	0.00165401	0.00165401	0.00947655	0.005278	Cluster R-2	-1.8502	0.504739	-3.54237
REDLLDLAESPNASDTECGDEIPLK;57.021465@C:18,79.966331@S:10,79.966332@T:16	GRAM4_MOUSE	GRAM domain-containing protein 4	S75,T81	Cluster1	0.291859	0.31112	0.143322	0.0869327	0.00137165	0.00137165	0.00137165	0.011529	0.0802095	0.00956679	0.00569654	0.0317635	0.0053678	0.00463758	0.00965937	0.00422047	Cluster R-1	-2.71121	0.610507	-2.41332
RWPGVYTFLSDK;79.966332@T:7,79.966331@Y:6	GRAA_MOUSE	Granzyme A	Y241,T242	Cluster1	0.108392	0.0857753	0.172237	0.136624	0.0104619	0.010394	0.0124555	0.0093767	0.0827947	0.0819105	0.113065	0.115668	0.0159405	0.0159185	0.0146827	0.0143035	Cluster R-2	-0.354503	0.511309	-2.69292
GDKQVEYLDLDLDSGK;79.966331@Y:7	GAB1_MOUSE	GRB2-associated-binding protein 1	Y628	Cluster4	0.00223159	0.00223159	0.0214402	0.0150934	0.0296197	0.0240409	0.0373152	0.0334879	0.148315	0.129294	0.285781	0.156411	0.0514724	0.0308004	0.0175232	0.0149421	Cluster R-3	4.13402	-0.117381	-2.64925
LTSVSGESSLYNLPR;79.966331@S:3	GAB1_MOUSE	GRB2-associated-binding protein 1	S251	Cluster4	0.00341106	0.00341106	0.00341106	0.00341106	0.0376074	0.0317768	0.0453884	0.0505588	0.0853025	0.0840455	0.161521	0.185563	0.0796731	0.0867416	0.071106	0.0670721	Cluster R-3	5.24221	0.88152	-0.761695
SSPKTPPRRPVPVADCEPPPVDR;57.021465@C:16,79.966331@S:2,79.966332@T:5	GAB1_MOUSE	GRB2-associated-binding protein 1	S500orS501orT504,S500orS501orT504	Cluster4	0.00790418	0.00822484	0.0500565	0.0607425	0.0128043	0.0201498	0.0294552	0.0215521	0.155123	0.0569987	0.224869	0.221184	0.0411012	0.0472983	0.029288	0.0132487	Cluster R-3	2.37446	0.641066	-2.32961
SSSLEGFHSQYK;79.966331@S:3	GAB1_MOUSE	GRB2-associated-binding protein 1	S420	Cluster4	0.0118626	0.00085565	0.0551111	0.0645536	0.0365361	0.0415376	0.0442896	0.0432637	0.184656	0.0809013	0.0954317	0.127774	0.042279	0.0609472	0.0483921	0.0616087	Cluster R-3	1.88442	0.364452	-1.19675
NNTVIDELPFKSPVTK;79.966332@T:15	GAB2_MOUSE	GRB2-associated-binding protein 2	T535	Cluster1	0.0777863	0.0682892	0.0871816	0.0938332	0.0141319	0.0166264	0.0252139	0.0279319	0.0965547	0.094777	0.145525	0.141347	0.0326712	0.0231325	0.0290391	0.0259593	Cluster R-2	0.414593	0.322286	-2.38745
NNTVIDELPFKSPVTK;79.966331@S:12	GAB2_MOUSE	GRB2-associated-binding protein 2	S532	Cluster4	0.0641811	0.070608	0.0892874	0.134164	0.0101435	0.0193231	0.0204776	0.0230465	0.100189	0.0857582	0.139864	0.151696	0.020401	0.024203	0.0217465	0.0249105	Cluster R-2	0.547937	0.40117	-2.10964
SVSENSLVAMDFSGQIGR;79.966331@S:3,79.966331@S:6	GRB10_MOUSE	Growth factor receptor-bound protein 10	S455,S458	Cluster1	0.328168	0.149441	0.228689	0.159643	0.0026974	0.0026974	0.0026974	0.00830595	0.034216	0.0536787	0.0162791	0.0026974	0.0026974	0.0026974	0.0026974	0.0026974	Cluster R-1	-3.0184	-0.603892	-3.30816
AVIMGAPGSGKGTVSSR;15.994915@M:4,79.966331@S:15,79.966331@S:16	KAD3_MOUSE	GTP:AMP phosphotransferase, mitochondrial	S24,S25	Cluster1	0.206359	0.180684	0.148741	0.136421	0.0120209	0.0100023	0.0198453	0.0239644	0.0423913	0.0357549	0.0227788	0.0261389	0.0317745	0.0302555	0.0344217	0.038446	Cluster R-1	-2.40335	1.03499	0.0863111
TLRFSLCSDNLEGISEGPSNR;57.021465@C:7,79.966331@S:5,79.966331@S:8	GAPD1_MOUSE	GTPase-activating protein and VPS9 domain-containing protein 1	S566,S569	Cluster1	0.171841	0.0929091	0.150295	0.0855216	0.0207932	0.0274404	0.00184946	0.014215	0.0855224	0.0927271	0.0785172	0.0889078	0.0236974	0.0206327	0.016095	0.0290347	Cluster R-3	7.23051	1.86309	-0.979743
SRSSDIVSSVR;79.966331@S:3	GAPD1_MOUSE	GTPase-activating protein and VPS9 domain-containing protein 1	S902	Cluster4	0.000358747	0.000358747	0.00158496	0.00172559	0.0175982	0.0220058	0.0243002	0.0204136	0.155255	0.156004	0.143011	0.150647	0.084224	0.0837724	0.0733562	0.0653833	Cluster R-3	6.90896	1.6657	-0.932551
SRSSDIVSSVR;79.966331@S:4	GAPD1_MOUSE	GTPase-activating protein and VPS9 domain-containing protein 1	S900orS902orS903	Cluster4	0.00035712	0.00035712	0.00211912	0.00206912	0.0259751	0.0246186	0.0292705	0.0174256	0.152358	0.134766	0.175104	0.126911	0.0806221	0.0734455	0.0812629	0.0733379	Cluster R-2	-0.534151	0.476464	-1.9501
AKSIVFHR;79.966331@S:3	RAN_MOUSE	GTP-binding nuclear protein Ran	S135	Cluster4	0.00115384	0.00115384	0.00115384	0.00115384	0.0378585	0.0191653	0.0401269	0.0334861	0.0896968	0.101187	0.140226	0.186622	0.0809129	0.183853	0.050619	0.0316317	Cluster R-3	6.80962	1.40944	-0.577202
LHGGFDSDCSEDGEALNGEPELDLTSK;57.021465@C:9,79.966331@S:7,79.966331@S:10	GTPB1_MOUSE	GTP-binding protein 1	S44,S47	Cluster1	0.17504	0.129627	0.128633	0.132708	0.00612822	0.00580769	0.00428912	0.0045592	0.0700216	0.101317	0.111244	0.103576	0.00497984	0.0086827	0.00440334	0.00898434	Cluster R-2	-0.551632	0.38015	-3.83548
SRSPVDSPVPASMFAPEPSSPGAAR;15.994915@M:13,79.966331@S:1,79.966331@S:19	GTPB1_MOUSE	GTP-binding protein 1	S6,S24	Cluster1	0.0910443	0.198191	0.123118	0.176672	0.0122275	0.0367117	0.0123728	0.0354405	0.0597886	0.0581161	0.0509917	0.0699216	0.0478515	0.00850108	0.0098458	0.00920687	Cluster R-1	-1.30242	-0.359632	-1.66317
SRSPVDSPVPASMFAPEPSSPGAAR;15.994915@M:13,79.966331@S:1,79.966331@S:3,79.966331@S:20	GTPB1_MOUSE	GTP-binding protein 1	S6,S8,S25	Cluster1	0.114756	0.157583	0.152851	0.195091	0.0150135	0.0177718	0.0277355	0.0295289	0.0432421	0.0764489	0.0729352	0.094185	0.000714694	0.000714694	0.000714694	0.000714694	Cluster R-3	-1.11282	-4.97725	-6.64856
SRSPVDSPVPASMFAPEPSSPGAAR;15.994915@M:13,79.966331@S:3,79.966331@S:19	GTPB1_MOUSE	GTP-binding protein 1	S8,S24orS25	Cluster1	0.0972298	0.214261	0.154168	0.161033	0.0146074	0.00923205	0.0135317	0.0397951	0.0655925	0.0582005	0.0606594	0.0724145	0.00916488	0.00929733	0.0107436	0.0100692	Cluster R-2	-1.28674	-0.974356	-2.70933
SRSPVDSPVPASMFAPEPSSPGAAR;15.994915@M:13,79.966331@S:3,79.966331@S:20	GTPB1_MOUSE	GTP-binding protein 1	S8,S25	Cluster1	0.0979818	0.228672	0.136077	0.161653	0.0132009	0.00786756	0.0126962	0.0369266	0.0613515	0.0416672	0.0523246	0.0766802	0.00790341	0.0441815	0.0103694	0.0104471	Cluster R-1	-1.42816	0.0444157	-1.67025
SRSPVDSPVPASMFAPEPSSPGAAR;79.966331@S:1,79.966331@S:20	GTPB1_MOUSE	GTP-binding protein 1	S6,S25	Cluster1	0.188583	0.131477	0.169414	0.166364	0.0047558	0.00449671	0.0116277	0.00789185	0.0673874	0.0602625	0.0737186	0.0813585	0.00814637	0.00871582	0.00733169	0.00846937	Cluster R-2	-1.21393	0.183002	-3.11367
SRSPVDSPVPASMFAPEPSSPGAAR;79.966331@S:1,79.966331@S:3,79.966331@S:20	GTPB1_MOUSE	GTP-binding protein 1	S6,S8,S24orS25	Cluster1	0.139455	0.031833	0.182016	0.107863	0.00200823	0.00197253	0.000587513	0.045663	0.0479887	0.11342	0.0649666	0.223376	0.037089	0.000587513	0.000587513	0.000587513	Cluster R-2	-0.0361617	-0.370616	-3.53308
SRSPVDSPVPASMFAPEPSSPGAAR;79.966331@S:3,79.966331@S:20	GTPB1_MOUSE	GTP-binding protein 1	S8,S25	Cluster1	0.152034	0.143017	0.169921	0.182986	0.00526184	0.00433424	0.0113578	0.00857577	0.0674998	0.062009	0.0823546	0.0797743	0.00787472	0.0081775	0.00725031	0.00757156	Cluster R-2	-1.15172	0.0642326	-3.23971
WSIPADAR;79.966331@S:2	GEM_MOUSE	GTP-binding protein GEM	S22	Cluster4	0.00182027	0.00182027	0.00182027	0.00182027	0.0285349	0.0417341	0.059274	0.0561609	0.0465825	0.0593567	0.152723	0.195959	0.075496	0.0735951	0.138006	0.0652974	Cluster R-3	5.96436	0.924186	-0.367472
SREVSLEEGRHLAGTLSCK;57.021465@C:18,79.966331@S:5,79.966331@S:17	REM2_MOUSE	GTP-binding protein REM 2	S241,T251orS253	Cluster4	0.0494431	0.0509912	0.107595	0.107001	0.0109016	0.00803711	0.0219999	0.0165277	0.179405	0.135569	0.1185	0.12282	0.0168327	0.0165972	0.0229777	0.0148014	Cluster R-2	0.820357	0.309344	-2.96572
REEQTDTSDGESVTHHIR;79.966331@S:8	GNL1_MOUSE	Guanine nucleotide-binding protein-like 1	S51	Cluster4	0.000941757	0.000941757	0.000941757	0.000941757	0.0247533	0.0247491	0.0265122	0.0309829	0.109609	0.131315	0.202334	0.190555	0.0658136	0.0702814	0.0556537	0.0636743	Cluster R-3	7.39449	1.25531	-1.31117
REEQTDTSDGESVTHHIR;79.966332@T:14	GNL1_MOUSE	Guanine nucleotide-binding protein-like 1	T57	Cluster4	0.000949584	0.000949584	0.000949584	0.000949584	0.024959	0.0221942	0.0267325	0.0279038	0.11052	0.127889	0.204015	0.198999	0.0721973	0.069574	0.0561162	0.0551014	Cluster R-3	7.39977	1.31348	-1.3422
KRDSESESDETPTVPQLK;79.966331@S:4,79.966331@S:6,79.966331@S:8	DKC1_MOUSE	H/ACA ribonucleoprotein complex subunit 4	S451,S453,S455	Cluster4	0.000359714	0.00328493	0.0381631	0.0692306	0.00370776	0.00769182	0.000613847	0.00542446	0.130743	0.0621605	0.45805	0.219457	0.000353635	9.58369e-05	9.58369e-05	0.000568993	Cluster R-3	2.97064	-3.96801	-9.60941
KRDSESESDETPTVPQLK;79.966331@S:4,79.966331@S:8	DKC1_MOUSE	H/ACA ribonucleoprotein complex subunit 4	S451,S455	Cluster4	0.000377923	0.00139501	0.0134033	0.0119458	0.0290615	0.0386023	0.029616	0.0241945	0.109014	0.153188	0.267309	0.294133	0.0172391	0.00614426	0.0026113	0.00176523	Cluster R-3	4.92448	-2.12958	-4.89095
KRDSESESDETPTVPQLK;79.966331@S:6,79.966331@S:8	DKC1_MOUSE	H/ACA ribonucleoprotein complex subunit 4	S453,S455	Cluster4	0.000432122	0.000432122	0.000432122	0.0160842	0.0311706	0.0450769	0.0383319	0.0285316	0.111906	0.0806013	0.28397	0.336315	0.0147191	0.00702542	0.00291176	0.00205976	Cluster R-3	5.54734	-2.42136	-4.92711
VKVVEEMSE;15.994915@M:7,79.966331@S:8	DKC1_MOUSE	H/ACA ribonucleoprotein complex subunit 4	S508	Cluster4	0.01702	0.00430508	0.162567	0.0485873	0.0174895	0.013457	0.0201287	0.0275763	0.0482504	0.315026	0.0555588	0.171672	0.0264717	0.0296129	0.0241135	0.0181637	Cluster R-2	1.34485	0.322623	-2.58579
VKVVEEMSE;79.966331@S:8	DKC1_MOUSE	H/ACA ribonucleoprotein complex subunit 4	S508	Cluster4	0.0172192	0.00630421	0.088004	0.0668469	0.000877805	0.00354463	0.000877805	0.0526079	0.161739	0.145028	0.196173	0.168925	0.0230982	0.0386397	0.0141897	0.0159245	Cluster R-2	1.91326	0.665548	-2.87079
SADVTTSSYVDTQNSYGGATSTPSSTSR;79.966331@S:27,79.966331@Y:16	TSC1_RAT	Hamartin	Y304,S315	Cluster1	0.27441	0.162181	0.337666	0.156436	0.0011207	0.0011207	0.0011207	0.0011207	0.0239223	0.0140568	0.0130869	0.00927524	0.0011207	0.0011207	0.0011207	0.0011207	Cluster R-1	-3.94709	0	-3.75067
YVSVQLTLSTYKLTNRR;79.966331@S:3,79.966332@T:14	HTRB1_MOUSE	HEAT repeat-containing protein 7B1	S471,T482	Cluster4	0.000219443	0.000219443	0.000219443	0.000219443	0.0515714	0.046317	0.0606344	0.0511811	0.157037	0.175395	0.143725	0.147018	0.0445355	0.0469154	0.0350613	0.0397309	Cluster R-3	9.47158	-0.335058	-1.90634
SEKMTKVQGLLPSMVK;79.966331@S:13	HEAT8_RAT	HEAT repeat-containing protein 8	S1000	Cluster3	0.0013962	0.0013962	0.0013962	0.0167496	0.127481	0.091624	0.0882862	0.0949574	0.0013962	0.0013962	0.0013962	0.0013962	0.123079	0.183743	0.127872	0.136433	Cluster R-4	-1.90656	0.505367	6.67617
AFSDPFVEAEK;79.966331@S:3	HSP74_MOUSE	Heat shock 70 kDa protein 4	S76	Cluster1	0.138001	0.0788325	0.0742532	0.0634353	0.00174862	0.0156736	0.0201476	0.0326114	0.106926	0.0807226	0.134158	0.0738313	0.0496969	0.0450863	0.0405691	0.0443066	Cluster R-2	0.158303	1.35611	-1.13892
IESPKLER;79.966331@S:3	HS105_MOUSE	Heat shock protein 105 kDa	S810	Cluster4	0.00169188	0.00182202	0.00459093	0.00486717	0.0306836	0.0257993	0.0283612	0.026206	0.154369	0.189292	0.14343	0.153557	0.0626374	0.0658106	0.0539089	0.0529733	Cluster R-3	5.62606	1.08348	-1.44484
EKEEKESDDKPEIEDVGSDEEEEEK;79.966331@S:18	HS90A_MOUSE	Heat shock protein HSP 90-alpha	S263	Cluster3	0.00142633	0.00432227	0.00516803	0.0336752	0.0235752	0.0287672	0.0495317	0.051665	0.0945199	0.0743976	0.0258994	0.0311552	0.10744	0.113729	0.176804	0.177924	Cluster R-3	2.34129	1.9072	1.34967
ESDDKPEIEDVGSDEEEEEK;79.966331@S:13	HS90A_MOUSE	Heat shock protein HSP 90-alpha	S263	Cluster3	0.00562413	0.00456887	0.00243337	0.000370408	0.0306274	0.0323222	0.0395988	0.0235844	0.11066	0.102619	0.0385455	0.0307482	0.0938949	0.0945318	0.165145	0.224726	Cluster R-3	4.4424	2.19687	1.03319
ESDDKPEIEDVGSDEEEEEK;79.966331@S:2	HS90A_MOUSE	Heat shock protein HSP 90-alpha	S252	Cluster3	0.00494559	0.00470554	0.000370698	0.000370698	0.0304296	0.0323474	0.0463215	0.0246992	0.111179	0.102699	0.0385763	0.0307722	0.0898549	0.0946056	0.165274	0.222848	Cluster R-3	4.76834	2.09743	1.01553
ESDDKPEIEDVGSDEEEEEKK;79.966331@S:13	HS90A_MOUSE	Heat shock protein HSP 90-alpha	S263	Cluster3	0.00499736	0.00539716	0.000223482	0.00117523	0.033018	0.0331763	0.0351182	0.0367528	0.0932433	0.0905502	0.0329272	0.0314188	0.110916	0.107574	0.191585	0.191927	Cluster R-3	4.39512	2.12442	1.27862
ESDDKPEIEDVGSDEEEEEKK;79.966331@S:2	HS90A_MOUSE	Heat shock protein HSP 90-alpha	S252	Cluster3	0.00407411	0.00341088	0.000356342	0.0013388	0.042941	0.0276426	0.0438744	0.0376219	0.103029	0.0741311	0.0280219	0.023093	0.114262	0.102429	0.208098	0.185675	Cluster R-3	4.63612	2.00508	1.41913
ESDDKPEIEDVGSDEEEEEKKDGDK;79.966331@S:13	HS90A_MOUSE	Heat shock protein HSP 90-alpha	S263	Cluster3	0.00503373	0.00131364	0.00131364	0.00131364	0.0347472	0.0413605	0.095871	0.0789476	0.125718	0.0967931	0.0392999	0.00131364	0.0776677	0.0955883	0.136523	0.167195	Cluster R-3	4.87375	0.926648	0.858163
EVSDDEAEEKEEKEEEK;79.966331@S:3	HS90A_MOUSE	Heat shock protein HSP 90-alpha	S231	Cluster3	0.0015556	0.0015556	0.0015556	0.0015556	0.00567167	0.00561492	0.0015556	0.0015556	0.0015556	0.0015556	0.0015556	0.0015556	0.157012	0.125632	0.341083	0.34943	Cluster R-4	0	6.07875	7.28906
EREKEISDDEAEEEK;79.966331@S:7	HS90B_MOUSE	Heat shock protein HSP 90-beta	S226	Cluster3	0.00308466	0.00308466	0.00308466	0.00308466	0.00308466	0.00308466	0.016468	0.0130675	0.0203609	0.043261	0.00308466	0.00308466	0.264398	0.183347	0.2183	0.21612	Cluster R-1	2.49986	4.62686	3.65993
IEDVGSDEEDDSGK;79.966331@S:6	HS90B_MOUSE	Heat shock protein HSP 90-beta	S255	Cluster3	0.0140731	0.0167499	0.00426014	0.00426014	0.00426014	0.0127985	0.0156074	0.00426014	0.00426014	0.00426014	0.00426014	0.00426014	0.146101	0.216484	0.286888	0.257217	Cluster R-4	-1.20714	4.61789	5.73357
IEDVGSDEEDDSGKDK;79.966331@S:12	HS90B_MOUSE	Heat shock protein HSP 90-beta	S261	Cluster3	0.001365	0.001365	0.001365	0.001365	0.0177274	0.0139062	0.016507	0.018754	0.0192696	0.0246937	0.00746049	0.00734882	0.188178	0.187926	0.247764	0.245005	Cluster R-4	3.42817	3.69918	3.88593
IEDVGSDEEDDSGKDK;79.966331@S:6	HS90B_MOUSE	Heat shock protein HSP 90-beta	S255	Cluster3	0.00471946	0.00471946	0.00471946	0.00471946	0.016847	0.0223635	0.0184189	0.0208464	0.0165311	0.0313276	0.00471946	0.00471946	0.180579	0.178458	0.262781	0.223531	Cluster R-4	1.60178	3.42923	3.883
IEDVGSDEEDDSGKDKK;79.966331@S:12	HS90B_MOUSE	Heat shock protein HSP 90-beta	S261	Cluster3	0.000866226	0.000866226	0.00326164	0.00517497	0.0427282	0.0346797	0.0214189	0.0256439	0.0158317	0.0250232	0.01664	0.0151369	0.216956	0.226586	0.193092	0.156094	Cluster R-4	2.83642	2.67102	3.44815
IEDVGSDEEDDSGKDKK;79.966331@S:6	HS90B_MOUSE	Heat shock protein HSP 90-beta	S255	Cluster3	0.00086589	0.00086589	0.003334	0.00494069	0.0427116	0.0346662	0.0214106	0.0320456	0.0167931	0.0224926	0.0137147	0.0137385	0.216872	0.226498	0.193018	0.156033	Cluster R-4	2.73759	2.59853	3.56967
SNSSEASSGDFLDLK;79.966331@S:1	HN1_MOUSE	Hematological and neurological expressed 1 protein	S80orS82	Cluster1	0.0687981	0.0809024	0.109396	0.109233	0.0218837	0.0314304	0.0214685	0.0210995	0.102221	0.112482	0.0925597	0.107521	0.0279096	0.0237337	0.0351388	0.0342223	Cluster R-2	0.171361	0.335726	-1.7773
SNSSEASSGDFLDLK;79.966331@S:3	HN1_MOUSE	Hematological and neurological expressed 1 protein	S82	Cluster1	0.0804198	0.07419	0.109305	0.112125	0.0219012	0.0257688	0.0214856	0.0211163	0.101342	0.104157	0.09297	0.107607	0.0279318	0.0237526	0.0336806	0.0422477	Cluster R-2	0.110864	0.499423	-1.66998
QNSLEYMDQNDDR;15.994915@M:7,79.966331@S:3	HECAM_MOUSE	Hepatocyte cell adhesion molecule	S280	Cluster4	0.00116225	0.00116225	0.00116225	0.00116225	0.0297589	0.0342218	0.0637803	0.0396397	0.0845337	0.109254	0.114286	0.100871	0.120867	0.121255	0.0809807	0.095903	Cluster R-3	6.45884	1.32366	0.0350614
QNSLEYMDQNDDR;79.966331@S:3	HECAM_MOUSE	Hepatocyte cell adhesion molecule	S280	Cluster4	0.00134987	0.00449688	0.00895844	0.0197663	0.0112112	0.0168241	0.0257526	0.0103206	0.172396	0.127887	0.198672	0.146453	0.0643321	0.0600727	0.0797589	0.051748	Cluster R-3	4.22256	1.99706	-1.33457
QNSLEYMDQNDDRLK;79.966331@S:3	HECAM_MOUSE	Hepatocyte cell adhesion molecule	S280	Cluster4	0.00234361	0.00165864	0.015774	0.0149345	0.0225695	0.022637	0.0397538	0.0376234	0.0985393	0.104601	0.131121	0.136993	0.0972769	0.0960837	0.097077	0.081014	Cluster R-3	4.73481	0.761985	0.402928
SPGLPIR;79.966331@S:1	HECAM_MOUSE	Hepatocyte cell adhesion molecule	S352	Cluster4	0.000347841	0.000347841	0.0122301	0.0114606	0.0438054	0.0362685	0.0432256	0.0412216	0.119237	0.109617	0.11505	0.145805	0.0895388	0.0693824	0.0799566	0.0825053	Cluster R-3	3.76305	1.59941	-0.343331
QNSLEYMDQNDDRLK;15.994915@M:7,79.966331@S:3	HECAM_MOUSE	Hepatocyte cell adhesion molecule	S280	Cluster3	0.00243391	0.00211332	0.00409044	0.00332507	0.0666419	0.0579288	0.0697609	0.0540182	0.0823654	0.0779889	0.0811914	0.0769846	0.104159	0.0949977	0.115349	0.106652	Cluster R-3	4.32778	0.966022	-0.607633
STTEPGPPGYSVSPPVPGR;79.966331@S:11	HECAM_MOUSE	Hepatocyte cell adhesion molecule	S343	Cluster3	0.00171886	0.00819878	0.00171886	0.00634163	0.0626867	0.0180189	0.0592162	0.0461018	0.0262299	0.0432286	0.00678887	0.00809179	0.243922	0.135726	0.149982	0.18203	Cluster R-4	2.22996	1.9357	3.07691
STTEPGPPGYSVSPPVPGRSPGLPIR;79.966331@S:13,79.966331@S:20	HECAM_MOUSE	Hepatocyte cell adhesion molecule	S345,S352	Cluster1	0.0917067	0.087308	0.121754	0.130607	0.0200974	0.0228683	0.031079	0.0348726	0.0521887	0.0599905	0.0782968	0.0971249	0.0518689	0.0406103	0.043453	0.036174	Cluster R-1	-0.584876	0.660067	-0.740769
THTSPPRAPSSPGR;79.966331@S:4,79.966331@S:10	HECAM_MOUSE	Hepatocyte cell adhesion molecule	S379,S385	Cluster3	3.51625e-05	0.000161997	0.000491448	0.00046354	0.0158988	0.0172729	0.0158975	0.0197349	0.0840215	0.0780275	0.0775834	0.0606001	0.181964	0.166186	0.143504	0.138157	Cluster R-3	8.02561	3.19435	1.06884
THTSPPRAPSSPGR;79.966331@S:4,79.966331@S:11	HECAM_MOUSE	Hepatocyte cell adhesion molecule	S379,S386	Cluster3	0.000472833	0.000472833	0.000472833	0.000472833	0.0140988	0.0142573	0.0128783	0.0167196	0.0735909	0.0883286	0.0516878	0.0765149	0.140458	0.165524	0.153946	0.190104	Cluster R-3	7.26111	3.48753	1.16385
THTSPPRAPSSPGR;79.966332@T:3,79.966331@S:10	HECAM_MOUSE	Hepatocyte cell adhesion molecule	T378,S385	Cluster3	3.50941e-05	0.000180732	0.000530131	0.000532949	0.0158679	0.0172393	0.0158666	0.0196965	0.0850741	0.0786496	0.0661575	0.0604821	0.157939	0.172072	0.161313	0.148364	Cluster R-3	7.8268	3.21961	1.13951
AGDVLEDSPKRPK;79.966331@S:8	HDGF_MOUSE	Hepatoma-derived growth factor	S165	Cluster4	0.000125787	0.000125787	0.00044667	0.000448048	0.0713092	0.0486296	0.0463449	0.0526348	0.127586	0.125925	0.102956	0.0951728	0.0602374	0.125017	0.0581352	0.0849062	Cluster R-4	2.48764	3.61075	3.90905
GSAEGSSDEEGKLVIDEPAK;79.966331@S:2,79.966331@S:7	HDGF_MOUSE	Hepatoma-derived growth factor	S128,S133	Cluster4	0.0334433	0.020794	0.0267925	0.0278263	0.02192	0.0296891	0.032488	0.0382354	0.119145	0.142114	0.100222	0.107068	0.0668289	0.0682621	0.0823417	0.082829	Cluster R-3	8.62205	0.584603	-0.460174
GSAEGSSDEEGKLVIDEPAK;79.966331@S:6,79.966331@S:7	HDGF_MOUSE	Hepatoma-derived growth factor	S132,S133	Cluster4	0.0224264	0.0189484	0.0246441	0.0203034	0.0276743	0.0273321	0.0398023	0.0392694	0.135866	0.146492	0.0740348	0.102919	0.0763056	0.0722487	0.0894554	0.0822788	Cluster R-2	2.10578	1.29541	-0.641981
GSAEGSSDEEGKLVIDEPAK;79.966331@S:7	HDGF_MOUSE	Hepatoma-derived growth factor	S133	Cluster4	0.0244434	0.0253059	0.0106274	0.0344096	0.0433164	0.0338574	0.0521744	0.0458196	0.101346	0.121875	0.0545369	0.0577033	0.0983545	0.0843411	0.104905	0.106984	Cluster R-3	2.41167	1.2563	-0.5201
GSAEGSSDEEGKLVIDEPAKEK;79.966331@S:6,79.966331@S:7	HDGF_MOUSE	Hepatoma-derived growth factor	S132,S133	Cluster4	0.000305961	0.0556997	0.0155152	0.0152323	0.0338958	0.0319675	0.0276015	0.0332274	0.0975867	0.102625	0.264373	0.239975	0.0254483	0.033887	0.00695372	0.0157065	Cluster R-3	1.8234	1.1716	0.23419
KGSAEGSSDEEGKLVIDEPAK;79.966331@S:8	HDGF_MOUSE	Hepatoma-derived growth factor	S132orS133	Cluster4	0.00118905	0.00832593	0.00118905	0.0288012	0.0270227	0.0452578	0.0361435	0.033302	0.102261	0.129328	0.158324	0.0333898	0.097611	0.0513643	0.143143	0.103347	Cluster R-3	3.02173	-0.627711	-3.1031
AGDVLEDSPK;79.966331@S:8	HDGF_MOUSE	Hepatoma-derived growth factor	S165	Cluster3	0.00156393	0.00156393	0.00156393	0.0055373	0.0111566	0.030497	0.0171107	0.0117844	0.0110633	0.0431796	0.00156393	0.00156393	0.179475	0.162744	0.276577	0.243055	Cluster R-3	2.03612	1.15835	0.506315
KGSAEGSSDEEGKLVIDEPAK;79.966331@S:7,79.966331@S:8	HDGF_MOUSE	Hepatoma-derived growth factor	S132,S133	Cluster3	0.02352	0.0231292	0.0136594	0.0135619	0.0291787	0.0425355	0.0435528	0.0775399	0.112976	0.106436	0.0396364	0.043925	0.0968808	0.0809319	0.135438	0.117098	Cluster R-3	3.42157	1.48045	-0.0981391
RAGDVLEDSPKRPK;79.966331@S:9	HDGF_MOUSE	Hepatoma-derived growth factor	S165	Cluster4	0.000149376	0.000149376	0.00135972	0.00147252	0.0950341	0.0828514	0.0285277	0.0337692	0.0685129	0.0699014	0.242003	0.281633	0.0256007	0.0281937	0.0191978	0.0216436	Cluster R-2	0.43206	0.406766	-1.67291
NSTPSEPDSGQGPPAEEEEGEEEAAKEEAEAQGVR;79.966331@S:5	HDGF_MOUSE	Hepatoma-derived growth factor	S202	Cluster1	0.0897227	0.100325	0.108086	0.0253386	0.0257294	0.027854	0.0232745	0.026384	0.0699988	0.0902067	0.164052	0.112159	0.0339815	0.0328865	0.0414785	0.0285223	Cluster R-3	7.72418	-1.34367	-2.80649
RRAGDVLEDSPK;79.966331@S:10	HDGF_MOUSE	Hepatoma-derived growth factor	S165	Cluster3	0.00311787	0.00311787	0.00311787	0.00311787	0.0425567	0.0424391	0.0435007	0.042438	0.100646	0.0989971	0.0515433	0.0349606	0.0743805	0.0611272	0.203448	0.191491	Cluster R-3	4.52005	1.63377	0.890456
AERGGSSGEELEDEEPVK;79.966331@S:6,79.966331@S:7	HDGR2_MOUSE	Hepatoma-derived growth factor-related protein 2	S366,S367	Cluster4	0.0105824	0.00899562	0.00136613	0.0486552	0.0129811	0.0174986	0.014778	0.0133771	0.196736	0.148938	0.120309	0.254464	0.0395187	0.0728205	0.02399	0.0149887	Cluster R-3	3.37175	1.36775	-2.25131
AERGGSSGEELEDEEPVKK;79.966331@S:6,79.966331@S:7	HDGR2_MOUSE	Hepatoma-derived growth factor-related protein 2	S366,S367	Cluster4	0.000590557	0.000590557	0.000590557	0.000590557	0.0122193	0.0107383	0.0154335	0.0174617	0.171101	0.19665	0.199312	0.239629	0.0383339	0.042777	0.0275625	0.0264187	Cluster R-3	8.41573	1.27424	-2.57808
GGSSEELHDSPRDNSDPAKPGNER;79.966331@S:10	HDGR2_MOUSE	Hepatoma-derived growth factor-related protein 2	S635	Cluster4	0.00167843	0.00167843	0.00167843	0.00167843	0.0279832	0.0298451	0.0353867	0.0234021	0.157474	0.128258	0.168415	0.160465	0.0754224	0.0462015	0.0717815	0.0686515	Cluster R-3	6.51642	1.1681	-1.2298
GGSSEELHDSPRDNSDPAKPGNER;79.966331@S:15	HDGR2_MOUSE	Hepatoma-derived growth factor-related protein 2	S640	Cluster4	0.00167416	0.00167416	0.00167416	0.00167416	0.0279121	0.0348585	0.0352967	0.0254332	0.157074	0.127932	0.167987	0.160057	0.077959	0.046084	0.0663296	0.0663805	Cluster R-3	6.51642	1.05587	-1.25562
GGSSGEELEDEEPVK;79.966331@S:3,79.966331@S:4	HDGR2_MOUSE	Hepatoma-derived growth factor-related protein 2	S366,S367	Cluster4	0.000211515	0.000211515	0.000211515	0.00110145	0.0109923	0.00813641	0.00911829	0.00927161	0.238506	0.157462	0.0868833	0.0950193	0.0995319	0.0891979	0.104608	0.0895374	Cluster R-3	8.37884	3.3512	-0.59387
GGSSGEELEDEEPVKK;79.966331@S:3,79.966331@S:4	HDGR2_MOUSE	Hepatoma-derived growth factor-related protein 2	S366,S367	Cluster4	0.000596451	0.000596451	0.000596451	0.000596451	0.00715	0.00544829	0.00993876	0.0118178	0.211519	0.201222	0.0644451	0.0734878	0.0899077	0.0970516	0.109937	0.115689	Cluster R-3	7.85058	3.5861	-0.416507
GGSSGEELEDEEPVKKR;79.966331@S:3,79.966331@S:4	HDGR2_MOUSE	Hepatoma-derived growth factor-related protein 2	S366,S367	Cluster4	0.000384985	0.000384985	0.00301719	0.00196183	0.0108232	0.0120777	0.00748312	0.0045515	0.0951115	0.0842683	0.410012	0.360456	0.00335485	0.00310019	0.000384985	0.0026275	Cluster R-3	7.36825	-1.88363	-6.64857
KRSEGLSLER;79.966331@S:3	HDGR2_MOUSE	Hepatoma-derived growth factor-related protein 2	S450	Cluster4	0.000392561	0.000444622	0.00124911	0.00171214	0.0345897	0.0344931	0.0433359	0.0374486	0.129759	0.1304	0.13327	0.137671	0.0762671	0.0757259	0.0874764	0.0757657	Cluster R-3	7.12743	1.07274	-0.752553
SESPKEPEQLR;79.966331@S:3	ROA1_MOUSE	Heterogeneous nuclear ribonucleoprotein A1	S6	Cluster4	7.47374e-05	7.47374e-05	0.000417342	0.000690018	0.0223352	0.0202736	0.0184998	0.0159444	0.149306	0.165242	0.138373	0.138244	0.0926055	0.0868322	0.0716098	0.0794781	Cluster R-3	8.87762	2.10084	-0.838798
SESPKEPEQLRK;79.966331@S:3	ROA1_MOUSE	Heterogeneous nuclear ribonucleoprotein A1	S6	Cluster4	0.000365681	0.000365681	0.000365681	0.000365681	0.0137531	0.018681	0.0141103	0.0214484	0.130969	0.144584	0.0690553	0.0920953	0.0995522	0.118108	0.128529	0.147652	Cluster R-3	8.22185	2.8606	0.177394
SSGSPYGGGYGSGGGSGGYGSR;79.966331@S:1	ROA3_MOUSE	Heterogeneous nuclear ribonucleoprotein A3	S356	Cluster4	0.00389605	0.00280449	0.00575888	0.00540766	0.0290067	0.0176015	0.0196099	0.0170322	0.175016	0.158471	0.166283	0.133241	0.0741893	0.0498896	0.0881377	0.0536559	Cluster R-3	4.68495	0.426024	1.4102
SSGSPYGGGYGSGGGSGGYGSR;79.966331@S:2	ROA3_MOUSE	Heterogeneous nuclear ribonucleoprotein A3	S357orS359	Cluster4	0.00236449	0.00172772	0.00628911	0.00553186	0.0219192	0.0228675	0.0123504	0.0183796	0.170595	0.196776	0.135294	0.150587	0.0643684	0.0656544	0.0511819	0.0741135	Cluster R-3	5.14685	1.67521	-1.25149
SSGSPYGGGYGSGGGSGGYGSR;79.966331@S:4	ROA3_MOUSE	Heterogeneous nuclear ribonucleoprotein A3	S359	Cluster4	0.00171513	0.00147681	0.00121228	0.00544446	0.0217374	0.030756	0.0129609	0.0141955	0.133449	0.179155	0.16458	0.174708	0.0667373	0.0708482	0.0401597	0.080864	Cluster R-3	5.35935	1.75743	-1.35534
SSGSPYGGGYGSGGGSGGYGSR;79.966331@Y:10	ROA3_MOUSE	Heterogeneous nuclear ribonucleoprotein A3	Y365	Cluster4	0.000472096	0.00227578	0.000472096	0.00549454	0.0267269	0.0147851	0.0204127	0.0167259	0.188421	0.157774	0.165502	0.132642	0.0742144	0.0504691	0.0874039	0.056208	Cluster R-3	6.04856	1.69903	-1.33386
SSGSPYGGGYGSGGGSGGYGSR;79.966331@Y:6	ROA3_MOUSE	Heterogeneous nuclear ribonucleoprotein A3	Y361	Cluster4	0.00304572	0.00232583	0.00565594	0.00473497	0.0258542	0.0141021	0.0186077	0.015274	0.166866	0.156926	0.193782	0.126899	0.0744193	0.0475254	0.0941053	0.0498761	Cluster R-3	6.20826	1.77029	-1.264
RAVSREDSVKPGAHLTVK;79.966331@S:8	ROA3_MOUSE	Heterogeneous nuclear ribonucleoprotein A3	S116	Cluster3	0.00171269	0.00171269	0.00171269	0.00171269	0.0674764	0.0676893	0.109765	0.10366	0.0603068	0.0370467	0.0440753	0.034789	0.114017	0.137286	0.10945	0.107587	Cluster R-3	5.35356	1.84859	-1.27709
IDASKNEEDEGHSNSSPR;79.966331@S:13	HNRPD_MOUSE	Heterogeneous nuclear ribonucleoprotein D0	S80	Cluster3	0.00181935	0.00181935	0.00181935	0.00181935	0.0547181	0.0301965	0.0373248	0.0558188	0.0287687	0.0418816	0.0200888	0.0186754	0.171266	0.172988	0.147884	0.213113	Cluster R-3	3.91024	1.98579	2.68833
IDASKNEEDEGHSNSSPR;79.966331@S:15	HNRPD_MOUSE	Heterogeneous nuclear ribonucleoprotein D0	S82	Cluster3	0.00154165	0.00154165	0.00154165	0.00154165	0.0594902	0.040252	0.0374425	0.047299	0.0243776	0.0307213	0.0200213	0.0190037	0.145125	0.146584	0.175942	0.247576	Cluster R-3	3.93201	1.95491	2.92577
DVYLSPR;79.966331@S:5	HNRPG_MOUSE	Heterogeneous nuclear ribonucleoprotein G	S205	Cluster4	0.00203362	0.00229761	0.00761112	0.00506494	0.0232522	0.0240305	0.0247711	0.0222157	0.14615	0.152828	0.198165	0.167122	0.0541153	0.0554361	0.0577825	0.0571239	Cluster R-3	5.28753	1.25158	-1.56531
DVYLSPRDDGYSTK;79.966331@S:5	HNRPG_MOUSE	Heterogeneous nuclear ribonucleoprotein G	S205	Cluster4	0.00712802	0.00640072	0.0205825	0.0178908	0.0215947	0.0272865	0.0332754	0.0307019	0.182693	0.188551	0.160028	0.179084	0.0316416	0.0313899	0.0312006	0.0305515	Cluster R-3	3.7719	0.144914	-2.50911
DYSHSSSRDDYPSR;79.966331@S:5	HNRPG_RAT	Heterogeneous nuclear ribonucleoprotein G	S246	Cluster4	0.000864696	0.000864696	0.000864696	0.000864696	0.0210522	0.0245899	0.0256792	0.0295403	0.121167	0.128646	0.103918	0.0924208	0.139354	0.0865851	0.102087	0.121502	Cluster R-3	7.01112	2.15604	0.0108788
RSTPSGPVR;79.966331@S:2	HNRPG_MOUSE	Heterogeneous nuclear ribonucleoprotein G	S162	Cluster3	0.00343262	0.00343262	0.00343262	0.00343262	0.0647527	0.0392911	0.0443787	0.0303094	0.0235169	0.0235016	0.00343262	0.00343262	0.154001	0.289589	0.115682	0.194382	Cluster R-4	1.97247	2.07611	3.80598
[truncated: 2,647 more rows]

## Sheet: Phosphopeptide_Cluster_pSites
			Number of phosphorylated sites
SeqMod	AccNum	Cluster	Total pSite	pS	pT	pY	Phosphorylated sites (Protein)
AAACPSSPHKIPLSR;57.021465@C:4,79.966331@S:6	SRGP2_MOUSE	Cluster 4	1	1	0	0	S894
[truncated: 3,967 more rows]
